# Supplementary material for: Single-cell long noncoding RNA (lncRNA) transcriptome implicates MALAT1 in triple-negative breast cancer (TNBC) resistance to neoadjuvant chemotherapy
Source: Cell Death Discov. 2021 Jan 25;7:23. doi: 10.1038/s41420-020-00383-y (PMC7835365; doi:10.1038/s41420-020-00383-y)
Supplement: Supplementary file 1 — Supplementary table 1 [file 41420_2020_383_MOESM1_ESM.xlsx]

## Sheet: Clustering-SampleLogFolds-All_p
Supplementary table 1. Clustering of 872 single cells derived from the extinction and persistence TNBC prior to neoadjuvant chemotherapy treatmentnction_and_pre_persistence
UID	row_clusters-flat	4:B_SRX3118611	2:B_SRX3118477	2:B_SRX3118535	2:C_SRX4609378	2:C_SRX4609390	4:C_SRX4609274	4:C_SRX4609279	4:C_SRX4609335	4:C_SRX4609656	4:C_SRX4609315	4:C_SRX4609574	4:C_SRX4609729	4:C_SRX4609262	4:C_SRX4609499	4:F_SRX3119305	4:F_SRX3119072	4:C_SRX4609621	4:C_SRX4609377	5:D_SRX3115573	5:D_SRX3115766	5:D_SRX3115659	5:D_SRX3115570	5:D_SRX3115654	5:D_SRX3115572	5:D_SRX3115575	5:D_SRX3115760	3:B_SRX3118650	3:B_SRX3118926	3:B_SRX3118780	3:B_SRX3118524	3:B_SRX3118792	3:B_SRX3118577	3:B_SRX3118661	3:B_SRX3118929	3:B_SRX3118928	3:B_SRX3118572	3:B_SRX3118889	3:B_SRX3118910	3:B_SRX3118793	3:B_SRX3118940	3:B_SRX3118828	3:B_SRX3118880	3:B_SRX3118796	3:B_SRX3118569	3:B_SRX3118570	3:B_SRX3118791	3:B_SRX3118852	3:B_SRX3118536
column_clusters-flat		1	1	1	1	1	1	1	1	1	1	1	1	1	1	1	1	1	1	1	1	1	1	1	1	1	1	1	1	1	1	1	1	1	1	1	1	1	1	1	1	1	1	1	1	1	1	1	1
ENST00000609663.5	3	-2.0622	-2.69204	-2.73128	-5.01168	-5.93949	-4.35218	-5.22187	-4.32756	-3.16361	-3.63417	-3.98185	-4.48792	-4.29946	-3.75898	-4.58324	-4.53267	-2.64829	-3.60232	-0.588373	-0.898055	-0.411085	-1.29441	-1.22819	-0.631281	-0.61641	-0.244203	-0.975194	-1.72265	-2.04509	0.114645	-1.09882	-1.87835	-2.1948	-1.56768	-1.70496	-1.09441	-1.16873	-0.702408	-0.659983	-0.211923	-1.15161	-1.21023	-0.79856	-1.27114	-1.33387	-0.581104	-0.861743	-1.1341
ENST00000582762.2	3	-1.76536	-3.17532	-5.49799	-4.13813	-3.08942	-5.49799	-2.73863	-1.81561	-0.552135	-5.49799	-3.7312	-3.21155	-2.86249	-2.51048	-5.49799	-5.49799	-2.59487	-2.17858	-1.30471	-0.613862	-0.75084	-1.9946	-1.92853	-0.161759	-0.206073	-1.32494	-3.05452	-1.00569	-0.330282	-5.49799	-3.17802	-5.49799	0.352944	-1.97504	-5.49799	-3.21747	-3.05119	-3.53691	-3.51735	-5.49799	-2.24803	-1.54721	-2.93166	-1.69821	-2.95189	-2.09707	-1.75428	-2.02915
ENST00000562203.1	3	-0.486464	-3.04521	-1.19302	-3.4278	-3.06451	-2.60051	-3.681	-0.712618	-3.681	-3.681	-1.78999	-2.28921	-2.67799	-3.681	-3.681	-3.681	-1.58176	-3.681	-2.64631	-0.444842	-2.45739	-0.27395	-2.83805	-0.68391	-1.12069	-1.42412	-3.681	-3.681	-3.681	-3.681	-3.681	-3.681	-3.681	-3.681	-3.681	-0.8972	-2.12422	-3.681	-3.681	-1.8127	-3.681	-1.2042	-0.586791	-1.74528	-3.681	-3.681	-1.62261	-3.50407
ENST00000582536.1	3	-1.48941	-3.22615	-2.37922	-5.38599	-4.13415	-5.38599	-5.38599	-3.67734	-3.49734	-2.35742	-3.14092	-3.10148	-2.92531	-2.81367	-3.42199	-5.38599	-2.33224	-3.22713	-1.15073	-1.38176	-1.0507	-0.990141	-1.37959	-0.662258	-0.781392	-1.43449	-5.38599	-5.38599	-5.38599	-5.38599	-2.45422	-1.84151	-5.38599	-5.38599	-2.63718	-1.25081	-3.39163	0.309501	-1.19087	-1.6551	-1.88225	-2.80459	-0.0280913	-1.85122	-1.43408	-2.73885	-1.67342	-2.66537
ENST00000562409.1	3	-2.65327	-3.9295	-2.87312	-4.47516	-4.97608	-4.0065	-4.14115	-3.42548	-2.49052	-3.48677	-2.75066	-4.02704	-3.71165	-4.40478	-4.60397	-3.32015	-2.07545	-0.590014	-1.87945	-1.02155	-1.7745	-1.99001	-1.39737	-1.88539	-1.80033	-1.29289	-3.3715	-2.27984	-1.06145	-2.53443	-2.56345	-0.481775	-1.20942	-1.97898	-3.54372	-6.65885	-2.99459	-1.99191	-1.44389	-3.09237	-3.17817	-2.00448	-2.16619	-1.64705	-1.29896	-2.62103	-1.9421	-1.5754
ENST00000459965.2	3	-2.62294	-3.66533	-3.68728	-4.72872	-4.74869	-4.82729	-3.78511	-2.4797	-2.91885	-2.1825	-3.77862	-3.24266	-4.36738	-2.61009	-3.60872	-3.64873	-1.1097	-1.48489	-1.70024	-1.39051	-1.90291	-1.28788	-1.46145	-1.08679	-1.49199	-1.52301	-3.15519	-1.56278	-7.79374	-1.67437	-2.246	-0.939233	-1.21187	-3.54509	-2.41144	-2.1822	-2.12508	-2.35088	-1.6634	-2.09932	-1.28571	-1.19193	-1.44196	-2.7134	-2.34194	-0.954347	-1.59467	-2.56555
ENST00000561320.5	3	-2.60517	-2.45221	-1.82413	-2.8918	-2.66741	-3.09922	-2.66505	-1.5151	-3.01381	-3.55756	-3.07274	-2.13631	-2.36855	-3.55756	-3.47429	-2.24499	-3.55683	-2.34341	-2.42855	-2.09106	-1.69679	-3.55756	-2.35617	-1.56984	-3.30193	-1.8814	-3.55756	-3.55756	-3.55756	-1.25751	-1.2307	-3.55756	-3.55756	-3.55756	-3.55756	-2.57466	-2.24661	-3.11984	-0.704115	-2.05967	-3.55756	0.0580411	-2.21214	-1.54516	-1.74337	-1.12716	-3.55756	-2.43121
ENST00000641087.1	3	-2.29743	-2.21353	-1.91769	-2.13351	-2.0255	-2.29687	-1.92109	-1.20741	-1.80424	-1.51742	-2.45744	-2.11031	-1.3108	-1.95594	-1.41341	-0.398448	-1.18911	-1.15392	-2.24139	-2.45744	-1.1432	-2.06765	-1.89251	-1.8304	-1.8855	-0.0538013	-2.0584	-2.45744	-2.45744	-2.45744	-1.72063	-2.45744	-2.45744	-2.45744	-2.45744	-2.45744	-2.45744	-1.41585	-0.0396927	-2.45744	-2.45744	-1.91333	-2.45744	-0.820474	-2.45744	-2.45744	-1.30702	-1.51121
ENST00000413496.2	3	-2.33585	-2.42024	-1.7001	-3.15133	-3.39843	-3.39843	-2.24406	-1.47678	-3.39843	-1.7254	-3.39843	-3.39843	-1.83427	-3.39843	-3.39843	-3.39843	-3.39843	-1.53481	-1.44572	-0.598948	-0.852564	-1.58366	-1.65992	-0.869782	-1.34317	-1.79727	-1.2818	0.705117	-3.39843	-3.39843	-3.39843	-3.39843	-3.39843	-0.760292	-3.39843	-0.281399	-1.86067	-1.52239	-0.959388	-1.551	-0.534348	-3.39843	-3.39843	-3.39843	-1.18506	-2.18169	-1.67287	-3.39843
ENST00000389680.2	3	-1.57495	-2.57846	-2.02661	-5.31097	-5.69452	-5.35961	-5.08	-4.63432	-4.36943	-4.84188	-4.59775	-5.01082	-5.24787	-3.62191	-4.00983	-3.03731	-3.17094	-4.43841	-2.87241	-3.16834	-2.88267	-3.48392	-2.97694	-2.9616	-2.37216	-3.32406	-4.16539	-4.86154	-4.60938	-2.72856	-3.42882	-4.28759	-3.05806	-3.93519	-3.78112	-2.30574	-2.78024	-2.67516	-2.94907	-2.28455	-4.44238	-3.2983	-3.70903	-3.49502	-2.70514	-2.60118	-4.31519	-3.22667
ENST00000567464.1	3	-2.06388	-3.29553	-3.60051	-3.282	-3.37625	-1.3925	-3.60051	-2.04594	-1.86349	-3.60051	-2.13653	-2.98891	-3.60051	-3.0165	-2.82109	-3.60051	-0.338096	-1.98439	-0.0946167	-0.586599	-0.103572	-1.28464	-0.554256	-0.847485	-0.519744	0.487532	-1.83229	-3.60051	-3.60051	-3.60051	-3.60051	-0.595959	-3.60051	-3.60051	-3.60051	-3.60051	-1.69661	-1.55707	-3.60051	-0.226532	-3.60051	-0.702485	-3.60051	-2.01762	-1.74339	-3.60051	-3.60051	-1.38637
ENST00000587586.5	3	-1.60161	-2.06913	-2.23791	-2.05677	-1.78099	-2.23791	-0.780007	-1.40115	-2.23791	-0.693955	-1.27357	-2.23791	-1.46765	-0.961678	-2.23791	0.433124	-2.23791	-2.23791	-0.181236	-1.62549	-0.164803	0.268886	-0.241489	-0.118447	-1.08087	-2.23791	-2.23791	-2.23791	-2.23791	-2.23791	-2.23791	-2.23791	1.07762	0.192347	-2.23791	-2.23791	-2.23791	-2.23791	-2.23791	-2.23791	-2.23791	1.26463	-0.296248	-2.23791	-2.23791	-2.23791	-2.23791	0.533493
ENST00000629367.1	3	-2.08498	-2.15163	-0.916537	-1.91835	-0.924492	-1.43944	-0.680972	-0.23371	-2.27109	-2.27109	-2.27109	-2.27109	-2.27109	-2.27109	-2.27109	-2.27109	-2.27109	-2.27109	0.864857	1.84593	-0.708792	1.23819	0.264114	1.31399	-0.481986	-0.00945528	-2.27109	-2.27109	-2.27109	-2.27109	-0.559344	-2.27109	-2.27109	-2.27109	-2.27109	-2.27109	0.139703	-0.881513	-2.27109	-0.714504	-2.27109	-2.27109	-2.27109	-2.27109	-2.27109	-2.27109	-2.27109	0.857121
ENST00000577659.1	3	-0.702604	-0.809768	-1.36583	-1.36583	-1.36583	1.07401	-1.36583	-0.31633	-1.36583	-1.36583	-1.36583	-1.36583	-0.368201	-1.36583	-0.295611	-1.36583	2.44601	1.4895	-0.335394	-1.36583	-1.36583	-0.722519	-1.36583	-0.660594	-1.36583	-1.36583	0.766603	-1.36583	-1.36583	-1.36583	-1.36583	-1.36583	-1.36583	-1.36583	-1.36583	-1.36583	-1.36583	-1.36583	0.331594	-1.36583	-1.36583	-1.36583	-1.36583	-1.36583	-1.36583	-1.36583	0.68625	0.465939
ENST00000586983.1	3	-2.43379	-2.88627	-3.1018	-2.9015	-3.1018	-3.1018	-1.31468	-0.507016	-0.721945	-3.1018	-0.715531	-2.39187	-1.0536	-2.26176	-3.1018	-0.788605	-0.48086	-3.1018	-0.949278	-0.28322	-0.410101	0.194129	-2.37751	-0.0495967	0.075727	0.403038	-3.1018	-3.1018	-3.1018	-3.1018	-3.1018	-3.1018	-3.1018	-3.1018	0.709385	-3.1018	0.0648429	-3.1018	-3.1018	-0.187334	-0.454374	-3.1018	0.941738	0.261422	-1.08332	-3.1018	-0.468774	-3.1018
ENST00000625800.1	3	-0.885504	-1.68774	0.170801	-1.67202	-0.245052	-1.25864	-0.799144	-1.28128	0.70628	-0.45727	-0.443078	-1.84253	-2.34806	-1.33022	-2.34806	-2.34806	-2.34806	-2.34806	-2.34806	-0.903143	0.0999774	-1.79806	0.127345	-0.307121	-0.226165	-1.32385	-2.34806	-2.34806	-2.34806	-2.34806	-2.34806	-2.34806	-2.34806	-2.34806	0.916881	-2.34806	-0.973665	-0.852646	-0.834235	-2.34806	-2.34806	-2.34806	-0.315274	-2.34806	-0.334979	-0.0197829	-2.34806	-0.713252
ENST00000580514.2	3	-0.885504	-1.68774	0.170801	-1.67202	-0.245052	-1.25864	-0.799144	-1.28128	0.70628	-0.45727	-0.443078	-1.84253	-2.34806	-1.33022	-2.34806	-2.34806	-2.34806	-2.34806	-2.34806	-0.903143	0.0999774	-1.79806	0.127345	-0.307121	-0.226165	-1.32385	-2.34806	-2.34806	-2.34806	-2.34806	-2.34806	-2.34806	-2.34806	-2.34806	0.916881	-2.34806	-0.973665	-0.852646	-0.834235	-2.34806	-2.34806	-2.34806	-0.315274	-2.34806	-0.334979	-0.0197829	-2.34806	-0.713252
ENST00000504032.1	3	-1.99329	-0.435595	-1.83681	-2.34011	-2.23758	-1.72777	-1.93256	-1.00783	-1.41504	-2.34011	-2.11342	-2.23184	-1.69677	-2.2573	-1.87582	-2.17241	-1.51799	-0.0394144	-2.34011	-0.552051	-2.00916	-0.200424	-1.34341	-2.34011	-0.865265	-0.50902	-2.34011	-2.34011	-2.34011	-2.34011	-0.0481197	-2.34011	-2.34011	-2.34011	-2.34011	-0.822216	-2.34011	-1.8441	-2.34011	0.00557675	-1.47986	-0.238093	-2.34011	-2.34011	-2.34011	-2.34011	-2.34011	-2.34011
ENST00000646176.1	3	-1.01932	-1.12276	-0.483557	-1.16334	-0.83949	-0.489877	-1.16334	-0.203634	0.0842285	-1.16334	-0.626291	-0.847164	0.111118	-0.929145	-1.16334	-1.16334	-1.16334	-0.580966	-1.16334	-1.05512	-0.956905	-1.16334	-1.036	-1.16334	-1.16334	1.42715	-1.16334	-1.16334	-1.16334	1.72745	0.325282	-1.16334	-1.16334	-1.16334	-1.16334	0.0783837	-0.398925	-1.16334	-1.16334	1.52968	-1.16334	-1.16334	-1.16334	-1.16334	-1.16334	0.111535	1.23765	-1.16334
ENST00000505089.6	3	-1.53604	-1.53604	-1.53604	-1.53604	-1.32504	-0.953448	-0.303893	-0.638556	-1.53604	-1.53604	-1.13373	-1.35309	-1.00988	-1.53604	-1.35848	-1.53604	-0.913839	-1.14099	-1.00794	-0.556844	-0.498571	-1.53604	-1.53604	-1.53604	-1.53604	-0.341787	-0.216028	-1.53604	-1.53604	-0.504071	-0.956388	-1.53604	-1.53604	-1.53604	-1.53604	-1.13915	0.829211	-1.53604	0.423655	0.131389	0.494913	-0.646812	-1.53604	-0.024364	-0.784379	-0.793462	-1.53604	-0.906738
ENST00000641839.1	3	-0.413098	-0.452925	-0.99931	-1.16579	-1.11453	-1.16579	-1.16579	-1.08097	-1.16579	-0.692413	-1.0677	-0.412703	-1.10395	-1.03298	0.44889	-0.957107	-0.576416	-1.16579	-0.825863	-0.609279	-0.702865	-1.05547	-0.781195	-0.534674	-1.09434	0.218435	-1.16579	-1.16579	-1.16579	-1.16579	-0.495957	-1.16579	-1.16579	-0.599158	-1.16579	-0.892568	0.543027	-1.16579	1.38715	-0.874275	-1.16579	-1.16579	-1.16579	-1.16579	-1.16579	-0.575526	-0.869967	-1.16579
ENST00000641650.1	3	-0.518621	-0.865953	-0.891865	-0.891865	-0.891865	-0.891865	-0.891865	-0.345804	-0.891865	-0.891865	-0.891865	-0.891865	-0.408762	-0.891865	-0.507484	-0.0788141	-0.891865	-0.891865	-0.735015	-0.891865	0.396488	-0.789703	-0.891865	0.136343	-0.891865	0.20227	-0.891865	-0.891865	-0.891865	-0.891865	-0.891865	-0.891865	-0.891865	-0.891865	-0.891865	-0.891865	-0.891865	1.93564	-0.536974	-0.891865	-0.891865	-0.891865	-0.891865	-0.505541	-0.891865	-0.891865	-0.891865	-0.891865
ENST00000366153.2	3	-0.629585	-1.14747	-0.333035	-1.17701	-1.17701	-1.17701	-0.45162	-0.372216	-1.17701	-1.17701	0.0936855	-0.53246	-1.17701	-1.17701	-0.709897	-1.17701	-0.0669484	-1.17701	0.658865	-0.983746	-1.17701	-0.877395	-0.196843	0.862454	0.697526	-0.577831	-1.17701	-1.17701	-1.17701	-1.17701	-1.17701	-1.17701	2.24787	-1.17701	-1.17701	-1.17701	-1.17701	-0.689581	-0.234225	-1.17701	-1.17701	-1.17701	1.66407	-1.17701	-1.17701	0.394598	-1.17701	-1.17701
ENST00000559030.1	3	-0.895954	-1.55669	-1.78618	-1.67843	-1.50286	-1.57988	-1.66703	-1.05099	-1.61528	-1.78618	-1.53944	-1.25556	-1.68956	-0.964664	-1.65451	-0.747294	-0.842501	-1.2524	-1.1539	-1.58029	-1.24362	-1.41168	-1.28396	-1.14912	-1.42403	-1.78618	-1.78618	-1.78618	-1.78618	-1.78618	-1.16678	-1.78618	-0.1584	-1.1888	-0.268133	-1.16216	-0.77161	-0.675742	-1.47886	0.652984	-1.14388	-1.29978	-1.37467	-1.46694	-1.37909	-1.2797	-1.78618	-1.24748
ENST00000641383.1	3	-0.7746	-1.59635	-1.04409	-1.27043	-1.44905	-1.19584	-1.52432	-1.38976	-0.926991	-1.59635	-0.519643	-1.29624	-1.53811	-0.935755	-1.53303	-1.4529	-1.41064	-0.645617	-0.818604	-1.49392	-1.41144	-1.09594	-1.05268	-1.59635	-1.31678	-0.262962	-1.59635	-0.137434	-1.59635	-1.59635	-0.745302	-1.59635	-1.59635	-1.20937	-1.59635	-1.59635	-1.59635	-0.739808	-0.252046	-0.335736	-1.59635	-1.28552	-1.11525	-1.59635	0.0591615	-1.13369	-0.860536	-1.24988
ENST00000614914.1	3	-2.48687	-3.27267	-2.43702	-5.13137	-3.92661	-3.14136	-3.39113	-3.20747	-2.76367	-2.36786	-2.15765	-2.88962	-2.62366	-2.41854	-3.02575	-2.741	-1.40487	-0.444348	-1.55778	-1.8002	-1.95378	-1.40373	-1.74673	-1.92905	-2.0907	-1.72261	-1.63985	-0.643535	-0.731333	-1.47018	-1.24154	-1.81163	-6.96535	-1.71292	-1.54831	-1.4755	-1.84583	-1.04483	-1.59518	-1.63486	-0.571413	-0.696314	-0.502789	-0.920835	-1.3218	-1.15223	-1.99742	-1.47747
ENST00000619449.2	3	-2.59702	-3.52182	-2.46508	-5.82944	-4.13059	-3.93753	-3.04501	-1.62296	-2.86191	-3.7389	-2.05794	-3.64317	-2.76029	-3.62115	-4.12443	-3.80312	-2.64783	-1.19247	-3.20649	-3.42568	-2.014	-3.27227	-3.16175	-2.83541	-3.50355	-2.36526	-3.39949	-4.25121	-3.6557	-3.20486	-3.28563	-3.97978	-2.42525	-3.98459	-3.31054	-3.23597	-3.46309	-2.02387	-2.22813	-2.74167	-4.06631	-2.74369	-2.75007	-2.76654	-2.45124	-1.77066	-2.0581	-3.17874
ENST00000629295.1	3	-1.78347	-1.63556	-1.71285	-1.56951	-1.80861	-1.22903	-1.62396	-1.44874	-0.417341	-1.90985	-1.76569	-1.61798	-1.45852	-1.23503	-1.31122	-1.90985	-1.90985	-1.90985	-1.50992	-1.86364	-0.133762	-1.90985	-1.48155	-1.90985	-1.90985	-1.15843	-1.51265	-1.90985	-1.90985	-1.90985	-1.90985	-1.90985	-1.90985	-1.90985	-1.90985	-1.90985	-1.90985	-1.10074	0.333236	-1.90985	-1.90985	-1.90985	-1.90985	-1.59703	-1.45618	0.00934982	-1.56775	-1.90985
ENST00000387347.2	3	-1.19183	-2.31585	-2.75637	-4.16747	-4.34019	-3.85128	-4.17129	-3.70962	-2.99591	-2.67541	-3.62941	-4.25851	-3.98327	-2.51364	-3.74246	-2.71467	-2.21598	-2.47911	-3.03464	-3.34481	-2.10562	-3.28989	-2.99594	-2.47279	-2.18269	-3.20755	-4.54282	-3.89221	-3.96244	-1.64204	-2.31137	-4.06726	-2.87798	-3.8818	-4.20283	-2.52875	-3.02138	-2.47018	-2.50818	-2.07137	-3.03873	-3.26217	-2.78312	-3.34037	-2.76702	-1.93302	-3.40167	-2.9525
ENST00000607458.1	3	-0.903051	-1.47088	-0.148069	-1.42786	-1.6276	-1.6276	-1.6276	-0.545631	-1.6276	-1.6276	0.00830785	-1.23043	-1.6276	-0.78943	-1.6276	-1.6276	-1.6276	0.164772	-0.732718	-0.730055	-1.6276	-0.551627	-1.6276	-1.0237	-1.6276	-0.6042	0.295689	-1.6276	-1.6276	-1.6276	-1.6276	-1.6276	-1.6276	1.77078	-1.6276	-1.6276	0.437365	-0.135233	-1.6276	1.2839	-1.6276	-1.6276	-1.6276	-1.6276	-1.6276	-0.0482987	-1.6276	0.0103907
ENST00000623647.1	3	-2.322	-2.62929	-1.61513	-2.80914	-2.99338	-2.30054	-0.981773	-1.9326	-2.28255	-1.03449	-1.86548	-1.52318	-2.69419	-2.99338	-2.50571	-2.99338	-2.99338	-2.72139	-1.20386	0.26999	-2.10649	-1.56208	-1.01136	-1.82678	-2.99338	-0.964665	0.11035	0.0198111	-2.99338	-0.461185	-0.521531	-0.497048	-0.286727	-2.99338	0.124708	-0.155128	-0.353187	-0.656002	-2.99338	0.00107341	-0.165485	2.02419	-2.99338	-0.563391	-2.99338	-0.430012	0.181629	-0.659498
ENST00000596000.5	3	-1.56757	-1.53893	-1.76462	-1.76462	-1.76462	-1.76462	-1.31943	-1.76462	-1.76462	-1.76462	-0.932358	-1.76462	-1.76462	-1.76462	-1.76462	-1.76462	-1.76462	-0.259634	-0.176435	-1.0234	-0.881666	-0.476612	-0.167547	-0.161356	-1.15992	0.00584546	-0.0974048	-1.76462	-1.76462	-1.76462	-1.76462	-1.76462	2.25152	1.83988	0.366542	-0.24355	0.473752	0.169697	-0.477847	-0.334839	-1.76462	-1.76462	0.00354742	0.439716	0.757287	0.729172	1.05569	-1.76462
ENST00000612986.1	3	-2.92391	-3.51813	-3.25603	-4.97823	-4.14428	-3.58706	-3.78667	-3.33197	-2.47724	-3.52405	-4.1449	-4.21054	-3.70842	-3.87533	-3.88149	-3.61159	-2.40115	-2.97219	-0.0626076	-0.650877	0.520544	-0.810877	-0.648632	-0.304238	-0.233875	-0.101711	-0.428467	0.0731765	0.330828	-0.966949	-0.0198723	-0.898255	0.32716	0.0262654	0.0903519	-0.159094	-0.449471	-0.30824	-0.218033	0.181753	-0.418658	-0.0133024	0.128879	-0.659957	-0.0542457	-0.144088	-0.402636	-0.261353
ENST00000564487.1	3	-2.82759	-3.11036	-3.11935	-4.24931	-3.8693	-3.37957	-3.51033	-3.32685	-3.13133	-3.52703	-3.72721	-3.45606	-3.3398	-3.02438	-4.25609	-3.27138	-2.51929	-2.17886	0.745967	0.128555	1.55604	-0.139804	-0.229678	0.902286	0.867809	1.14635	0.442578	0.00662039	-0.301237	-0.267113	-0.0187891	-1.58218	0.7236	0.00222734	-0.603934	0.0368305	-0.406769	-0.268625	-0.437082	0.0939564	0.206465	-0.112192	0.269309	-0.520182	-0.265291	0.179487	-0.424174	-0.129236
ENST00000556606.1	3	-1.6041	-1.70078	-1.90633	-1.70435	-1.40216	-1.90633	-1.90633	-1.26008	-1.3449	-1.90633	-1.12907	-1.90633	-1.90633	-1.90633	-1.90633	-1.90633	-1.90633	0.592227	0.510109	0.46692	-1.90633	0.454202	-0.696228	-0.274439	0.0819508	0.463954	0.027061	-1.90633	-1.90633	-1.90633	-0.0856857	0.631542	-1.90633	-1.90633	-1.90633	-0.127777	-1.90633	-1.90633	-1.90633	-0.230316	-1.90633	-1.90633	-1.90633	-1.90633	0.319802	-1.90633	-0.0502251	-1.90633
ENST00000625982.1	3	-3.04973	-3.22291	-4.93414	-4.15357	-4.48579	-3.30897	-4.41537	-3.24433	-3.76849	-3.40034	-3.41234	-3.00893	-4.17318	-3.89883	-3.60105	-3.06952	-3.82907	-3.8559	0.815357	0.358321	0.967289	-0.00952706	-0.0113904	0.475013	0.672326	1.05195	-1.33759	-1.98009	-4.93414	-1.33877	-1.85257	-1.74232	-2.38785	-1.91197	-3.27545	-1.12046	-1.65863	-0.900118	-0.730978	-0.304679	-2.30007	-1.85723	-1.04749	-1.58439	-1.83683	-1.15335	-2.65255	-1.41158
ENST00000442037.5	3	0	0	0	0	0	0	0.2657	0.795699	0.798552	1.08837	1.91957	0.874104	2.57472	1.62337	0	0	1.24333	0	0	0	0	0	0	3.49099	0	0	0	0	0	0	0	0	0	0	0	0	0	0	0	0	0	0	0	0	0	0	0	0
ENST00000606292.5	3	1.22345	0.337058	1.09174	-0.0277438	-0.189354	-0.189354	0.644481	0.983543	-0.189354	-0.189354	-0.189354	-0.133334	0.982423	0.516605	-0.189354	-0.189354	-0.189354	-0.189354	-0.189354	0.77963	0.739291	1.15638	0.434813	0.329324	-0.189354	1.07921	-0.189354	-0.189354	-0.189354	-0.189354	-0.189354	-0.189354	-0.189354	-0.189354	-0.189354	1.39574	-0.189354	-0.189354	1.15506	-0.189354	-0.189354	-0.189354	-0.189354	-0.189354	-0.189354	-0.189354	-0.189354	1.98643
ENST00000554133.5	3	1.07644	0	0	0.281851	0	0	0	0	0.669253	0	1.58369	1.38607	1.10673	0	2.25572	0.876681	0	0	3.04429	2.74077	0	0.156274	0	0	3.34581	1.82881	0	0	0	0	0	0	0	0	0	0	0.880215	0	0	1.7235	0	2.0884	0	2.56021	1.38522	0	0	4.55602
ENST00000575890.1	3	-0.132791	-0.099833	-0.27938	-0.162933	0.27663	-0.27938	-0.27938	-0.0503998	-0.27938	-0.27938	1.10722	0.345165	0.857461	0.13564	0.296365	1.59311	-0.27938	-0.27938	-0.27938	1.61799	-0.27938	1.0808	-0.27938	-0.27938	-0.27938	2.3361	0.42765	-0.27938	-0.27938	-0.27938	0.368548	-0.27938	-0.27938	-0.27938	-0.27938	2.51414	-0.27938	-0.27938	-0.27938	-0.27938	-0.27938	-0.27938	3.97975	-0.27938	-0.27938	-0.27938	-0.27938	-0.27938
ENST00000330825.3	3	1.6934	-0.745893	-0.745893	-0.524752	-0.596031	-0.596131	-0.579101	1.13464	-0.745893	-0.745893	0.0992112	-0.485297	-0.745893	0.385855	-0.745893	-0.745893	-0.745893	0.438711	-0.745893	0.154056	-0.342671	-0.648663	1.62759	0.964293	-0.365123	-0.537304	-0.745893	0.866248	-0.745893	0.678057	0.0669999	-0.745893	-0.745893	-0.745893	-0.745893	-0.302621	1.84531	0.864515	-0.745893	-0.017312	1.56367	-0.745893	-0.194184	-0.313456	-0.745893	-0.745893	0.0883826	-0.745893
ENST00000632353.1	3	0.0247934	0	0	0	0	0	0	0.290238	0	2.31578	0	0.116456	0	0.704967	1.37724	0	0	2.50058	0	0	0.395607	0	0	0	0	1.77118	0	0	0	0	0	0	0	0	0	0	5.2562	0	0	0	0	0	0	0.746153	0	0	0	0
ENST00000602594.1	3	0.0247934	0	0	0	0	0	0	0.290238	0	2.31578	0	0.116456	0	0.704967	1.37724	0	0	2.50058	0	0	0.395607	0	0	0	0	1.77118	0	0	0	0	0	0	0	0	0	0	5.2562	0	0	0	0	0	0	0.746153	0	0	0	0
ENST00000580972.1	3	0	0	0	0	0	0	0	0	0	0	0	0	0	0	0	2.66876	0	0	0	0	0	0	0	0	0	0	4.41136	0	0	0	0	0	0	0	0	0	0	0	0	0	0	0	0	0	0	0	0	5.96057
ENST00000428329.1	3	0	0	0	0	0	0	0	0	5.99127	0	0	0	0	0	0	0	0	0	0	0	0	0	0	0	0	0	0	0	0	0	0	0	0	0	0	0	0	0	0	0	0	0	0	0	0	0	0	0
ENST00000533697.1	3	0	0	0	0	0	0	0.951873	0	0	0	2.33254	2.272	0	1.81359	0	0	0	0	0	0	0	0	0	0	0	0	0	0	0	0	0	0	0	3.43681	0	0	0	0	0	0	0	0	0	0	0	0	0	0
ENST00000441809.2	3	0	0	0	0	0	0	0	0	4.14205	0	0	0	0	0	0	0	0	0	0	0	0	0	0.917596	0	0	1.2696	0	0	0	0	0	0	0	0	0	0	0	0	0	6.7526	0	0	0	0	0	0	0	0
ENST00000410396.1	3	1.70682	0.50836	0	0	0	0	0.718332	0	0	0	0	2.73389	2.88413	2.90152	0	0	0	6.41306	2.00414	0	0	0	0	0	0	0	0	0	0	0	4.2073	0	0	0	0	0	0	2.88295	0	5.53142	0	0	0	0	0	3.02418	0	0
ENST00000532191.2	3	0.493496	2.77912	0	0.115968	0	0	0	0	1.58515	0.687739	0.379543	0.442902	0.740113	0	0.573308	0	0	0.780881	0.35977	0.734244	0	0	0	0	0	0	0	0	0	0	0.87022	0	0	0	0	1.75102	0	0	0	0	1.45012	1.16201	0	0	0	0	0.892702	0
ENST00000567236.1	3	4.08511	0.0113333	0	0	0	0	0	1.34786	0	0	0	0.628484	2.08968	0	1.75362	1.24881	0	0	0	0	0	1.0689	0	0	0	2.8324	0	0	0	0	0	2.0876	0	0	0	0	0	0	0.791742	0	0	0	0	0	0	0	1.61053	0
ENST00000586474.1	3	0	0.027775	0	0	0	1.98057	2.57893	0	0	0	2.45232	0	0	0	0	0	1.67161	4.71179	4.50916	0	0.962917	0	0	0	0.663915	0	0	0	0	0	1.67435	0	0	3.22436	0	0	0	0	0	1.53634	3.88434	2.09549	0	0	0	0	0	0
ENST00000420195.1	3	-0.0132192	-0.0132192	-0.0132192	0.064494	-0.0132192	0.336619	0.858486	1.50426	-0.0132192	-0.0132192	-0.0132192	0.148999	-0.0132192	0.187686	-0.0132192	-0.0132192	0.398023	1.17563	0.0787588	0.829303	0.783603	0.265178	-0.0132192	1.24707	-0.0132192	0.622864	-0.0132192	1.61663	-0.0132192	-0.0132192	-0.0132192	0.695035	-0.0132192	-0.0132192	-0.0132192	-0.0132192	1.42495	-0.0132192	0.178105	2.40561	-0.0132192	-0.0132192	-0.0132192	-0.0132192	2.16062	-0.0132192	1.12127	-0.0132192
ENST00000424349.1	3	-0.300836	-0.288388	-0.300836	-0.281157	-0.300836	0.274501	0.0999282	1.26561	0.912287	-0.300836	2.09456	0.228112	0.0714465	0.370851	-0.0862125	0.504113	2.43068	-0.300836	3.47993	-0.300836	2.12175	0.448928	1.85672	2.25745	-0.300836	0.0350028	-0.300836	1.04816	2.77301	-0.300836	0.349087	-0.300836	-0.300836	-0.300836	-0.300836	-0.300836	-0.0586139	1.51126	-0.300836	-0.300836	-0.300836	-0.300836	-0.300836	-0.300836	-0.300836	0.231607	-0.300836	0.00972638
ENST00000602591.1	3	0	0	1.22107	0	0	0	0.349148	0.4492	0	0	0	0	0	0	0	0	0	0	0	0.172731	0	0	0	0	0	0	0	0	3.04238	0	0	2.21705	0	0	1.96162	0	1.79368	0	3.32246	0.567873	0	1.41221	0	0	0	0	0	2.72824
ENST00000506305.1	3	0	0	0	0	0	0	0	0	0.920939	0	0.74228	0	1.3207	0	0	1.1797	0	0	0	0	0	0	0	1.98865	0	3.44642	1.54357	0	0	0	0	0	0	0	0	0	0	0	0	1.99339	0	0	0	0	2.37144	0	0	2.51791
ENST00000524003.1	3	0.0157713	0.0860872	0	0	0	0	0.220225	0.776475	0	0.787305	0	0	1.96985	1.82266	0	0	1.46758	0	0	0.0809174	0	0	0	0.605856	0	0	0	0	0	0	0	1.40921	0	0	0	0	2.27398	0	0	0	0	0	0	0	5.53431	1.75473	0	0
ENST00000605085.1	3	0	0	0	0	0	0	0	0.19781	2.44077	2.72749	0	0.58395	0.498245	0	0	0	0	0	0.995854	2.93642	3.88233	0	0	0.379466	0	0	0	0	0	0	0	0	0	0	0	1.91637	0	0	0	0	0	0	0	0	1.46688	0	0	0
ENST00000534517.1	3	0	0	0	0	0	1.10812	0	1.84749	0	0	0	0.275309	0	0	1.715	0	0	0	0	1.94836	1.72564	4.15158	0.547889	0.453393	1.94486	0	0	0	0	0	0	0	0	0	0	0	0	0	0	0	0	0	0	0	0	0	0	0
ENST00000503882.1	3	0	0	0	0	0	0	0	0.474531	0	0	0	0	0.628605	0	0	0	0	0	0.710169	0	4.03767	0	2.53958	0	0	0	0	0	0	0	0	0	0	0	0	0	0	0	0	0	0	0	1.7172	0	1.70284	3.67146	0	0
ENST00000463167.1	3	0	0.194996	0	0.225408	0	0	0	0	0	1.76754	0	0	0	0	0	0	0	0	0	0	0	0	0.782968	0	0	0	0	4.0009	0	0	0	0	0	0	0	0	0	0	0	0	0	0	0	0	2.12797	0	0	0
ENST00000432683.1	3	0	0	0	0	0	0	0	1.16129	6.10898	0	0	0	1.44879	0	0	0	0	0	0	0	0	0	0	0	0	0	0	0	0	0	0	0	0	0	0	0	2.15525	0	0	0	0	0	0	0	0	0	0	0
ENST00000416066.1	3	0	0	0	0	0	2.69921	0	0	0	0	0	0	0.867878	0	0	0	0	0	0	0	0	0	0	0	0	0	0	0	0	0	0	0	0	0	0	0	0	0	0	0	0	0	0	0	2.06337	0	0	3.58864
ENST00000555969.1	3	0	0	0	0.0939353	0	0	0	0	0	0	0	0	0	0	0	0	1.12842	0	0	0.197195	0	0	0.412821	0	0.42289	0	0	0	0	0	0	0	0	0	0	0	0	0	0	0	0	1.54157	0	0	0	0	0	1.65837
ENST00000612970.4	3	0	0	0	0	0	0	0	0	0	0	0	1.33882	0.356666	0	0	0	0	0	0	0	0	0	0	0	0	1.81753	0	0	0	5.67583	0	0	0	0	0	0	0	4.81488	0	0	0	0	0	0	0	0.852215	0	0
ENST00000538705.1	3	0	0	0	1.55393	0	0.903199	0	3.14429	0	0	0	0.3982	0	1.36747	0	0	0	0	0	0	1.06499	0	0.724285	0	1.22729	0	0	0	0	0	0	0	0	0	2.41839	0	0	0	0	4.7633	0	0	0	0	0	0	0	0
ENST00000569345.1	3	0	0	0	0.190234	0	0	0	0	0	0	0	2.20519	0	2.80484	0	0	0	3.66913	0	0	1.03138	0	0	0	0	0	0	0	0	0	0	0	0	0	0	0	0	0	3.74597	0	0	0	0	0	0	0	0	0
ENST00000516641.1	3	0	0.276635	0	0	0	0	0	0	3.28308	0	0	0	0	0	0	0	0	0	0	0	0	0	5.4207	0	6.19214	0	0	0	0	0	0	0	0	0	0	0	0	0	0	0	0	0	0	0	0	0	0	0
ENST00000515055.1	3	0	0	0	0	0	0	0	0.244333	0	0	0	1.62773	1.84319	0	0	1.20891	0	2.5704	0.684544	0	0.819802	0.408408	2.07633	0.794771	0	0.790571	0	0	0	0	0	0	5.9782	0	0	0	2.1296	0	0	0	0	0	0	0	0	0	0	3.69562
ENST00000453039.1	3	0.481901	0	0	0.0562837	0.58541	0.771728	0.0923464	0.0535157	5.19261	0	0	0	0	0.146645	2.27116	0	0	2.96931	0	0	0	0	0.140444	0	1.97932	0.85747	0	0	0	0	2.87132	0	0	0	0	0	0	0.361444	0	0	0	0	0	0	0	0	0	0
ENST00000636928.1	3	0.481901	0	0	0.0562837	0.58541	0.771728	0.0923464	0.0535157	5.19261	0	0	0	0	0.146645	2.27116	0	0	2.96931	0	0	0	0	0.140444	0	1.97932	0.85747	0	0	0	0	2.87132	0	0	0	0	0	0	0.361444	0	0	0	0	0	0	0	0	0	0
ENST00000602819.5	3	0	0	0	0	0	0	0	0	0	0	0	0.737553	0	0	0	0	0	0	0	0	0	0	0	0	0	0	0	0	0	0	0	0	0	0	0	0	0	0	0	0	0	0	0	0	0	0	0	0
ENST00000537269.1	3	0	0	0	0	0	0	0	0	0	0	0	0	0	0	0	0	0	0	0	0	0	0	0	0	0	0	0	0	0	0	0	0	0	0	0	0	0	0	0	0	0	0	0	0	0	0	0	0
ENST00000561827.1	3	0	0	0	0.554072	0	0	0	0	0	0	1.403	0	0	0	2.67695	0	0	0	0	0	1.35153	0	0	0	0	0	0	0	0	0	0	3.63375	0	0	0	0	0	0	0	0	0	4.07442	0	0	0	0	0	0
ENST00000572404.1	3	0	0	0	0	0	0	0	0.767809	0	0	0	0.4848	0	3.15704	0	0	0	0	0	0	0	0	2.85624	0	0	0	0	0	0	0	0	0	0	0	0	0	0	1.66702	1.68603	0	0	0	0	0	0	0	0	0
ENST00000436596.1	3	0	0	0	0	0	0	0	0	0	0	0	1.8938	0	0	0	0	0	0	0	0	0	0	0	0	0	0	0	0	0	0	0	0	0	0	0	0	0	0	1.47398	0	0	0	0	0	0	0	0	0
ENST00000648970.1	3	1.00007	0.282114	0	0	0	0	0	0	0.165479	1.35318	0	0	0	0	0	0.592778	0	0	0	0	1.17504	0	0	0	0.500087	0	0	0	0	2.76641	0.176997	0	0	0	1.17961	0	0.248073	0	0.244676	1.98075	0	1.3205	0	0	0	0	0.490729	0.633202
ENST00000586051.1	3	0	0.0147983	0	0.414461	0	0.478276	0	0	0	0	0	0	0	0	0.827682	0	0	2.13739	0	0	0	0	0	0	0	0	0	0	0	0	0	0	0	0	0	0	0	0	0	0	0	0	0	0	0	0	0	0
ENST00000612568.1	3	0	0	0	0	0	0	1.1613	0	0	0	0	0	0	0	3.27651	0	0	0	0	0	0	0.395134	1.68381	0	0	0	0	0	0	0	1.43703	0	0	0	0	0	0	0	0	0	0	0	0	0	0	0	0	0
ENST00000583267.1	3	0	0	0	0	0	1.59989	0	0	0	0	2.02947	1.3085	0	0	1.5872	0	0	0	0	0	0	0	0	4.07309	0	0	0	0	0	0	0	0	0	0	0	0	0	0	0	0	0	0	0	0	0	0	0	0
ENST00000607333.1	3	0	0	0	0	0	0.837788	0	1.33312	0	0	0.968058	0	0	2.19344	0	0	0	0	0	0	1.00313	0	0	0	0	0	0	0	0	0	0	0	0	0	0	0	1.3046	0	0	0	0	0	0	0	0	0	0	0
ENST00000583964.1	3	0	0	0	0	0	0	0	1.13125	0	0	0	0	0	0	0	0	0	0	0	0	0	0	0	0	0	0	0	0	0	0	0	0	0	0	0	0	0	0	0	0	0	0	0	0	0	0	0	0
ENST00000642453.1	3	0	0	0	0	0	0	0	0.405956	2.55412	0	0	0.453332	0	1.24741	0	0	1.31577	0	0	0.216997	2.56836	3.05634	0	3.82759	4.60932	0	0	0	0	2.87225	0	0	0	0	0	0	1.48364	1.0169	0	1.1548	2.79239	2.87545	3.72317	0	0	0	0	0
ENST00000525023.1	3	0	0	0	0	0	0	0	0.405956	2.55412	0	0	0.453332	0	1.24741	0	0	1.31577	0	0	0.216997	2.56836	3.05634	0	3.82759	4.60932	0	0	0	0	2.87225	0	0	0	0	0	0	1.48364	1.0169	0	1.1548	2.79239	2.87545	3.72317	0	0	0	0	0
ENST00000554010.1	3	0	0	0	0	0	0	0	0	0	0	0	2.08931	0	0	0	0	0	0	0	0	1.67132	0	5.09807	1.01485	0	0	0	0	0	0	0	0	0	0	0	0	0	0	0	0	0	0	0	0	0	0	0	0
ENST00000446301.1	3	0	0.0538331	0	0	0	0	0	0	4.20291	0	4.13967	0	2.63078	0	0	0	0	0	0	0	0	0	0	0	0	0	0	0	0	0	0	0	0	0	0	0	0	0	0	0	0	0	6.66862	0	0	0	0	0
ENST00000631117.2	3	0.181557	-1.24801	-1.24801	-0.186858	-0.834445	-1.24801	-0.398309	0.505633	-0.665778	0.933212	-1.24801	-1.07408	-1.24801	-1.24801	-0.459847	-1.24801	-0.0897266	-1.24801	0.646444	-0.697193	1.81572	0.723327	-0.664746	0.552267	1.48471	2.28816	-1.24801	-1.24801	-1.24801	-1.24801	-1.24801	1.16505	-1.24801	0.56981	1.07714	-1.24801	0.79121	-1.24801	-1.24801	-1.24801	-1.24801	2.48123	2.5635	2.48798	2.05315	-1.24801	-1.24801	-1.24801
ENST00000600974.1	3	0	0	0	0	1.65184	3.24998	0	0	0	0	0	0	0	0	0	0	0	0	0	0	0	0	0	0	0	0	0	0	0	0	0	0	0	0	0	0	0	0	0	0	0	0	0	0	0	0	0	0
ENST00000539963.1	3	0	0	0	0	0	0	0	0	0	0	0	0	0	0	0	0	0	0	0	0	0	0	0	0	0	0	0	0	0	0	0	0	0	0	0	0	0	0	0	0	0	0	0	0	0	0	0	0
ENST00000453521.1	3	0	0	0	0.191838	0	0.50558	0	0	0	2.62236	0	0.383823	0	0	0	0	1.8095	0	0	0.387162	0.657659	0	0	0	4.0348	0	0	0	0	0	2.67236	2.43064	0	0	1.73515	0	0	0	1.57545	1.73625	0	0	3.21324	0	0	0	0	2.13712
ENST00000537068.5	3	0	0	0	0	0	0	1.03271	0	0	0	0	0	0	0.644138	0	0	0	0	0	0	0.862386	0	0	2.86357	2.18064	0	0	0	0	0	0	0	0	0	0	4.38817	0	0	0	0	0	0	0	0	0	0	2.78216	0
ENST00000601684.1	3	0	0	0	0	0	0	0	0	0	0	0	0.293621	0	0	0	2.39118	2.7072	1.47217	0	0	0	2.99818	0	5.21332	3.09961	3.57431	0	0	0	0	2.25936	0	0	0	0	1.49196	0	0	0	0	0	3.2461	1.73682	0	0	1.32009	0	0
ENST00000564805.1	3	1.54862	0	0	1.52656	0	0.512905	0	0	0	0	0	0.046501	0	0	0	0	0	0	0	0	0	0	0.4367	0	0	0	0	0	0	0	0	0	0	0	2.51855	0	2.41373	0	0	0	0	0	0	2.86828	0	4.26953	1.93491	0
ENST00000563565.1	3	0	0	0	0.779819	0	0	0	3.44834	0	0	0	0	1.50404	0	0	0	0	0	0	0	0	0	0	0	0	0	0	0	0	5.43147	2.51156	0	0	0	0	0	0	0	0	0	0	0	5.37823	0	0	0	0	0
ENST00000408826.1	3	0	0	0	0	0	0	1.38785	1.91607	0	0	0	0	0	0	0	0	0	0	0	0	0	0	0	0	0	1.91206	0	0	0	0	0	0	0	0	0	0	0	0	0	0	0	0	0	0	0	0	0	0
ENST00000476099.1	3	0	0	0	0	0	0	0	3.39878	4.40154	0	0	0.891377	0	0	0	0	0	5.43492	0	0	0	0.51081	0	0	0	2.74069	0	3.74942	0	0	0	0	0	0	0	4.89175	5.66275	0	0	0	0	2.14961	0	0	0	0	1.75751	3.65879
ENST00000616716.4	3	0	0	0	0	0	0	0	5.85103	0	0	0	1.73436	0	0	0	0	2.45409	0	0	0	0	0	0	0	0	0	0	0	0	0	0	0	0	0	0	0	0	1.37768	0	0	2.5064	0	0	0	0	0	2.49351	0
ENST00000448188.1	3	0	0	0	0	0	0	0	0	0	0	0	0	0	0	0	0	0	0	0	0	0	0	0	0	10.637	0	0	0	0	0	0	0	0	0	0	0	10.07	0	0	0	0	0	0	10.3573	0	0	0	0
ENST00000423276.1	3	0	0	0	0	0	0	0	0	0	0	0	0	0	0	0	0	0	0	0	0	0	0	0	0	0	0	0	0	0	0	0	0	0	0	0	0	0	0	0	0	0	0	0	0	0	0	0	0
ENST00000459623.1	3	0	0	0	0	0	0	0	0	0	0	0	0	0	0	2.16182	0	0	0	0	0	0	0	0	0	0	0	0	0	0	0	0	0	0	0	6.78318	0	0	0	0	0	0	0	0	0	0	0	0	0
ENST00000384147.1	3	0	0	0	0	0	0	0	0	0	0	0	0	0	0	0	4.25916	0	0	0	4.88484	0	0	0	9.75338	0	0	0	0	0	0	8.66408	0	0	0	0	0	0	0	0	0	0	0	0	0	0	0	0	0
ENST00000459163.1	3	0	0	0	0	0	0	0	0	0	0	0	0	0	0	0	0	0	0	3.52271	4.57459	0	0	4.07796	0	0	0	0	11.4933	0	0	0	0	0	10.0561	0	0	0	0	0	0	0	0	0	0	0	0	0	3.80335
ENST00000363925.1	3	0.210899	0	0	0.0237598	0	0	0	0	0	0	0	0.817219	0	0.250711	0	0	0	9.10981	0	0	0	1.25698	0	0	1.58996	0	0	5.31994	7.54312	0	0	0	0	0	0	4.25511	0	0	0	4.33438	5.01533	0	0	0	0	0	0	0
ENST00000362507.1	3	0	0	0	0	0	0	0	0	0	0	0	0	0	0	0	0	0	0	0	0	0	0	0	0	0	0	0	0	0	0	6.50288	0	6.40722	0	0	0	0	0	0	6.28013	5.59866	0	0	0	0	0	0	0
ENST00000416952.5	3	0.598743	0.239178	0	0	0	0	0	0	0	0	0.63762	0	0.00108064	0.501358	0	0	0	1.8616	3.7472	0	0	0	4.25273	3.63607	0	0	0	4.06593	0	0	0	0	0	0	3.76388	1.25407	4.13648	2.64196	3.41045	0	0	0	3.31385	3.5525	2.65367	0	2.80963	0
ENST00000572046.1	3	0	0.536364	0	0	0	1.65883	0	0	0	0	0	0	0	0	0	0	0	0	0	0	0	0	3.47722	0	0	0	0	0	0	0	0	0	0	0	0	0	2.84682	0	0	3.7719	0	0	0	0	0	5.69513	4.40463	0
ENST00000537724.1	3	0	0	0	0	0	0	0	4.25399	0	0	0	0	0	0	0	0	0	0	0	0	0	0	0	0	0	0	0	0	0	0	0	0	0	0	0	0	0	0	0	0	0	0	0	0	0	0	0	0
ENST00000613376.1	3	0	0	0	0	0	0	0	0	0	0	0	0	0	0	0	0	0	0	0	0	3.36473	0	0	0	0	0	0	0	0	0	0	0	0	0	0	0	0	0	0	0	0	0	4.18088	0	0	0	0	0
ENST00000608856.1	3	0	0	0	0.298427	0	0	0	0	2.39919	0	0	0	0	0	0	0	0	0	0	0	0	0	0	0	4.29662	0	0	0	0	0	0	0	0	0	0	0	3.30315	0	0	0	0	0	0	0	0	0	0	0
ENST00000520575.1	3	0	0	0	0	1.15388	0	0	1.16123	0	0	0	0	0	0	0	0	0	0	0	0	0	0	0	0	0	0	0	0	0	0	0	0	0	0	0	2.09382	0	0	0	0	0	0	0	0	0	0	0	0
ENST00000617234.1	3	0.305842	0.443099	0	0	0	0	0	1.26602	1.72725	0	1.45625	0	0	0	0	0	0	2.30918	0	0	0	0	0	0.823874	0	1.333	0	0	0	0	0	0	0	0	0	0	0	0	0	0	0	0	0	0	0	0	2.24996	0
ENST00000458392.1	3	-0.00172568	0.13397	0.484662	-0.00172568	-0.00172568	-0.00172568	-0.00172568	0.30831	0.289699	-0.00172568	0.73189	-0.00172568	0.000117507	-0.00172568	-0.00172568	0.829819	-0.00172568	-0.00172568	-0.00172568	-0.00172568	1.14424	-0.00172568	-0.00172568	0.877027	-0.00172568	0.442179	-0.00172568	-0.00172568	-0.00172568	-0.00172568	2.00085	1.5676	-0.00172568	0.657949	-0.00172568	-0.00172568	0.983264	1.86411	1.34554	1.51357	1.17021	-0.00172568	1.74836	1.68271	1.47697	1.80481	-0.00172568	0.610186
ENST00000448389.1	3	2.2122	0	0	0	0	1.16031	0	1.13429	0	0	0	0	0	0	0	0	0	0	0	0	0	0	0	0	0	0	0	0	0	0	0	0	0	0	0	0	0	0	0	0	0	0	2.3438	0	0	0	0	0
ENST00000550926.1	3	0	0	0	0	0.706582	1.2123	0	1.18594	0	0	0	0	0	0	0	0	0	0	0	0	3.71841	0	0	0	0	0	0	0	0	0	0	0	0	0	0	0	1.67948	0	0	0	0	0	0	0	0	0	0	0
ENST00000638396.1	3	0	0	0	0	0	0	0	0	0	0	0	0	0	0	0	0	0	0	0	0	0	0	0	0	0	0	0	0	0	0	0	0	0	0	0	0	0	0	0	0	0	0	0	0	0	0	0	0
ENST00000572187.1	3	-0.528962	-0.510077	-0.909591	-0.737138	-0.909591	-0.909591	-0.0318441	-0.598561	-0.909591	-0.909591	-0.909591	-0.218088	0.680599	-0.909591	-0.909591	-0.909591	-0.909591	-0.909591	0.450835	-0.0374144	0.0592948	1.55037	0.10485	0.344888	-0.909591	-0.909591	0.881777	-0.909591	-0.909591	-0.909591	-0.909591	-0.909591	-0.909591	-0.909591	-0.909591	-0.909591	-0.909591	-0.909591	-0.909591	-0.909591	-0.909591	-0.909591	-0.909591	0.699994	-0.909591	-0.909591	1.56899	-0.909591
ENST00000534336.1	3	1.2	-1.22842	-1.05794	-1.35464	-1.22345	-1.35464	-0.774996	-0.663403	-0.689777	-0.426446	-0.969302	-0.629315	-0.811552	-0.0194503	-1.19172	-1.35464	0.124512	-0.908166	0.671094	0.803132	-0.874546	-1.35464	-0.896596	-0.760022	-1.35464	1.7708	-0.920593	-1.35464	-1.35464	0.299272	0.0024653	-1.35464	-0.062685	-1.35464	-1.35464	-1.35464	-1.35464	-1.35464	-1.35464	-1.35464	-1.35464	-0.0849986	-0.0668212	-0.497131	0.888692	0.294713	-0.631528	-1.35464
ENST00000419852.1	3	1.36402	0	0	0	0	0	0	0	0	0	0	0	0	0	0	0	0	0	0	0	0	0	0	0	0	0	0	0	0	0	0	3.02507	0	0.656329	0	0	1.25935	0	5.06105	4.32517	0	0	2.67214	2.69613	4.60973	0	0	2.23275
ENST00000414504.6	3	1.06026	0	1.5003	0	0.357569	0	0	0.131613	0	0	1.05972	0.147933	0	0	0	0	0	0	0	0	0	0	0	0	0	0	0	0	0	0	0	0	0	0	0	0	0	0	0	0	0	0	0	0	0	0	0	0
ENST00000436123.1	3	1.50132	0	0	0	0.200713	0.144952	0	0	0	0	0.174089	0.156611	0	0.364863	0	0	0	0.386864	0	0	0	0	0	0	0.663788	0	0	0	0	0	0	0	0	0	0	0	0	0	0	0	0	0.629664	0	0	0	0	0	0
ENST00000647643.1	3	-0.351221	-0.246433	-0.351221	-0.351221	-0.215164	0.443783	-0.351221	-0.209935	-0.00596579	1.44726	-0.351221	0.143448	-0.351221	-0.351221	-0.131286	-0.351221	0.683156	-0.351221	0.392525	-0.351221	1.01137	-0.351221	0.360796	0.207416	-0.351221	-0.0513168	-0.351221	-0.351221	-0.351221	-0.351221	0.412413	-0.351221	-0.351221	-0.351221	-0.351221	-0.351221	-0.351221	0.748094	-0.351221	1.00769	-0.351221	-0.351221	-0.351221	-0.351221	-0.351221	1.64818	-0.351221	-0.351221
ENST00000473595.1	3	0.309002	0.0206365	0	0	0	0	0	0	0	0	0	0	0	0.263405	0	0	0	0.401712	0	0	0	0	0	0	0	0	0	0	0	0	0	0	0	0	0	0	0	0	0	0	0	0	0	0	0	0	0	0
ENST00000633253.1	3	-0.197209	-0.785318	-0.328464	-0.685178	-0.473519	-0.792725	-0.792725	-0.567851	-0.655109	-0.792725	-0.392569	-0.430467	-0.0167826	-0.116717	-0.702388	-0.792725	-0.792725	-0.792725	-0.792725	-0.792725	-0.792725	-0.792725	-0.70774	-0.792725	-0.792725	-0.792725	-0.792725	-0.792725	-0.792725	-0.792725	-0.792725	-0.792725	-0.792725	-0.792725	-0.792725	-0.792725	-0.792725	-0.567603	-0.792725	-0.792725	-0.792725	-0.792725	-0.792725	-0.792725	-0.792725	-0.792725	-0.792725	-0.792725
ENST00000598735.1	3	0	0.0154136	0	0	0	0	0	1.96272	0	0	0	0	0	2.37328	0	0	0	0	1.87177	0	0	0	0	0	0	0	0	0	0	0	0	0	0	0	0	0	1.79139	0	0	0	0	0	0	0	0	0	0	0
ENST00000366360.2	3	1.50522	0	0	0	0	0	0	0	0	0	0	0	0	0	0	0	0	0	0	0	0	0	0	0	0	0	0	0	0	0	0	0	0	0	0	0	0	5.44429	0	0	0	0	0	0	0	0	0	0
ENST00000467060.3	3	0	0	2.06099	0	0	0	0	0	0	0	0	0	0	0	2.01786	0	0	0	0	0.529497	0	0	0	0	0	4.20993	0	0	0	0	0	0	0	0	0	0	0	0	0	0	0	0	0	0	0	0	0	0
ENST00000581905.1	3	0	0	0	0	0	0	0	0	0	0	0	0.249131	0	0	0.596179	0	0	0	0	0	0	0	0	0	0	0	0	0	0	0	0	0	0	0	0	0	0	1.74039	0	0	0	0	0	0	0	0	0	0
ENST00000501405.2	3	0.797596	0	0	0	0	0	0	0.482031	0	0	0	0	0	0	0	0	0	0	1.09123	0	0	0.693316	0	0	0	0	0	0	0	0	0	0	0	0	0	0	0	0	0	0	0	0	0	0	0	0	0	0
ENST00000398777.3	3	0.272182	0.47578	0	0	0	0	0	0.31158	0	0	0	0.381803	0	0.748937	1.68965	0	0	0	0	0	0	1.40173	0	1.50757	0	0	0	0	0	0	0	0	0	0	0	0	0	0	0	0	0	0	0	0	0	0	0	0
ENST00000428391.1	3	1.59239	0	0	0	0	0	0	0	0	0	0	0	0	0	0	0	0	0	0	0	0	0	0	0	0	0	0	0	0	0	0	0	0	0	0	0	0	0	0	0	0	0	0	0	0	0	0	0
ENST00000599756.1	3	3.9053	0	0	0	0	0	0	0	0	0	0	0	0	0	0	0	0	0	0	0	0	0	0	0	0	0	0	0	0	0	0	0	0	0	0	1.96379	0	0	0	0	0	0	0	0	0	0	0	0
ENST00000411895.1	3	0	0	0	0	0	0	0	0	0	0	0	0	0	0	1.18417	0	0	0	1.1132	0.830723	0	0	0	1.26686	0	1.26144	0	0	0	0	0	0	0	2.89513	0	0	0	0	1.80831	1.97784	0	0	0	0	0	0	0	0
ENST00000547387.1	3	0	0	0	0	0	0	0	0	0	0	0	0	0	0	0	0	0	0	0	0	0	0	0	0	0	0	0	0	0	0	0	0	0	0	0	0	0	0	0	0	0	0	0	0	0	0	0	0
ENST00000366105.2	3	0.957256	0.0496628	0	0	0	0	0.797314	1.28569	0	0	0	0	0	0	0	0	0	0	0	0	0	0	0	0	0.941422	0	0	0	0	0	0	0	0	0	0	0	0	0	0	0	0	0	3.78108	0	0	0	0	0
ENST00000603283.5	3	0.82297	0	2.32628	0	0	0	1.06813	0	0	0	1.89183	1.14482	0	0	0	0	0	0	0	0	0	0	0	0	0	0	0	0	0	0	0	0	0	0	0	0	0	0	0	0	0	0	0	0	0	0	0	0
ENST00000620748.1	3	0	0.482075	0	0	0	0	0	0	0	0	0	1.14216	0	0	0	0	0	0	0	0	0	0	0	0	0	0	0	0	0	0	0	0	0	0	0	0	0	0	0	0	0	0	0	0	0	0	0	0
ENST00000549103.1	3	0	0.225243	0	0	0	0	0	0	0	0	0	0.200236	0.865876	0	0	0	0	0	0	0	0	0.254962	0	0	0	0	0	0	0	0	0	0	0	0	0	0	0	0	0	0	0	0	0	0	0	0	0	0
ENST00000577855.2	3	0.170124	0.278231	0	0.616558	0	0	0	0	0	0	0	0	0	0	0	0	3.31824	0	0	2.33464	0	0	0	0	0	0	0	0	0	0	0	0	0	0	0	0	0	0	1.94868	0	0	0	0	0	0	0	0	0
ENST00000629902.1	3	0.472889	0.261571	0	0	0	0	0	0	0	0	0	0	0	0	0	0	0	0	0	0.339123	0	0	0.242524	0	0	0	0	0	0	0	0	0	0	0	0	0	0	0	0	0	0	0	0	0	0	0	0	0
ENST00000443252.3	3	0	0	0	0	0	0.925344	0	0.869629	0	0	0	0	0	0	0	0	0	0	0.892104	0	0	0	0	0	0	0	0	0	0	0	0	0	0	0	0	0	0	0	0	0	0	0	0	0	0	0	0	0
ENST00000561979.1	3	0	2.71427	0	0	0	0	0	0	0	0	0	0.478754	1.55378	0	0	0	0	0	1.01376	0	0	0	0	0	0.842696	0	0	0	0	3.83656	0	0	0	0	0	1.94844	0	0	0	1.83865	0	0	0	0	0	0	0	0
ENST00000647575.1	3	-0.396963	-0.226872	-0.396963	-0.396963	-0.220357	0.613466	0.575092	0.470884	-0.396963	-0.396963	-0.243923	0.219906	-0.281778	-0.396963	0.141968	1.13817	-0.396963	-0.396963	-0.396963	-0.0673409	-0.212396	-0.396963	0.263523	-0.396963	-0.396963	0.213689	-0.396963	-0.396963	-0.396963	-0.396963	0.793184	-0.396963	-0.396963	-0.396963	0.241688	0.938012	-0.13004	-0.0972469	1.62737	2.6446	-0.396963	-0.396963	-0.396963	-0.396963	-0.396963	1.69661	0.0161416	-0.396963
ENST00000596663.5	3	-0.68041	-0.424146	-0.68041	-0.68041	-0.0612631	-0.415539	0.183883	-0.643563	0.454336	-0.68041	-0.024422	-0.68041	-0.208792	-0.68041	-0.522153	0.302661	-0.68041	0.899972	-0.432929	-0.603454	-0.68041	-0.17668	-0.68041	-0.68041	-0.551094	0.806459	-0.68041	-0.68041	-0.68041	-0.68041	2.05428	-0.68041	-0.68041	-0.68041	-0.68041	-0.68041	0.723604	1.90634	-0.218797	-0.68041	-0.68041	-0.68041	0.393328	0.499776	1.92957	2.81725	-0.68041	-0.68041
ENST00000424995.1	3	0.381639	-0.266241	0.110034	0.00436225	0.671161	-0.0698226	0.0590385	1.83588	-0.266241	-0.266241	0.506024	0.130606	-0.266241	-0.266241	-0.266241	0.734055	-0.266241	0.619475	-0.266241	-0.266241	-0.266241	-0.139138	-0.266241	-0.266241	-0.266241	0.250131	1.15207	-0.266241	-0.266241	-0.266241	-0.266241	-0.266241	-0.266241	-0.266241	-0.266241	-0.266241	1.10392	-0.266241	0.529716	-0.266241	-0.266241	-0.266241	-0.266241	-0.266241	-0.266241	2.01136	-0.266241	-0.266241
ENST00000612997.1	3	-0.246508	-0.214009	-0.246508	-0.246508	-0.246508	0.286955	-0.0585666	0.0365154	0.155855	-0.246508	-0.246508	0.0594381	-0.246508	-0.246508	0.963856	-0.246508	-0.246508	-0.246508	-0.246508	-0.246508	0.589424	-0.246508	-0.246508	-0.246508	-0.246508	0.724014	-0.246508	-0.246508	3.60309	-0.246508	-0.246508	-0.246508	-0.246508	-0.246508	1.86167	-0.246508	0.60484	-0.246508	-0.246508	-0.246508	-0.246508	-0.246508	-0.246508	-0.246508	-0.246508	-0.246508	-0.246508	0.420125
ENST00000515495.1	3	0.0872837	0	0	0	0	0	1.38946	0.599028	0	0	0	0	0.455606	0	0	0.957157	0	1.48711	1.89313	1.14488	2.16404e-06	0	0	0	0	1.79457	0	0	0	0	0.690947	0	0	0	0	0	0	0	0.981172	0	0	0	0	0	0	0	1.90128	0
ENST00000456782.1	3	0	0	0	0	0	0.978829	0.347894	0.553423	0	0	0	0.612835	2.16965	0	1.28504	0	2.76302	0	0	0	0	0	0	0	0	0	0	0	0	0	0	0	0	0	1.86826	0	0	1.07349	0	2.31674	0	0	0	0	0	1.7716	0	0
ENST00000609120.1	3	1.78023	0.0419675	0	0	0	0	0	0.784378	0	1.50869	0	0	0	0.422862	0	0.893191	0	0	1.16774	0.761582	0	0.533918	0	2.70781	1.70657	1.58399	0	0	0	0	0	0	0	0	0	1.73002	0	0	0	0	0	0	0	0	1.30759	0	0	0
ENST00000494270.6	3	0.587645	0.0199461	0	0	0	0.613054	0	1.06256	0	1.20135	0	0.254042	0.562751	0	1.03239	0	0	0	0	1.86768	0	0.586682	0.397248	0.909799	0.835926	0	0	0	0	0	0	0	0	2.05279	0	0	0	0	0	0	0	0	0	0	0	0	1.43777	0
ENST00000229465.10	3	0.0235425	0.941916	0	0	0	0	0.566061	0.427504	1.27822e-05	0	0	0	0.946595	0	0	0	0	0	0.0503263	0.859345	1.15389	0	0	0	0.408782	0.49277	0	0	0	2.24	0	0	0	1.39918	0	0	1.85135	0	0	0	0	1.75642	0	0	0	2.29532	0	0
ENST00000646052.1	3	1.41893	0.955206	-0.000168425	-0.000168425	-0.000168425	0.375806	0.401615	0.656283	0.918612	-0.000168425	-0.000168425	-0.000168425	-0.000168425	-0.000168425	-0.000168425	0.389716	2.51822	-0.000168425	0.200058	-0.000168425	-0.000168425	-0.000168425	-0.000168425	-0.000168425	-0.000168425	-0.000168425	0.894386	-0.000168425	-0.000168425	1.59753	-0.000168425	-0.000168425	-0.000168425	-0.000168425	-0.000168425	-0.000168425	-0.000168425	-3.88768e-05	0.992993	-0.000168425	-0.000168425	-0.000168425	-0.000168425	1.54822	-0.000168425	1.31206	-0.000168425	-0.000168425
ENST00000577163.1	3	0.446597	0.0516341	0	0	0	0	0	0.916749	0	0	0.878517	0.811339	0	0	0	0	1.60904	1.5713	3.25266	0	2.67547	1.88045	0	3.05513	3.21734	2.14321	0	0	0	3.35919	0	0	0	0	0	0	0	1.99982	0	0	0	0	0	0	0	1.40162	0	0
ENST00000521908.1	3	0	2.9583	2.46295	0	1.04164	0.80086	0	0.562963	0	1.49391	0	0.648172	0	0.743094	0	0	0	0	0	0	2.53019	0.871545	0	0	0	0	0	0	0	0	0	0	0	0	0	0	1.26285	0	0	0	0	0	0	0	1.91081	0	0	0
ENST00000432474.1	3	0.0837794	0	0	0	0.463265	1.37377	0	0.82204	0	1.55893	0	0	0	0	0	1.49338	0	0	2.07114	0.34246	0	0.517454	3.15013	0	3.45556	3.53378	0	0	0	0	0	0	0	0	0	0	0	0	1.44514	0	0	0	0	0	0	0	0	0
ENST00000518152.1	3	0.0618913	0.109278	0	0	2.29695	0.55312	0	0	0	0	0	1.21281	0.56925	0	5.28026e-06	1.17032	0	0	0	0	0	0	2.29786	0.372295	0	2.69683	0	0	0	5.64637	0	0	0	0.771623	0	0	0.413587	0	0	2.52466	0	0	0	0	0	2.80122	0	0
ENST00000591336.1	3	1.03693	0	0	0	0	0	0	2.24747	0	0	0	0	0	0	2.16	0	0	0	0	0	0	0.66336	0	0	0	2.29391	0	0	0	0	0	0	0	0	0	0	2.32525	0	0	0	0	0	0	0	0	0	2.09393	0
ENST00000430456.1	3	1.62875	0	0	0	0	0	0	1.20284	0	1.98122	1.09405	0.967541	0	0	0	0	0	0	2.38562	0	0	0	0	0.471056	0	2.50487	0	0	0	0	0	0	0	0	0	0	0	0	0	0	0	0	0	4.06539	0	0	0	2.31207
ENST00000549013.1	3	0.136763	0.0979412	0	0	0	0	0.807478	0	0	0	0	0	1.12852	1.13497	0	0	2.28297	3.0661	1.13094	0.845181	0	2.61606	0	0	0	2.748	0	0	0	0	0	0	0	0	0	0	1.67948	0	1.8318	0	3.04793	0	0	0	0	0	3.55719	0
ENST00000366097.2	3	-0.263515	-0.440432	-0.45855	-0.143696	-0.163542	0.511093	-0.0137736	0.36455	0.889286	-0.45855	0.654797	-0.226954	-0.45855	0.0624607	0.0999666	-0.45855	1.48898	0.790968	1.16016	2.64985	2.45043	1.46371	2.32362	1.88436	2.65524	3.53561	-0.45855	-0.45855	-0.45855	-0.45855	-0.45855	-0.45855	-0.45855	-0.45855	-0.45855	-0.45855	-0.45855	-0.45855	-0.45855	-0.45855	-0.45855	-0.45855	2.62071	2.97178	-0.45855	-0.45855	-0.45855	-0.45855
ENST00000565916.1	3	0	0	0.579974	0	0	0	0	0	0	0	0.666461	0.336748	0	0.286351	0	0	0.786062	0	0	0.127786	0	0	0	0	0	0	0	0	0	0	2.33481	0	0	0	0	0	0.597577	0	0	0	0	0	0	0	0	0	0	0
ENST00000577846.1	3	0	0	1.2831	0.672729	0	0	0	0.291666	1.08617	0	0	0	0	0	0	0	2.36146	0	2.75114	0.310121	0	0	0.62517	3.27351	2.29406	0.896171	0	0	0	0	0	0	0	0	0	0	0	0	0	0	0	0	0	0	0	0	0	1.46604
ENST00000522778.1	3	0	0	0	0	0.225924	0	0.71055	0	0	0	0	0	0	0	0	0	0	0	0	0	0	0	0	0.962525	0	0	0	0	0	0	0	0	0	0	0	0	0	0	0	0	0	0	0	0	0	0	0	0
ENST00000510371.5	3	0	0	0	0	1.99795	0	0	0	0	0	0	0	0	0	0	0	0	0	0	0	0	0	0	0	0	0	0	0	0	0	2.08883	0	0	0	0	0	0	1.86464	0	4.00268	0	0	0	0	0	0	0	0
ENST00000509615.2	3	0.629285	0	0	0	0	0	0	0.649609	0	0	0	0	1.64516	0	0	0	0	0	1.55099	0	0	0	0	0	0	0	0	0	0	0	0	0	0	0	0	0	0	0	3.63592	0	0	0	2.88069	0	0	0	0	0
ENST00000579043.2	3	0	0	0	0	0	0	0	0	0	0	2.95956	0	0	0	0	0	0	0	0	0	0	0	0	0	0	0	0	0	0	0	0	0	0	0	0	0	0	0	0	0	0	0	0	0	0	0	0	0
ENST00000496975.2	3	0	0.208507	0	0	0	0	0	0	0	0	0	0	0	0	0	0	0	0	0	0	0	0	0	0	2.14582	0	0	0	0	0	0	0	0	0	4.25997	0	0	0	0	0	0	0	0	0	0	0	0	0
ENST00000582831.2	3	2.82183	0.282017	0	0	0	0	0	0	0	0	0	0	0	0	0	0	0	0	0	0	0	0	0	1.09968	0	0	0	0	0	0	0	0	0	0	0	0	0	0	0	0	0	0	0	0	0	0	0	0
ENST00000619972.1	3	0.252166	0	0	0	0	0	0	0.858786	0	0	0	0	0	0	0	0	0	0	0	0	0	0	0	0	0	0	0	0	0	0	0	0	0	0	0	0	0	0	0	0	0	0	0	0	0	0	0	0
ENST00000612077.1	3	0	1.9713	0	0	0	0	0	0	0	0	0	0	0	0	0	0	0	0	0	0	0	0	0	0	0	0	0	0	0	0	0	0	0	0	0	0	0	0	0	0	0	0	0	0	0	0	0	0
ENST00000612213.1	3	0.910548	0.379741	0	0	0	0	1.81924	0	0	0	0	0.868987	0	0	0	0	0	0	0	0	0	0	0	0	0	0	0	0	0	0	0	0	0	0	0	0	0	0	0	3.98178e-05	0	0	0	0	0	0	0	0
ENST00000525867.1	3	0.218772	0.446863	-0.424955	-0.424955	-0.424955	-0.0318556	-0.424955	0.654214	1.58642	-0.424955	0.908846	0.324745	-0.424955	-0.0639945	0.268205	-0.424955	-0.424955	1.06591	-0.424955	-0.424955	-0.424955	0.0605137	-0.424955	-0.424955	-0.424955	-0.424955	-0.424955	-0.424955	-0.424955	3.45759	-0.424955	-0.424955	-0.424955	-0.424955	-0.424955	-0.424955	0.780224	0.376043	-0.424955	-0.424955	1.23191	-0.424955	0.755969	-0.424955	-0.424955	-0.424955	-0.424955	-0.424955
ENST00000616695.1	3	0.396518	0.12868	0	0	0	0	0	0.769856	0	0	0	0	0	1.5728	0	0	0	0	0	0	0	0	0	0	0	0	0	0	0	0	0	0	0	0	0	2.52418	0	0	0	0	0	0	0	0	0	0	0	0
ENST00000641011.1	3	0.169213	0.133809	0	0	0	0	0	0	0	0	0	1.30548	0	0	0	0	0	0	0	0	0	0	0	0	0	0	0	0	0	0	0	0	0	0	0	0	0	0	0	0	0	0	0	0	0	0	2.53129	0
ENST00000584643.1	3	0	1.44265	0	0	0.892526	0	0	0	0	0	0	0	0	0	0	0	0	0	0	0	0	0	0	0	0	2.65473	0	0	0	0	0	0	0	0	0	0	0	0	0	0	0	0	0	0	0	0	0	0
ENST00000616367.1	3	0	0	0	0	0	0	0	0	0	0	0	0	0	0	1.70288	0	0	0	0	0	1.8713	0	0	0	0	0	0	0	0	0	0	0	0	0	0	0	4.72034	0	0	0	0	0	0	0	0	2.32269	0	0
ENST00000612810.1	3	0	0	0	0	0	0	0	0	0	0	0	0	0	0	0	0	0	0	0	0	0	0	0	0	1.10402	0	0	0	0	0	0	0	0	0	0	0	0	0	0	0	0	0	0	0	0	0	0	0
ENST00000576021.1	3	0	0	0	0	0.515894	0	0	0	0	1.67941	0	0	2.08743	0	0	0	0	0	0	0	3.14966	0	0	2.40348	3.59043	0	0	0	0	0	0	0	3.46527	0	2.45216	0	0	0	0	2.95064	0	0	0	0	0	0	0	0
ENST00000424982.1	3	0.142758	0.211833	0	0	0	0	0	0	0	0	0	0.399196	0	0	0	0	0	0	0.826631	0	0	0	0	0	0	4.5746	0	0	0	0	0	0	0	0	0	0	0	0	2.51528	0	0	0	0	0	3.73515	0	0	1.89342
ENST00000445520.5	3	0	0	0	0	0	2.13791	0	0	0	0	0	0	1.72166	0	1.81876	2.28667	0	0	0	0	0	0.934492	0	2.19514	1.86092	0	0	0	0	0	0	0	3.40309	0	0	0	0	0	0	0	0	0	0	0	0	0	0	0
ENST00000528887.1	3	0	0	0	0	0	0	0	0	0	0	0	0	0	0	0	1.44317	0	0	0	0	1.96454	0	0	0	0	0	0	0	0	0	0	0	0	0	0	0	0	1.38625	0	0	0	0	0	0	0	0	0	0
ENST00000615501.1	3	2.41528	0.0856588	0	0	0	0	0	4.21513	0	0	0	0	0	0	0	0	0	0	0	0	0	0	1.20365	1.62298	0	0	0	0	0	0	0	0	0	0	0	0	0	0	0	0	0	0	0	0	0	0	0	0
ENST00000619648.1	3	0	0.241328	0	0	0	0	0	0	2.19912	0	0	0	0	0	0	0	0	0	0	0	0	0	0	0	0.633737	0	0	0	0	0	0	0	0	0	0	0	0	0	0	0	0	0	0	3.35325	0	0	0	0
ENST00000613708.1	3	0	0	0	0	0	0	0	0	0	0	3.18772	0	1.58535	0	0	0	0	0	0	0	0	0.940678	0	0	0	1.60797	0	0	0	0	0	0	0	0	0	0	0	0	0	0	0	0	0	0	0	0	0	0
ENST00000620330.1	3	0.219282	0	0	0	0	0	0	2.86592	0	0	0	0	0	0	0	0	0	0	0	0	0	0	0	0	0	0	0	0	0	0	0	0	0	0	0	0	0	0	0	0	0	0	0	0	0	0	0	0
ENST00000553249.2	3	0.95999	0	0	0	0	0	0	0	2.32537	0	0	1.5202	0	0	0	0	3.03419	0	2.22948	0	0	1.00249	0	1.13556	1.28068	0	0	0	0	0	0	0	0	0	0	0	0	0	0	0	0	0	0	0	0	0	0	0
ENST00000622525.1	3	0.429051	0	0	0	3.34325	0	0	0	0	0	0	0	0	0	0	0	0	0	2.09668	0	0	0	1.44205	0	0	0	0	0	0	0	0	0	0	0	0	0	0	0	0	0	0	0	0	0	0	0	0	0
ENST00000584748.2	3	1.83489	0.094334	0	0	0	0	0	0.951374	0	0	0	0	0	0	0	0	0	0	0	1.17959	0	1.69169	1.30226	1.07233	0	3.00147	0	0	0	0	0	0	0	0	0	0	0	0	0	0	0	0	0	0	0	0	0	0
ENST00000571741.1	3	0	0	0	0.453179	0	0	0	0	0	0	1.55506	0	0	0	0	0	0	0	0	0	0	0	0	0	0	0	0	0	0	0	0	0	0	0	0	0	0	0	0	0	0	0	0	0	0	0	0	0
ENST00000613387.1	3	0.383913	0.0795678	0	0	1.01338	0	0	1.39562	0	0	0	0	0	0	0	0	0	0	0	0.632392	0	0	1.16661	2.31378	1.83197	0	0	0	0	0	2.53291	0	0	0	0	0	0	0	0	3.58835	0	0	0	0	0	0	2.5738	0
ENST00000619776.1	3	0.504602	0	0	0	0	2.71937	0	0	0	0	0	0	0	0	0	3.83101	0	0	0	0	0	0	0	0	0	0	0	0	0	0	0	0	0	0	0	0	0	0	0	0	0	0	0	0	0	0	0	0
ENST00000578594.2	3	0.480891	0	0	0	0	0	0	0.881501	0	0	0	0.976592	1.7361	0	0	0	0	0	0	2.25156	0	1.0071	0	0	0	0	0	0	0	0	0	0	0	0	0	4.78247	0	0	0	0	0	0	0	0	1.67837	0	0	0
ENST00000577604.2	3	0	2.1028	0	0	0	0	0	0.0909805	0	0	0	0	0	0	0	0	0	0	0	0	0	0	0	0	1.285	0	0	0	0	0	0	0	0	0	0	0	0	0	0	0	0	0	0	0	0	0	0	0
ENST00000614020.1	3	0.77736	0	2.596	0.511644	0	0	0	0	0	0	0	0	0	0	0	0	2.98441	0	0	0	0	0	0	0	0	0	0	0	0	0	0	0	0	0	0	0	2.10795	0	0	0	0	0	0	0	0	0	0	0
ENST00000616220.1	3	2.26561	0.244859	0	0	0	0	1.19784	1.30787	0	0	0	0	3.48968	0	0	0	0	0	0	0	0	0	0	0	0	1.62178	0	0	0	0	0	0	0	0	0	0	0	0	0	0	0	0	0	0	0	0	0	0
ENST00000582817.2	3	0.203895	0	2.37226	0	0	0	0	0.720338	0	0	0	0	0	0	0	0	0	0	0	0	0	0	0	0	0	0	0	0	0	0	0	0	0	0	0	0	3.29905	2.12629	0	0	0	0	0	0	0	0	0	0
ENST00000582806.2	3	0	0	0	0	0	0	0	1.8837	0	0	0	0	0	0	0	0	0	0	3.31454	0	0	0	0	0	0	1.73173	0	0	0	0	0	0	0	0	0	0	0	0	0	0	0	0	0	0	0	0	0	0
ENST00000612609.1	3	0	0.323715	0	0	0	0	0	0	0	0	0	0	0	0	1.99872	2.94123	0	0	0	0	0	1.06265	0	1.15013	2.72573	0	0	0	0	0	0	0	0	0	0	0	0	0	0	0	0	0	0	0	0	0	0	0
ENST00000585292.2	3	0	0	0	0	0	0	0	0	0	0	0	0	0	0	0	0	0	0	0	0	0	0	0	0	0	0	0	0	0	0	0	0	0	0	0.000622143	0	0	0	0	0	0	0	0	2.52781	0	0	0	0
ENST00000523648.5	3	0.0954985	2.50266	0	0.224818	0	0.581862	0	1.91505	0	0	1.49024	0	0	0	0	0	0	0	0	0	1.61139	0.488576	0	1.84317	1.63007	0	0	0	0	0	0	0	2.82222	0	0	0	0	0	1.72322	1.0372	0	1.73699	0	0	0	0	1.25592	0
ENST00000585816.1	3	0	0	0	0	0	2.40168	0	0	0.266126	0	3.24416	0	0	0	0	0	0	1.49322	0	0	0	0	0	2.43373	0.599264	3.02779	0	0	0	0	0	0	0	0	0	0	0	0	0	0	0	0	0	0	0	0	0	0
ENST00000502413.2	3	0	0	0	0	0	0	0.780569	0.398936	0	0	0	0	0	0	0	0.74438	0	0	0	0.833114	0	0	0	0.76931	0	0.575793	0	0	0	0	0	0	0	0	0	0	0.862028	0	2.01744	1.6196	0	0	0	0	0	0.937057	0	0
ENST00000584410.2	3	0	0	0	0	0	0	1.32443	0.515892	0	0	2.07336	0	0	0	0	0	0	0	0	0	0	0	0	0	0	0	0	0	0	0	2.70256	0	0	0	0	0	0	0	0	0	0	0	0	0	0	0	0	0
ENST00000580297.2	3	0	0.275331	0	0	0	0	0	0	0	0	0	0	0	0	0	0	0	0	2.52366	3.94335	0	0	0	0	0	0	0	0	0	0	0	0	0	0	0	0	1.70238e-07	0	0	0	0	0	0	0	0	2.00311	0	0
ENST00000615602.1	3	1.4297	0	0	0	0	0	0	0	0	0	0	0.0873423	0	0	0	0	0	0	0	0.652208	0	0	0	0	0	0	0	0	0	0	0	0	0	0	0	0	0	0	0	0	4.07945	0	0	0	1.67837	0	0	0
ENST00000621608.1	3	0	0	0	0	0	0	0	0	0	0	0	0.0873423	0	0	0	0	0	0	0	0.652208	0	0	0	0	0	0	0	0	0	0	0	0	0	0	0	0	0	0	0	0	4.07945	0	0	0	1.67837	0	0	0
ENST00000611137.1	3	0	0	0	0	0	0	1.41701	0	0	0	0	0	0	0	0	0	0	0	0	0	0	0	0	0	3.9146	0	0	0	0	0	0	0	0	0	0	0	0	0	0	0	0	0	0	0	0	0	0	0
ENST00000585082.2	3	0	0	0	0	0	0	0	0	0	0	0	0.87915	0	0	0	0	0	0	0	0	2.94206	3.11622	0	0	0	0	0	0	0	0	0	0	0	0	0	1.99936	1.26704	0	0	0	0	0	0	0	0	0	0	0
ENST00000593588.1	3	3.11836	0.0883677	0	0	0	0	0	0	0	0	0	0	0	0	0	0	0	0	0	0	0	2.03537	0	2.06368	0	0	0	0	0	0	0	0	0	0	0	4.69033	0	0	0	0	0	0	0	0	0	0	0	0
ENST00000612585.1	3	0	0.109481	0	0	0	2.03445	0	0	0	0	0	0	0	0	0	0	1.79634	0	0	0	0	0	0	0	0	0	0	0	0	0	3.93244	0	0	0	0	0	0	0	0	0	0	0	0	0	0	0	0	0
ENST00000616313.1	3	0	0.270961	0	0	0	0	0	0	0	0	0	0	0	1.67008	0	0	0	0	0	0	3.54867	0	3.51106	0	0	0	0	0	0	0	2.63491	0	0	0	0	0	0	0	0	0	0	0	0	0	0	0	0	0
ENST00000583100.2	3	0.432406	0	0	0	0	0	0	0.816785	0	0	0	0	0	2.39542	0	0	0	0	1.46682	0	0	0.964065	0	2.39541	1.90593	0	0	0	0	0	0	0	0	0	0	0	0	0	0	0	0	0	0	0	0	0	0	0
ENST00000615037.1	3	0	0.0799542	0	0	0	0	0	0	0	0	0	0	0	0	0	0	0	0	0	0	0	0	0	0	0	0	0	0	0	0	0	0	0	0	0	2.42284	0	0	0	2.34731	0	0	4.20744	0	0	0	0	0
ENST00000481783.3	3	4.32365	0.204097	0	0	0	1.54026	0	0	1.94143	0	1.73177	0	0	0	0	0	0	0	0	0	0	0	0	0	0	0	0	0	0	0	0	0	0	0	0	0	0	0	0	0	0	0	0	0	0	0	0	0
ENST00000578437.2	3	2.17275	0	0	0	0	0	0	2.23546	0	0	0	0.559921	0	0	0	0	0	0	0	0.688119	0	0	0	2.80667	0	0	0	0	0	0	0	0	0	0	0	0	0	0	0	0	0	0	0	0	0	2.49921	0	3.41965
ENST00000621054.1	3	0	1.96272	0	0	1.07545	0	0	0.788946	0	0	0	0	0	0	0	0	0	0	0	0	0	0	0	0	0	0	0	0	0	0	0	0	0	0	0	0	0	0	0	0	0	0	0	0	0	0	0	0
ENST00000621376.1	3	0	0.171633	0	0	0	0	0	0.7891	2.24229	0	0	0	0	0	0	0	0	0	0	0	0	0	0	0	0	0	0	0	0	0	0	0	0	0	0	0	0	0	0	4.41547	0	0	2.86858	0	0	0	0	0
ENST00000480904.2	3	4.83945	0	0	0	0	0	0.572771	0	0	0	2.054	0	0	0	0	0	0	0	0	0	0	0	0	0	0	0	0	0	0	0	0	0	0	0	0	0	0	0	0	0	0	0	0	0	0	0	0	0
ENST00000342990.3	3	0.175605	0	0	0	1.98828	0	0	1.60269	0	0	0	0	0	0	0	0	0	0	0	0	1.88588	0	0	0	0	0	0	0	0	0	0	0	0	0	0	0	0	0	3.30435	0	0	0	0	0	0	0	0	0
ENST00000620533.1	3	0.237225	0	0	0	0	0	0	0	0	0	0	0	0	0	0	0	0	0	0	0	0	0	0	0	0	0	0	0	0	0	0	0	0	0	0	0	0	0	0	3.80296	0	0	0	0	0	3.17077	0	0
ENST00000611671.1	3	0	0	0	0	0	0	0	0	2.19912	0	0	0	0	0	0	0	0	0	0	0	0	0	0	0	0	0	0	0	0	0	0	0	0	0	0	0	0	0	0	0	0	0	0	0	0	0	0	0
ENST00000580735.2	3	1.62002	0	2.37226	0.628364	0	0	0	0	0	0	0	0.799835	0	0	0	0	0	0	0	0	0	0	0	0	0	0	0	0	0	0	0	0	0	0	0	2.45873	1.98096	0	0	0	0	0	0	0	0	0	0	0
ENST00000613350.1	3	0.347079	0.179785	2.24483	0	0	0	0.895914	0	0	0	0	0	0	0	1.48398	0	0	0	0	0	0	0	1.08532	0	0	0	0	0	0	4.34665	0	0	0	0	3.07576	0	0	0	0	2.16052	0	0	0	0	0	0	0	0
ENST00000579756.2	3	1.52488	0.150291	0	0	0	0	0	0	0	0	0	0	0	0	0	0	0	0	0	0.788051	0	0	0	2.0418	0	0	0	0	0	0	0	0	0	3.26234	0	0	0	0	0	0	0	0	0	0	0	0	0	0
ENST00000610011.1	3	0	0	0	0	0	0	1.88126	0	0	0	0	0.647279	0	0	0	0	0	0	0	0	0	0	0	0	0	0	0	0	0	0	0	0	0	0	0	0	0	0	0	0	0	0	0	0	0	0	0	0
ENST00000618280.1	3	2.32936	0.555144	0	0.742795	0	0	0	0	0	0	0	0	0	0	0	0	0	0	0	0	0	1.41859	0	0	0	0	0	0	0	0	0	0	0	0	0	0	0	0	0	0	0	0	0	0	0	0	0	0
ENST00000579267.2	3	0	0.123794	0	0	0	0	0	0.7169	0	0	0	0	0	0	0	0	0	0	0	0	0	0	0	0	0	0	0	0	0	0	0	0	0	0	0	0	0	0	0	0	0	0	0	0	0	0	0	0
ENST00000616636.1	3	0	0.262906	0	0	1.42264	0	3.54127	0.997161	0	0	0	1.31342	0	0	0	0	3.74329	0	0	0	0	0	0.682775	0	0	1.58552	0	0	0	0	0	0	0	0	0	0	0	0	0	0	0	0	0	0	0	0	0	0
ENST00000583485.2	3	0	0	0	0	0	0	0	0	0	0	0	0	0	0	1.92189	0	0	0	0	0	0	0	0	0	0	0	0	0	0	0	0	0	0	0	0	0	0	0	0	0	0	0	0	0	0	0	0	0
ENST00000579576.2	3	0.654492	0	0	0.616243	0	0	0	0	0	0	0	0	0	0	0	0	0	0	0	0	0	0	0	0	1.6643	0	0	0	0	0	0	0	0	0	0	0	0	0	0	0	0	0	0	0	0	0	0	0
ENST00000619772.1	3	2.34479	0	0	0	0	0	0	4.02317	0	0.238332	0	0.669132	0	0	0	0	0	0	0	0	0	0	0	0	0	0	0	0	0	0	0	0	0	0	0	3.9572	0	0	0	0	0	1.33719	0	0	0	0	0	0
ENST00000577239.2	3	0	0.0917025	0	0	0	0	0	0.744257	0	0	0	0	1.5235	0	0	0	2.81332	0	0	0	0	0	0	0.991666	0	1.56804	0	0	0	0	0	0	0	0	0	0	0	0	2.49049	0	0	0	0	0	0	0	0	0
ENST00000583862.2	3	0	0.793492	0	0	0	0	1.34029	0	0	4.73515	0	0	0	0	0	0	0	0	0	2.45464	0	0	0	0	0	3.34867	0	0	0	0	0	0	0	0	0	0	0	0	0	0	0	0	0	0	0	0	0	0
ENST00000622344.1	3	1.39266	0.282017	0	0	0	0	0	0.89333	0	0	0	0.989551	0	0	0	0	3.09697	0	1.53271	0	0	0	1.28252	0	0	0	0	0	0	0	0	0	0	0	2.24775	0	0	0	0	0	0	0	0	2.60628	0	0	0	0
ENST00000581311.2	3	0	0	4.74639e-05	0	0	0	0	0	0	0	0	0	0	0	0	0	0	0	0	0.7107	0	0	0	0	0	0	0	0	0	0	0	0	0	0	0	0	0	0	0	0	0	0	0	0	0	0	0	0
ENST00000614073.1	3	0.271459	0	0	0	0	0	0	1.46598	0	0	0	0	0	0	0	0	0	0	0	0	0	0	0	0	0	0	0	0	0	0	0	0	0	0	0	0	0	0	0	0	0	0	0	0	0	0	0	0
ENST00000646810.1	3	0.81349	0	0	0	0	0	0	0.895127	0	0	0	0	0	0	0	0	0	0	0	2.48127	0	0	0	0.698796	0	0	1.98227	0	0	3.69233	0	0	0	0	0	0	0	0	0	0	0	0	0	0	0	0	0	0
ENST00000359385.2	3	0.81349	0	0	0	0	0	0	0.895127	0	0	0	0	0	0	0	0	0	0	0	2.48127	0	0	0	0.698796	0	0	1.98227	0	0	3.69233	0	0	0	0	0	0	0	0	0	0	0	0	0	0	0	0	0	0
ENST00000443801.2	3	0	0	0	0	0	0	0	0	0	0	0	0	0	0	0	0	0	0	0	0	0	0	0	0	0	0	0	0	0	0	0	0	0	0	0	0	0	0	0	0	0	0	0	0	0	0	0	0
ENST00000587898.1	3	3.87886	0.694605	0	0	0	0	0	2.36021	0	0	0	1.61454	0	0	0	0	0	0	0	0	0	0	0	0	0	0	0	0	0	0	0	0	0	0	0	0	0	0	0	0	0	0	0	0	0	0	0	0
ENST00000616942.1	3	0	0	0	0	0	0	0	0	0	0	0	0	0	0	0	0	0	0	0	0	0	0	0	0	0	0	0	0	0	0	0	0	0	0	0	0	0	0	0	0	0	0	0	0	0	0	0	0
ENST00000582087.2	3	0	0	0	0	0	0	0	1.64782	0	0	0	0	0	0	0	0	0	0	0	1.28962	0	0	1.26718	0	0	0	0	0	0	0	0	0	0	0	0	0	0	0	0	0	0	0	0	0	0	0	0	0
ENST00000518103.1	3	0	0	0	0	0	0	0	1.41223	0	0	0.930409	0	1.64753	0.331054	0	0	0	0	0	0	2.92584	0	0	0	0	0	0	0	0	0	0	0	0	0	0	0	0	1.51969	0	0	0	0	0	0	0	0.429761	0	0
ENST00000548393.2	3	0	0	0	0	0	0	0	0	0	2.53993	0	0	0	0.128128	0	0	0	0	0	0	0	0	0	0	0	0	0	0	0	0	0	0	0	0	0	0	0	0	0	0	0	0	0	0	0	0	0	0
ENST00000612673.1	3	0	1.48495	0	0	0	0	1.18533	0	0	0	0	0	1.59256	0	0	0	0	0	0	0.654042	0	0.943947	0	0	0	0	0	0	0	0	0	0	0	0	0	0	0	0	0	0	0	0	0	0	0	0	0	0
ENST00000392674.3	3	2.87283	0	0	0	0	0	0	1.12917	0	0	0	0	0	0	0	0	0	0	2.15196	0	0	0	0	0	0	0	0	0	0	0	0	0	0	0	0	0	0	0	0	0	0	0	0	0	0	0	0	0
ENST00000614489.1	3	0	0	0	0	0	0	0	0	0	0	1.82824	0	0	0	0	0	0	0	0	0	1.41671	0	0	0	1.05946	0	0	0	0	0	0	0	0	0	0	0	0	0	2.18084	0	0	0	0	0	0	0	0	0
ENST00000560034.1	3	0.414458	0	0	0	0	0	0	0	0	0	0	0	0	0	0	0	0	0	0	0.630076	0	0	0	0	0	0	0	0	0	0	0	0	0	0	0	0	0	0	0	0	0	0	0	0	0	0	0	0
ENST00000582559.2	3	0.347796	0.0635807	0	0.474239	0	0	0	0.778795	0	0	0	0	0	0	0	0	0	0	0	0	0	0	0	0	0	0	0	0	0	0	0	0	0	0	0	0	0	0	0	0	0	0	0	0	0	4.07533	0	0
ENST00000611926.1	3	0.288188	0	0	0	0	0	0	1.10275	0	0	0	0	0	0	0	0	0	0	0	0	0	0	0	0	0	0	0	0	0	0	0	0	0	0	0	0	0	0	0	0	0	0	0	0	0	0	0	0
ENST00000615609.1	3	0	0.0858671	0	0	0	0	0	0	0	0	0	0	1.4858	0	0	0	0	0	0	0	0	0	0	0	0	0	0	0	0	0	0	0	0	0	0	0	0	0	0	0	0	0	0	0	0	0	0	0
ENST00000469492.3	3	0.724818	0.0663411	0	0	0	0	0	0.647688	0	0	0	0	0	0	0	0	0	0	0	0	0	0	0	0	0	0	0	0	0	0	0	0	0	0	0	0	0	0	0	0	0	0	0	0	0	0	0	0
ENST00000582142.1	3	0.567464	0	0	0	0	0	0	0	0	0	0	0	0	0	0	0	0	0	0	0	0	0	0	0	0	0	0	0	0	0	0	0	0	0	0	0	0	0	1.55425	0	0	0	0	0	0	0	0	0
ENST00000446754.2	3	0	0	0	0	0	0	0	0.77814	0	0	0	0	0	0	1.78365	0	2.88633	0	0	0	0	1.53585	0	0	0	0	0	0	0	0	3.87345	0	0	1.63196	0	0	0	0	1.17932	0	0	0	0	0	0	0	0	0
ENST00000569147.1	3	0.205244	0	0	0	1.03029	0	0	0.609826	0	0	0	0	0	0	0	0	0	0	1.39906	0	0	0	0	0	1.82742	0	0	0	0	0.645764	0	0	0	0	0	0	0	1.44746	2.17748	0	0	0	0	0	0	0	0	0
ENST00000601483.1	3	0	0.122387	0	0	0	0	0	0.192408	2.44669	0	0	0	0	0	0	0	0	0	0	0	0	0	0	0	0	0	0	0	0	0	0	0	0	0	0	0	0	0	0	0	0	0	0	0	0	0	0	0
ENST00000498361.3	3	0	0	0	0	0	0	0	0.604705	0	0	0	0	0	0	0	0	0	0	0	0	0	0	0	0	0	0	0	0	0	0	0	0	0	0	0	0	0	0	0	0	0	0	0	0	0	0	0	0
ENST00000487657.2	3	0	0	0	0	0	0	0	0	0	0	1.06048	1.15283	0	0	0	0	0	0	1.86437	0	1.08171	1.53495	1.222	1.64606	0	0	0	0	0	0	0	0	0	0	0	0	0	0	0	1.69034	0	0	0	0	0	0	2.65921	0
ENST00000579188.1	3	1.03596	0	0	0	0.339929	1.42289	0	0.238799	0	0	0	0	0	0	0	0	0	0	0	0	1.24778	0	0.925871	0.443149	3.07045	0.777531	0	0	0	0	0	0	0	0	0	0	1.07131	0	0	0	0	0	0	0	0	0	0	0
ENST00000424487.1	3	0.0984937	0.205225	0	0	0	0	0	0	0	0	0	0	0	0	0	0	2.49609	0	0	0	1.11085	0	0	0	2.39715	1.06889	0	0	0	0	0	0	0	0	0	0	0	0	0	0	0	0	0	0	0	0	0	0
ENST00000528792.1	3	0	0	0	0	0	0	0	0	0	0	0	0	0	0	0	0	0	0	0	0	0	0	0	0	0	0	0	0	0	0	0	0	0	0	0	0	0	0	0	0	0	0	0	0	0	0	0	0
ENST00000619020.1	3	0	0	2.97744	0	0	0	0	1.21925	0	0	0	1.15103	0	0	0	0	0	0	0	0	0	0	0	0	0	0	0	0	0	0	0	0	0	0	0	0	0	0	0	0	0	0	0	0	0	0	0	0
ENST00000457390.1	3	0	0	0	0	0	0	0	0	0	0	0	0	0	0	0	0	0	0	0	0	0	0	0	0	0	0	0	0	0	0	0	0	0	0	0	0	0	0	0	0	0	0	0	0	0	0	0	0
ENST00000590522.1	3	1.19397	0	0	0	0	0	0	0.490721	0	0	0	0	2.46601	0	0	0	0	0	0	0	0	0	0	0	0	0	0	0	0	0	0	0	0	0	0	0	2.39309	0	0	0	0	0	0	0	0	0	0	0
ENST00000562802.1	3	0	0	0	0	0	0	0	0	0	0	0	0	0	0	0	0	0	0	1.11716	0	0	0	0	0.224584	0	0	0	0	0	0	0	0	0	0	0	0	0	0	0	0	0	0	0	2.85337	0	0	0	0
ENST00000454492.1	3	0.00111061	0	0	0	0	0	0	0.486516	0	0	0	0	0	0	0	0	0	0	0	0	0	0.773094	0.824838	0	0	0	0	0	0	0	0	0	0	0	0	0	0	0	0	0	0	0	0	0	0	0	0	0
ENST00000497408.3	3	0	0	0	0	0	0	0	0	0	0	0	0	0	0	0	0	0	0	0	0	0	0	0	0	0	0	0	0	0	0	0	0	0	0	0	0	0	0	1.81601	0	0	0	0	0	0	0	0	0
ENST00000610007.1	3	0	0	0	0	0	0	0	0	2.97502	0	0	0	0	0	0	0	0	0	0	0	0	0	0	0	0	0	0	0	0	0	0	0	0	0	0	0	0	0	0	0	0	0	0	0	0	0	0	0
ENST00000516830.1	3	0	0	0	0	0	0	0	0	0	0	0	0	0	0	0	0	0	0	0	0	0	3.08468	0	0	0	0	0	0	0	0	0	0	0	0	0	0	0	0	0	0	0	0	0	0	0	0	0	0
ENST00000366437.7	3	0	0	0	0	0	0	0	1.08377	0	0	0	0	0	0	0	3.13076	0	0	0	0	0	0	0	0	0	0	0	0	0	0	0	0	0	0	0	0	0	0	0	0	0	0	0	0	0	0	0	0
ENST00000467082.2	3	0	0.0427691	0	0	0	0	0	0	0	0	0	0	0	0	0	0	0	0	0	0	0	0	0.738179	0	0.741772	0	0	0	0	0	0	0	0	0	0	0	0	0	0	0	0	0	2.12282	0	0	1.58392	0	0
ENST00000522354.1	3	2.37212	0.451197	0	0	0	0	0	1.85765	0	0	0	0.0293997	0	0	0	0	0	0	0	0	0	0	0	0	0	0	0	0	0	0	0	0	0	0	0	0	0	0	0	0	0	0	0	0	0	0	0	0
ENST00000366402.2	3	0	0	0.762277	0	0	0	0.645009	0	0	0	0	0.586878	0	0	0	0	0	0	0	0	1.80203	1.39257	0	0	0	0	0	0	0	0	0	0	0	0	0	0	0	0	0	0	0	0	0	0	0	0	0	0
ENST00000640886.1	3	0	0	0.762277	0	0	0	0.645009	0	0	0	0	0.586878	0	0	0	0	0	0	0	0	1.80203	1.39257	0	0	0	0	0	0	0	0	0	0	0	0	0	0	0	0	0	0	0	0	0	0	0	0	0	0
ENST00000638356.1	3	0	0	0	0	0.496646	0	0.571391	0.637109	0	2.87276	2.05082	0.70499	0	0	0	0	2.61056	1.78658	0	0	0	0	0	0.60157	0	1.61149	0	0	0	0	0	0	0	0	0	0	0	0	0	0	0	0	0	0	2.01079	0	0	0
ENST00000620465.4	3	1.16925	1.27146	0	0	0	0	0	0	0	0	0	0	0	0	0	3.57761	0	0	4.50965	0	0	0	0	0	0	4.89494	0	0	0	0	4.986	0	0	0	0	0	1.8299	0	0	0	0	0	1.00841	0	4.43636	1.67429	0	0
ENST00000649802.1	3	-0.209205	-0.0400498	-0.209205	-0.209205	-0.209205	0.961515	-0.209205	1.48965	-0.209205	1.30134	0.475552	0.852923	-0.209205	1.39682	0.108365	2.53919	-0.209205	-0.209205	0.153325	1.66938	1.26928	-0.00262569	0.848301	-0.209205	-0.209205	-0.209205	-0.209205	-0.209205	-0.209205	-0.209205	-0.209205	-0.209205	-0.209205	-0.209205	2.20988	-0.209205	-0.209205	0.470886	-0.209205	-0.209205	1.24883	-0.209205	-0.209205	-0.209205	-0.209205	1.36137	-0.209205	-0.209205
ENST00000594820.5	3	0.397932	0.351662	0	0	0	0	1.50086	0.76777	1.51432	1.92941	0	0	0	0	1.7201	0	2.96239	0	0	0.782986	0	1.62889	0	0	2.77984	0	0	0	0	0	0	0	0	0	0	0	0	2.47134	1.72966	2.68779	0	2.50799	0	0	0	0	2.90677	0
ENST00000548595.1	3	0	0.0394321	0	0	1.58285	0	0.668203	2.12581	3.47084	0	0	0	0	0	2.03972	0	0	2.78617	0.997624	0	0	0	0	0	0	2.53354	0	4.06223	0	0	0	0	0	0	0	0	0	0	0	0	0	0	0	0	2.17886	0	0	0
ENST00000610481.1	3	0	0	0	0	0	0	0	0	0	0	0	0	0	0	0	0	0	0	0	0	0	0	0	0	0	0	0	0	0	0	0	0	6.79875	0	0	0	0	0	0	0	0	0	0	0	0	0	0	0
ENST00000557226.1	3	0	1.75925	0	0	1.49253	0	0	0.85898	0	0	2.02345	0	0	1.10124	0	0	0	2.18186	1.10577	2.49233	4.92662	0	0	0	2.19783	0	0	0	0	5.93306	4.40319	0	0	0	2.76445	2.90195	0	3.96286	3.44809	1.96759	3.00705	0	3.74668	0	3.19372	0	0	2.7341
ENST00000606194.1	3	-0.896399	-0.656194	-0.896399	-0.808834	-0.896399	-0.0943966	-0.466494	0.959615	-0.896399	0.256044	-0.896399	0.585386	0.185432	0.645527	-0.730649	-0.896399	2.0473	0.160948	-0.896399	-0.827561	1.13738	-0.685542	-0.608229	2.78716	2.79643	-0.462223	0.0692216	1.59997	-0.896399	-0.896399	0.752136	1.03229	0.517277	2.01689	0.793222	0.252926	2.25005	-0.896399	-0.501859	0.949673	2.27985	1.85778	0.140273	-0.896399	2.54508	0.330541	4.17809	0.161045
ENST00000390981.1	3	0	0	0	0	0	4.26819	0	2.94174	0	0	0	0	0	3.01879	3.11788	0	0	0	4.70783	0	0	0	0	0	0	0	0	0	0	0	0	0	0	0	0	0	4.02755	6.98029	0	6.37216	0	0	5.91864	0	4.88549	7.21788	0	5.33677
ENST00000459584.1	3	0.429527	0	0	0.832151	0	0	0	1.99139	0	0	0	1.42158	0	2.38365	0	0	0	3.86526	0	4.67871	3.00508	0	2.4012	0	0	0	4.28334	0	0	0	5.09161	0	0	6.5857	5.87196	4.06223	0	5.92112	3.72096	3.94221	5.15421	0	5.38344	4.02565	0	3.80357	5.13934	3.90437
ENST00000428181.1	3	3.99199	0	3.6611	0	0	0	0	0	1.99589	0	0	0	0	0	1.51911	0	4.10672	0	1.33327	0	0	0	0	0	0	0	0	0	0	0	1.91457	0	0	0	0	0	0	0	2.99751	0	0	0	0.0764492	2.42001	0.657708	0	0	0
ENST00000598194.1	3	0	0	3.87292	0	0	0	0	0.887582	0	0	0	0.569434	2.5224	0	0	0	0	0	0	0	0	0	0	0	0.945963	0	0	0	0	0	0	0	0	0	0	0	2.43463	0	0	2.00226	0	0	0	0	0	0	0	1.97048
ENST00000540875.1	3	0	0	0	0	2.66914	0	1.63925	2.13208	3.04702	0	0	2.56886	3.07857	0	0	0	0	0	0	0	0	0	0	0	0	3.34678	0	0	0	0	0	0	0	0	0	0	0	4.22623	0	0	0	0	0	0	0	0	0	4.00168
ENST00000508590.1	3	0	0	0	0	0	0	3.21493	0	0	0	1.76481	0	0	0	0	2.51863	0	0	0	0	0	0	0	0	0	0	0	0	0	0	2.52753	0	0	0	0	0	2.0098	0	0	0	0	0	0	0	0	0	0	0
ENST00000505215.1	3	0	0	0	0	0	0	0	0	0	0	0	3.76999	0	0	0	0	0	0	0	0.625495	0	0	0	0	1.17817	0	0	0	0	0	6.71305	0	0	0	0	0	0	0	0	0	0	0	0	0	0	0	0	0
ENST00000578850.1	3	0	0	0	0	4.31846	0	0	5.74433	0	0	0	4.14627	0	0	0	0	0	3.98463	0	0	0	0	0	0	0	0	0	0	0	0	0	0	0	0	0	0	0	0	0	0	0	0	0	0	0	3.85401	0	0
ENST00000408493.2	3	4.81259	0	0	0	0	4.9951	2.8552	2.17574	0	0	5.28539	4.49022	4.28435	4.30774	0	4.57186	0	4.55579	0	0	0	0	0	0	0	0	0	0	0	0	0	0	0	0	0	0	0	0	0	0	0	0	0	0	0	0	0	0
ENST00000384262.1	3	0	0	0	0	0	2.42634	0	3.90743	0	0	0	0	0	0	2.40392	3.46053	0	0	0	0	0	4.89182	0	0	0	0	0	0	0	7.70549	0	0	0	0	0	0	0	0	0	0	0	0	7.59042	7.02778	0	0	0	0
ENST00000610778.1	3	-1.50815	-1.09577	-1.50815	-1.46293	-1.50815	-1.50815	-0.622065	-0.342884	-0.820157	-1.50815	-1.50815	0.0527589	-0.757755	-1.50815	-0.957521	-1.50815	-1.50815	0.290596	-0.583058	-0.970873	-0.424314	-0.771781	-0.834238	-1.32409	-1.50815	-0.884881	-1.50815	-1.50815	-1.50815	-1.50815	-0.518442	-1.50815	1.61033	1.47631	-1.50815	0.830962	-0.633436	0.0250328	-0.531392	-1.14604	-1.50815	-0.931515	-0.652896	-1.50815	-1.50815	-0.0203723	-0.759715	0.779642
ENST00000518749.1	3	0	0	0	0	0	0	0	0	0	0	0	0	0	0	0	0	0	0	0	0	0	0	0	0	0	0	0	0	0	0	0	0	0	0	0	0	0	0	0	0	0	0	0	2.94834	0	0	0	0
ENST00000561800.1	3	0	0.0476707	0	0	0	0	0	0	1.59893	0	0	0	0	0	0	3.26596	0	0	0	0	0	0	0	0	1.48231	0	0	0	0	0	3.85193	0	0	0	0	0	0	0	3.44809	0	0	0	0	0	0	0	0	0
ENST00000602483.5	3	0	4.10284	0	0	0	0	0	0	0	0	0	0.0304362	0	4.71754e-05	0	0	0	0	0	0	1.56409	0	0	0	0	0	4.93163	0	0	4.38092	0	0	0	0	0	5.14122	0	0	0	0	0	0	0	3.19833	4.4892	0	0	3.15372
ENST00000578585.1	3	0	0.405876	0	0.37199	0.387781	1.06343	0	1.42056	1.26722	0	0	0.839501	2.18132	0.480955	0	0.997498	0	0	0	0	4.59681	0.182915	0.464447	0	0	0	0	0	0	0	0	0	0	0	0	0	0	0	0	0	0	0	0	3.07924	0	0	0	0
ENST00000567556.1	3	0.550079	-0.308868	1.06045	-0.444082	0.44291	1.00575	-0.444082	0.522927	1.50833	-0.444082	-0.444082	-0.0374711	0.406116	-0.444082	-0.444082	-0.444082	1.41845	-0.444082	1.81498	0.0244119	-0.444082	1.30196	-0.444082	2.31544	-0.444082	0.0636368	-0.444082	-0.444082	-0.444082	-0.444082	-0.444082	-0.444082	-0.444082	-0.444082	-0.444082	-0.444082	-0.444082	-0.444082	-0.444082	-0.444082	2.22666	-0.444082	-0.444082	-0.444082	-0.444082	-0.444082	-0.444082	2.5343
ENST00000578492.5	3	-0.25974	0.231676	0.032709	0.602542	0.192183	-0.114809	-0.272096	0.0164299	2.27242	-0.272096	1.07132	0.464782	-0.272096	2.10125	0.0222368	-0.272096	2.3569	1.31787	3.04669	-0.0873882	0.613693	2.01633	0.422037	0.778175	-0.272096	1.44594	0.257867	-0.272096	-0.272096	-0.272096	-0.272096	-0.272096	-0.272096	-0.272096	-0.272096	1.86673	-0.272096	-0.272096	1.80623	1.34728	1.84187	-0.272096	3.45527	2.91138	-0.272096	-0.272096	1.52274	-0.272096
ENST00000598917.6	3	1.67068	-0.0710622	-0.12807	0.102576	-0.12807	-0.12807	0.237012	1.40456	-0.12807	-0.12807	1.15882	0.000253798	0.980756	0.174109	0.46193	1.33675	2.85684	0.673816	0.242213	-0.12807	-0.12807	-0.12807	2.37062	-0.12807	2.51292	-0.12807	-0.12807	-0.12807	-0.12807	-0.12807	-0.12807	-0.12807	-0.12807	-0.12807	-0.12807	3.06549	-0.12807	0.882266	1.3622	-0.12807	1.35204	-0.12807	-0.12807	-0.12807	-0.12807	1.4656	-0.12807	1.53403
ENST00000558237.1	3	0.242894	0.207537	0	0.151732	0.388649	0	0	0.702965	0	0	0	0	0.666025	1.12585	0	0	3.4163	1.51695	4.27024	0	0	0	0	0	0	0	0	0	0	0	3.15389	0	0	0	0	0	0	0	0	0	2.36038	0	1.77953	0	0	5.37859	1.60581	0
ENST00000606539.1	3	0	0	0	0	0.583906	0	0	0.742346	0	4.02484	0	0	0	0	0	0	0	1.98148	1.58179	0	3.63322	3.09088	0.810968	0	0	2.53354	0	0	0	0	0	0	0	0	2.58998	0	1.50888	0	0	0	0	0	0	0	0	0	0	0
ENST00000425081.2	3	0	0	0	0	0	0	0	3.55033	0	0	0	0	0	0	0	0	0	1.65894	0	0	0	0	0	0	0	0	0	0	0	3.46073	0	0	0	0	0	0	0	0	0	0	0	0	0	0	2.68823	1.47275	0	0
ENST00000649871.1	3	-0.524462	-0.524462	-0.524462	-0.524462	-0.524462	0.670911	-0.524462	2.06869	1.3435	-0.524462	-0.524462	0.258859	1.38159	0.521198	0.131867	-0.524462	1.53485	-0.524462	-0.33742	4.1032	-0.294816	-0.524462	-0.24994	0.418218	-0.524462	1.13716	1.93941	-0.524462	2.12551	-0.524462	-0.524462	-0.524462	-0.524462	-0.524462	-0.524462	-0.0546915	1.20277	-0.524462	-0.524462	-0.0899259	-0.524462	0.158414	2.64138	0.560881	0.0529559	-0.126419	0.649682	1.23759
ENST00000569274.1	3	0	0	2.34388	0	0.891064	0.240394	0	0.763208	0	0.921429	0	0.177939	0.725576	1.57272	0	0	0	0	0	0	0.336754	0	2.06633	0	1.71993	0	1.61374	0	0	2.69603	0	0	0	0	0	0	0	0	0	1.04889	1.19412	0	0	2.14157	0	0	0	0
ENST00000558277.1	3	0	0	0	0	0	0	0	0.533841	0	3.16905	0.645656	1.00977	0.504813	0	2.48192	0	2.36724	0	0	0	1.53654	0	0	0	0	1.49445	0	0	0	0	0	0	0	0	0	0	0	0	0	0	0	0	0	0	0	0	0	0
ENST00000520598.1	3	0	0.204237	0	1.30739	0	0	1.39066	1.25707	1.11176	0	1.45951	0	0.721765	0	0	0	0	0	1.683	4.30343	0	0.482509	0.639554	0	0.654129	0	1.76407	0	0	0	0	0	3.22616	0	0	0	3.20058	0	0	0	0	0	4.47291	0	0	1.43436	0	0
ENST00000489336.5	3	0	0	2.28666	0.146782	0	0	0	0	3.18781	0	1.01207	1.99207	0.647866	2.97337	0	0	2.24518	0	2.31561	0	0	0	0	0	0	0	0	0	0	0	0	0	0	0	0	0	0	0	1.27126	0	0	0	0	0	0	0	0	0
ENST00000560481.2	3	0.0653179	0.0232667	1.18167	0	0	1.16007	0.760677	1.57717	3.69388	0	0.807078	1.79595	0	4.3656	0	0	0	0	0	1.05751	0	0	0	0	0	0	0	0	0	0	0	0	0	0	2.91237	0	0	1.24058	0	1.39868	0	3.24112	0	0	0	1.31697	0	0
ENST00000546566.5	3	0	0	0	0.181019	0	0	0	0.917959	0.713499	0.57394	0	1.21946	0	2.02236	0.755837	0.539181	0	0	0	0.106647	0	0	0	0	0	0	0	0	0	0	0	0	0	0	0	0	0	0.975577	0	0	0	0	0	0	0	0	0	0
ENST00000401372.1	3	0	0	0	0	0.579289	0	0	0	0	0	0	0	0	0	0	0	0	0	0	0	0	0	3.85753	0	0	0	0	0	0	0	0	0	0	0	0	0	6.03008	0	0	0	0	0	0	0	0	0	0	0
ENST00000516403.1	3	0	0	0	0	0	0	0	0	0	0	3.55777	0	0	0	0	0	5.51926	0	0	0	0	2.04743	0	0	0	0	0	0	0	0	0	0	0	0	0	0	0	0	0	0	0	0	0	0	0	0	3.41677	0
ENST00000513954.1	3	6.03437	0	0	0	0	1.5339	0	0.687386	0	3.89563	0	0	0	0	0	0	0	0	0	0	0	0	0	0	0	5.14483	0	0	0	0	0	0	0	0	0	0	0	0	0	0	0	0	0	0	0	0	0	3.86848
ENST00000416502.5	3	0.192827	0	0	0	0	0	0	0	0	0	0	0	0	0	0	0	0	0	0	0	0	2.10567	0	0	0	0	0	0	0	0	0	0	0	0	0	0	0	0	0	0	0	0	0	0	0	0	0	0
ENST00000581765.1	3	0.341879	0	0	0	0	0	0	0	0	0	0	0	0	0	0	0	0	0	0	0	0	0	0	0	0	0	0	0	0	0	0	0	0	0	0	0	0	0	0	0	0	0	0	0	0	0	0	0
ENST00000376445.3	3	0	0	0	0	0.880467	1.45468	0	0	0	0	2.38799	0	0	1.36821	0	0	0	2.53871	0	0	0	0	0	0	2.13527	1.45656	0	0	0	0	0	0	0	0	0	0	0	0	0	0	0	0	0	0	0	0	0	4.69507
ENST00000563605.1	3	0	0	0	0	0	0	0	0	0	0	0	0	0	0	0	0	0	0	0	2.38761	1.38893	0	0	0.819241	3.78681	0	0	0	0	0	0	0	0	0	0	0	0	0	0	2.88526	0	0	0	0	0	0	0	0
ENST00000607991.1	3	0.230957	0.407433	0	0.253197	0	0	0.704119	0.442858	0	0	0	0	0	0	0	0	0	0	0	1.26546	1.87602	0.646313	0.842948	1.18149	0	1.17838	0	0	0	0	0	0	0	0	0	0	2.28804	0	0	1.8683	0	0	0	0	0	0	2.05839	0
ENST00000608669.1	3	2.4302	0	0	1.30082	0	0	0.524668	1.80974	1.81158	0	0	0	0	0.771715	0	0	0	0	2.31561	3.01935	2.5795	2.13468	0	1.5377	3.08438	0	0	3.74654	0	0	0	0	0	0	0	0	0	0	0	0	2.53811	0	0	1.64209	0	0	0	0
ENST00000581572.1	3	-2.18452	-0.307238	-2.18452	-0.043865	1.82337	2.86519	1.74403	2.84055	-2.18452	3.7978	-2.18452	0.485283	-2.18452	2.74752	-2.18452	-2.18452	-2.18452	3.05762	0.961466	0.460264	-0.304006	0.887142	0.262711	1.02763	1.97169	0.327508	-2.18452	-2.18452	-2.18452	-2.18452	-2.18452	-2.18452	-2.18452	-2.18452	-2.18452	-2.18452	-2.18452	-2.18452	-2.18452	-2.18452	1.51045	-2.18452	-2.18452	-2.18452	-2.18452	-2.18452	-2.18452	0.335981
ENST00000584213.1	3	-2.18452	-0.307238	-2.18452	-0.043865	1.82337	2.86519	1.74403	2.84055	-2.18452	3.7978	-2.18452	0.485283	-2.18452	2.74752	-2.18452	-2.18452	-2.18452	3.05762	0.961466	0.460264	-0.304006	0.887142	0.262711	1.02763	1.97169	0.327508	-2.18452	-2.18452	-2.18452	-2.18452	-2.18452	-2.18452	-2.18452	-2.18452	-2.18452	-2.18452	-2.18452	-2.18452	-2.18452	-2.18452	1.51045	-2.18452	-2.18452	-2.18452	-2.18452	-2.18452	-2.18452	0.335981
ENST00000365467.1	3	0	0	0	0.238196	1.56568	0.32513	0.781032	0	0	0	0	0	0	1.38167	0.447544	0.739435	4.14788	0	0	0	2.14	0.397489	2.46704	0	0	0	0	0	0	0	2.26081	0	6.73118	0	0	0	2.72343	2.48233	0	0	0	0	0	0	0	0	0	0
ENST00000364784.1	3	0	0	0	0.238196	1.56568	0.32513	0.781032	0	0	0	0	0	0	1.38167	0.447544	0.739435	4.14788	0	0	0	2.14	0.397489	2.46704	0	0	0	0	0	0	0	2.26081	0	6.73118	0	0	0	2.72343	2.48233	0	0	0	0	0	0	0	0	0	0
ENST00000384205.1	3	0	0	0	0.238196	0	0.32513	0.781032	0	0	0	0	0	0	1.38167	0.447544	0.739435	0	0	0	0	2.14	0.397489	2.46704	0	0	0	0	0	0	0	2.26081	0	0	0	0	0	2.72343	2.48233	0	0	0	0	0	0	0	0	0	0
ENST00000606623.1	3	0	0	0	0.238196	0	0.32513	0.781032	0	0	0	0	0	0	1.38167	0.447544	0.739435	0	0	0	0	2.14	0.397489	2.46704	0	0	0	0	0	0	0	2.26081	0	0	0	0	0	2.72343	2.48233	0	0	0	0	0	0	0	0	0	0
ENST00000384238.1	3	0	0	0	0.238196	0	0.32513	0.781032	0	0	0	0	0	0	1.38167	0.447544	0.739435	0	0	0	0	2.14	0.397489	2.46704	0	0	0	0	0	0	0	2.26081	0	0	0	0	0	2.72343	2.48233	0	0	0	0	0	0	0	0	0	0
ENST00000384776.1	3	0	0	0	0.238196	0	0.32513	0.781032	0	0	0	0	0	0	1.38167	0.447544	0.739435	0	0	0	0	2.14	0.397489	2.46704	0	0	0	0	0	0	0	2.26081	0	0	0	0	0	2.72343	2.48233	0	0	0	0	0	0	0	0	0	0
ENST00000384314.1	3	0	0	0	0.238196	0	0.32513	0.781032	0	0	0	0	0	0	1.38167	0.447544	0.739435	0	0	0	0	2.14	0.397489	2.46704	0	0	0	0	0	0	0	2.26081	0	0	0	0	0	2.72343	2.48233	0	0	0	0	0	0	0	0	0	0
ENST00000383898.1	3	0	0	0	0.238196	0	0.32513	0.781032	0	0	0	0	0	0	1.38167	0.447544	0.739435	0	0	0	0	2.14	0.397489	2.46704	0	0	0	0	0	0	0	2.26081	0	0	0	0	0	2.72343	2.48233	0	0	0	0	0	0	0	0	0	0
ENST00000384627.1	3	0	0	0	0.238196	0	0.32513	0.781032	0	0	0	0	0	0	1.38167	0.447544	0.739435	0	0	0	0	2.14	0.397489	2.46704	0	0	0	0	0	0	0	2.26081	0	0	0	0	0	2.72343	2.48233	0	0	0	0	0	0	0	0	0	0
ENST00000364234.1	3	0	0	0	0.238196	0	0.32513	0.781032	0	0	0	0	0	0	1.38167	0.447544	0.739435	0	0	0	0	2.14	0.397489	2.46704	0	0	0	0	0	0	0	2.26081	0	0	0	0	0	2.72343	2.48233	0	0	0	0	0	0	0	0	0	0
ENST00000362692.1	3	0	0	0	0.238196	0	0.32513	0.781032	0	0	0	0	0	0	1.38167	0.447544	0.739435	0	0	0	0	2.14	0.397489	2.46704	0	0	0	0	0	0	0	2.26081	0	0	0	0	0	2.72343	2.48233	0	0	0	0	0	0	0	0	0	0
ENST00000582911.5	3	0.0854801	0	2.11835	0	0	0	0	0	0	0	0	0	0	0	0	0	0	1.7438	0	0	0	1.96134	0	0	0	0	0	0	0	0	0	0	0	0	0	0	0	0	0	0	0	0	0	0	0	0	0	2.43678
ENST00000581633.1	3	-1.62004	-1.8759	-1.11332	-2.1939	-2.1939	-1.13313	-2.1939	-1.70128	-2.1939	-2.1939	-2.1939	-1.93388	-2.1939	-1.61575	-2.1939	-2.1939	-2.1939	-2.1939	2.04804	1.86542	2.91414	1.26151	0.883219	2.57356	2.46706	3.02063	0.538337	-2.1939	-2.1939	0.89847	-0.767062	2.33136	0.72538	-0.116976	-2.1939	-2.1939	-1.14325	0.0257598	-1.02749	0.237513	0.818528	0.402034	0.173422	-2.1939	-2.1939	-0.97156	-0.0258017	-0.916976
ENST00000528650.1	3	0	0.0339279	0	0	0	0	0	0.366718	0	0	0	0	0	0	0	0	0	0	2.18227	0	0	0	2.8128	0	3.10018	0	0	0	0	0	0	3.2286	0	0	0	2.45258e-06	0	0	0	0	0	0	0	0	0	0	0	0
ENST00000425653.1	3	0	0	0	0	0	0	0.994032	1.57721	0	0	1.05096	0.566646	0	0	0	1.00608	0	0	0	3.65501	0	0.602846	0.448175	0	1.0866	0	0	0	0	0	0	0	0	1.88068	0	0	0.920027	0	0	0	0	0	0	0	0	0	0	0
ENST00000517681.1	3	0	0	0	0	0.848543	0	0.961283	0.623884	3.18986	0	0	0	3.09996	0	1.80691	1.62365	0	0	0	0.356497	0	0	0	0	0	2.19882	0	0	0	0	0	0	0	0	0	0	2.49953	0	0	0	0	0	0	5.12407	1.98812	0	0	0
ENST00000619147.4	3	2.69641	0	0	0	0	0	0	0	3.80395	0	0	0	0	0	0	0	0	0	0	0	0	0	0	0	0	0	0	0	0	0	0	0	0	0	0	0	0	0	0	0	0	0	0	0	0	0	0	0
ENST00000531523.1	3	0	0	0	0	0	0	0	1.72371	0	0	0	0	0	0	0	0	0	0	2.18444	0	0	0	5.11007	0	0	1.64539	0	0	0	0	2.62307	0	0	0	0	0	0	0	0	0	3.56344	0	0	0	0	0	2.66449	0
ENST00000563192.1	3	0	0	0	0	0	0	0	2.16643	3.07702	0	0	0	0	1.26361	0	0	0	0	2.66431	0	0	0	0	0	0	0	0	0	0	0	0	0	0	0	2.94512	0	0	0	0	0	0	0	0	0	0	0	0	0
ENST00000579126.5	3	0	0	0	0	0	0	0.284933	2.16821	0	1.54238	0	0.19053	0	2.65439	0	1.87415	0	1.08509	1.44218	0	0	0	0	0	0	2.94654	0	0	0	0	0	0	0	0	0	1.13574	0	0	0	0	0	1.52352	0	0	2.01733	0	0	1.63959
ENST00000466431.6	3	0	0.033521	0	0.54234	0	0	0	2.80833	0	4.01732	0	0.72174	0	1.38583	0	0	0	0	0	0	1.07795	0	0	0	0.750172	0	0	0	0	0	2.61204	0	0	0	0	0	1.39116	0	0	0	0	0	0	0	0	2.82403	2.65333	0
ENST00000434951.1	3	0	0	0	0.99441	0	0	0	0.548104	0	0	1.45397	1.63531	1.83916	2.90669	0	0	0	3.16755	0	0	0	0	0	5.68525	0	0	0	0	0	0	5.09534	0	0	0	0	0	0	5.04649	0	4.085	0	0	0	0	0	0	2.26766	0
ENST00000513899.1	3	6.63796	0.0369556	0	1.67067	3.95272	0	0	0.395375	2.05408	2.53062	1.1305	3.26228	0.912239	0	0.979379	1.69257	3.65172	0	1.94167	0	0	0.594977	0	0	0.796871	0	0	0	0	0	0	0	0	0	0	0	1.46169	0	0	0	2.76306	0	0	0	0	1.67503	0	0
ENST00000593791.1	3	0	0.0397123	0	1.96043	0	0	0	2.01777	0	1.83353	0	0	0	3.52415	3.64283	0	3.74529	1.98882	0	1.74323	0	0	0	0.683488	0	0	0	0	0	0	2.77563	0	3.62534	0	0	0	0	3.53309	0	0	0	0	0	0	3.92501	0	0	2.56614
ENST00000506504.3	3	3.0869	0.144592	0	0	0.898329	0.449482	0.26924	0.768645	0	0.925285	1.68643	1.57997	0	0	1.28728	0	0	1.03898	3.18825	1.31832	0	1.85754	0	2.3716	0	4.45766	0	0	0	0	0	0	2.48907	1.70634	0	0	0	0	0	3.20652	0	0	0	0	0	0	0	2.32185
ENST00000564683.1	3	0	4.16214	0	0	0	0	0	3.45312	0	0	0	0	0	2.61107	0	0	0	1.5889	0.784321	0	2.47593	0	0	3.28378	0	5.19328	0	0	0	0	0	0	4.1197	0	3.57841	0	2.32625	2.47798	0	0	0	0	0	0	0	0	0	0
ENST00000592758.1	3	0	0.360367	0	0.16647	0	0	0.489062	1.253	1.10802	0	2.16459	0	0	0	1.27437	0	0	3.4893	0	2.06812	0.946889	3.27833	1.07804	2.32085	0.651994	4.15049	0	0	0	0	0	0	0	0	2.23489	4.28397	0	0	0	0	0	2.07071	0	2.31007	0	3.48207	0	1.48817
ENST00000520944.5	3	0	0	0	0.142142	0	0	0	0.360024	0	0	1.05262	2.25275	0	0	0.679217	0	2.66147	4.20348	0	5.00051	0	1.90728	0	5.32202	0	0	0	0	0	0	0	0	0	0	0	2.87216	0	1.88432	0	0	0	0	0	2.77053	0	0	3.65181	0
ENST00000501177.7	3	0	0	0	1.6184	0	0	1.05643	3.77985	2.03364	0	1.35288	0.551996	4.28179	0	0	0	0	3.05691	0	3.4931	2.68578	0	3.18131	0	0	0	0	0	0	0	0	0	0	2.23499	0	1.51758	3.07209	0	0	0	0	0	0	0	0	0	0	0
ENST00000543486.1	3	0	0	0	0.431	0	0	1.34053	2.74232	0	0	0	0.319765	2.2269	0	0	0	0	2.28997	0	0	0	0	0	0	0	0	0	0	0	0	4.2828	0	0	4.05578	0	0	2.63414	0	0	0	0	0	0	0	0	0	0	0
ENST00000622889.1	3	0	0	0	0	0	0	2.03437	2.18189	4.53116	0	1.07887	2.50735	1.40597	0	0	3.22556	0	1.84656	4.9368	0	3.16578	3.54163	0	0	1.63075	3.26757	0	0	0	0	0	0	0	0	0	0	0	0	0	0	0	0	0	0	0	0	0	0
ENST00000609270.1	3	0	0	0	0	0.409281	0	1.73588	0	2.44645	0	2.12232	0	1.51917	1.52632	0	0	0	3.68148	0	0	0	4.21909	0	0	0	0	0	5.83739	0	0	0	0	0	0	0	0	0	3.08725	0	0	0	4.50493	0	3.85022	0	0	0	1.45882
ENST00000543512.1	3	0	0	0	0	0	2.14465	0	4.09178	0	0	0	4.87961	4.16588	1.05291	0	0	0	2.51906	0	0	0	0	0	0	0	0	0	0	0	0	0	0	0	0	0	0	0	0	0	0	0	0	0	0	0	0	0	0
ENST00000582965.1	3	2.90041	0	0	0	0	0	1.85948	0	3.98285	0	0	1.07445	0	3.52202	0	0	0	0	0	0	0	1.09369	0	0	0	0	0	0	0	0	0	0	0	0	0	0	3.41866	0	0	4.09111	0	0	0	2.74161	0	0	2.64687	3.51085
ENST00000578482.1	3	0	0	0	0	1.7945	0	0	4.25183	5.37356	0	3.7321	0	0	0	0	0	0	0	4.93171	0	0	0	0	0	3.26617	0	0	0	0	0	2.67127	0	0	0	0	0	0	0	0	0	0	0	0	0	0	0	0	0
ENST00000417942.5	3	0	0	0	0	0.971971	0	0	3.7722	0	0	0	0	0	0	0	0	4.24047	0	0	0	2.62179	0	0	0	0	0	0	0	0	0	0	0	0	0	1.92762	0	0	0	1.72388	0	0	0	2.79613	0	0	1.09808	0	1.24158
ENST00000420118.1	3	0.100008	0.0711307	0	0	0	0	0	0	0	0	1.11024	0	0.894798	0	0	3.57	0	0	2.23602	0	1.12297	0	0	0	0	0	0	3.96616	0	0	0	0	0	0	3.90979	0	0	2.29737	0	4.61275	0	5.0591	0	0	4.58468	0	4.54899	1.71335
ENST00000527627.5	3	0.648139	0.208065	0	0.895507	0	0	0	2.67691	0	0	0	0	2.81601	2.16326	0	2.27047	0	0	0	0	2.65389	0	0	0	0	0	0	0	0	0	0	0	0	0	2.38306	0	0	0	2.67697	0	0	0	0	0	0	0	0	0
ENST00000547042.1	3	0	0	0	0	0	0	0	3.33613	0	0	0	0	0	0	0	0	0	0	0	0	0	2.20466	1.82135	0	0	3.17657	0	0	0	0	0	0	4.31038	0	0	0	0	0	0	0	0	0	0	0	0	0	0	0
ENST00000454411.1	3	0	0.103129	0	0	0.406053	0	0.649814	0.417204	0	0	0	0.833758	0	1.36091	0	0	0	0	3.15814	0.776972	0	1.91119	0	1.12584	0	4.06615	0	0	0	0	0	0	0	0	3.42967	0	3.76295	0	0	1.68917	0	0	0	0	0	0	0	0
ENST00000591657.1	3	0.68522	0.544601	-1.48834	-1.48834	-1.48834	-0.622728	-1.48834	0.953861	1.6729	0.101522	-0.489405	-1.10971	-0.177235	1.20951	-1.48834	-1.48834	-1.48834	-1.48834	-1.48834	-1.48834	-0.458663	-1.48834	0.314823	-0.904629	0.343778	0.0852017	1.68458	-1.48834	-1.48834	-1.48834	-1.48834	-1.48834	-1.48834	-1.48834	-1.48834	0.235317	-1.48834	-1.48834	-1.48834	-1.48834	-1.48834	-1.48834	-1.48834	0.953837	-1.48834	-1.48834	-1.48834	0.846003
ENST00000448718.5	3	0	0	0	0	0	0	0	0	0	0	0	1.85109	0	0	0	0	0	0	0	0	0	0	0	0	0	0	0	0	0	0	0	0	0	0	0	0	0	0	0	0	0	0	0	0	0	0	0	0
ENST00000369605.8	3	0	0	0	0	1.06118	1.35494	1.68399	2.11179	0	0.871134	0.943579	0.232925	0.99268	2.86369	0	0	0	0	3.2339	0	1.73187	0	0	0	1.66946	2.36161	0	0	0	0	0	0	0	0	0	0	0	1.82141	0	0	0	0	0	2.8484	0	0	0	0
ENST00000437930.4	3	0	0	0	0.031067	0	0.175436	0.520745	0	0	0	1.17329	0.881233	0	0.865081	0.326649	1.30935	1.35163	0	0	0	0	0	0	0	0	0	0	0	0	0	0	0	0	0	0	0	0	0	0	0	0	0	0	0	0	0	0	0
ENST00000452197.5	3	0	0	0	0	0	0	0	0.576671	0	0	0	0	0	0	0.454139	0	0	0	0	0	0	0	0	0	0	0	0	0	0	0	0	0	0	0	0	0	0	0	0	0	0	0	0	0	0	0	0	0
ENST00000481898.5	3	0	0	0	0	0	2.48109	0	3.66629	0	0	0	2.2539	0	4.31802	0	0	0	0	2.18046	3.63575	0	0	2.49969	4.77479	0	0	0	0	0	0	0	0	0	0	0	0	0	0	0	0	0	0	0	0	0	0	0	0
ENST00000450589.5	3	0	0	0	0.542098	0	0.692531	0	2.88593	0	0	0	0	0	0	1.56455	0	2.69968	0	0	0	0	0	0.573646	0	0	0	0	0	0	0	0	0	0	0	0	0	0	0	0	0	0	0	0	0	0	0	0	0
ENST00000428008.5	3	0	0.104739	0	0	0	0	1.76954	0	0	0	0	2.14104	1.55036	0	0	0	0	0	0	0	0	0	0	0	0	0	0	0	0	0	0	0	0	0	0	0	0	0	0	3.35815	0	0	0	0	0	0	0	0
ENST00000514519.1	3	1.62832	-1.02439	-0.0254462	-1.09407	-1.34156	-0.555733	-0.848442	0.585983	-1.34156	-1.34156	-1.34156	-1.34156	-1.34156	-1.34156	2.20274	2.78361	1.06387	-1.34156	-1.34156	-0.980613	3.09593	-1.34156	0.00362915	-0.41912	0.958646	3.5611	-1.34156	-1.34156	-1.34156	-1.34156	0.318577	-1.34156	-1.34156	-1.34156	-1.34156	-1.0706	-1.34156	-1.34156	0.723815	1.33324	2.52343	-1.34156	-1.34156	-1.34156	0.976219	-1.34156	-1.34156	-1.34156
ENST00000580962.1	3	0	0	0	0	0	0	0	3.34643	0	0	0	1.15339	2.00757	1.33472	0	0	1.80027	3.02649	5.03364	6.02334	1.04175	0.536401	0.7071	0	0	0	0	0	0	0	2.55536	0	0	0	0	0	0	0	0	0	0	0	0	0	0	0	0	0
ENST00000541002.7	3	0.676457	0	0.895372	0.210384	1.11754	0.389156	0	1.37231	1.62664	2.97427	0	1.36276	2.90766	0	0	0	3.70463	2.28864	0	0.159097	0	0	0.337665	0	0	0	1.70958	0	0	0	0	0	0	0	0	0	0	3.97167	3.40723	0	0	1.33449	0	0	0	0	0	1.0175
ENST00000550601.5	3	0	0	1.06138	1.28624	0.322983	0	0	0	3.69501	0	0	2.30595	0	3.53147	3.41318	0	0	0	0	0	1.94393	0	0.514033	0	0	0	0	0	0	3.06421	0	0	0	0	0	0	0	0	0	0	0	0	0	0	0	3.93952	0	1.25834
ENST00000610119.1	3	0	0	0	0.44999	0	0	1.38417	2.80325	1.10617	2.17094	0	0.334309	2.07813	0	0	0	0	0	0	0	0	0	0	0	0	0	0	0	0	0	0	0	0	0	0	0	0	0	3.7669	0	0	2.06849	0	2.30774	2.63058	0	0	0
ENST00000439577.1	3	0	0.0352441	2.27332	0	0	0	0	0	0	0	0	0	0	1.41658	1.5072	1.62727	0	2.60004	0	0	0	0	0	0	0	0	0	0	0	0	1.67592	0	0	0	0	4.33095	1.25957	1.37388	0	0	0	5.07659	0	0	0	0	0	0
ENST00000630320.1	3	0	0.0352441	2.27332	0	0	0	0	0	0	0	0	0	0	1.41658	1.5072	1.62727	0	2.60004	0	0	0	0	0	0	0	0	0	0	0	0	1.67592	0	0	0	0	4.33095	1.25957	1.37388	0	0	0	5.07659	0	0	0	0	0	0
ENST00000597609.1	3	1.2541	0.409449	0	2.18873	0	0	3.1789	0	4.57054	0	0	1.70212	0	4.27814	0	0	0	0	0	0	1.62022	3.13703	1.14825	0	1.171	3.12444	0	0	0	0	0	3.99919	0	0	0	0	2.79646	0	0	3.18672	4.92817	0	0	2.41264	0	0	5.99945	0
ENST00000637427.1	3	0	0	0	3.74001	0	2.88367	0	0	0	0	0	2.05648	0	0	0	0	0	0	0	0	0	0	0	0	0	0	0	0	0	0	0	0	0	0	0	0	0	0	0	0	4.97216	0	0	4.54304	0	0	0	0
ENST00000625175.3	3	0	1.73818	0	2.15389	0	0	0	0	5.0916	0	0	0	0	0	0	4.51116	0	0	6.42119	1.24304	0.27201	5.19565	0.288207	6.1748	2.67565	4.93805	3.76096	4.96975	0	0	0	0	4.51268	0	0	0	4.08537	0	0	0	4.62829	0	0	0	0	0	0	0
ENST00000606707.1	3	0	2.86719	0	0	9.35821	6.08551	8.80742	0	0	0	0	0	0	0	0	0	0	0	0	0	0	0	4.06141	6.33788	0	5.66474	0	0	7.24838	0	0	0	0	0	0	0	3.11161	0	4.23193	6.19726	0	0	0	0	0	0	0	0
ENST00000503553.3	3	6.92229	0.0643533	0	0	2.63378	0	1.84744	1.60495	0	0	0	0	0.604662	2.86679	1.715	3.82707	4.99781	1.40925	0	0	0	4.15158	0	4.1083	0	4.77632	0	5.88089	0	0	0	0	0	0	2.84244	1.43567	5.56594	6.93067	0	0	0	0	0	0	5.46888	2.72937	0	4.13119
ENST00000387439.1	3	0	0	0	0	0	0	0	3.49267	0	4.562	5.50546	0	0	0	0	5.42227	0	0	7.44007	7.03874	6.26905	4.80793	6.415	7.43503	4.19658	5.58141	0	0	0	0	0	0	0	0	0	0	0	3.6708	0	3.92131	0	0	0	0	0	0	0	3.8835
ENST00000387441.1	3	0.974519	0	0	0	0	0	0	0	2.99316	0	0	0	0	0	3.2419	0	0	0	6.98776	5.59729	5.32602	3.91994	6.58992	5.40303	5.23818	2.8697	0	0	0	0	0	9.22761	0	0	0	0	0	0	0	0	0	0	0	0	0	0	0	0
ENST00000387382.1	3	0	0	0	0	0	0	0	3.0005	0	0	0	0	0	0	3.79464	0	0	0	6.01982	4.48426	3.83082	6.62264	2.33071	7.25322	7.51791	5.30055	4.2005	12.4931	0	0	0	0	0	0	4.81194	0	0	0	0	0	0	0	0	6.66837	0	0	0	0
ENST00000425779.1	3	0.0952759	0	0	0.300781	3.13174	0	1.48107	1.30029	0	0	4.18185	1.11025	1.95389	4.51871	0.925178	3.51201	1.23826	2.91751	4.03102	0	0	0	0.459194	5.37329	1.8865	3.6895	0	4.06039	0	0	0	2.51707	0	0	0	0	1.90814	1.62672	0	5.01671	0	0	0	0	0	0	0	0
ENST00000521399.5	3	0	0	0	0	0	0	1.07386	1.23769	0	3.376	3.23171	0	1.46066	0	0	0	3.65748	0	0	2.73668	0	0	0	0	4.86002	0	0	0	0	0	3.33931	0	0	0	0	0	4.75864	0	2.95098	0	3.40068	0	0	2.96618	0	0	0	2.27263
ENST00000415663.1	3	0	0	0	5.02298	0	0	0	3.24938	6.46317	4.08062	0	0	1.31108	1.31846	2.10115	4.30086	3.40603	5.54172	0	0	0	0	0	0	0	0	0	0	0	0	0	0	0	0	0	3.14862	0	0	0	0	0	0	0	0	0	4.7549	4.71523	0
ENST00000631050.2	3	1.63079	0	0	1.07341	1.83123	0	0.681718	3.31751	0	3.14221	0	0	0.974123	2.77252	2.0673	0	2.05567	2.81588	0	0	0	0	4.84255	0	0	0	0	0	0	0	3.30662	0	0	0	0	3.63295	0	0	3.28488	0	4.29505	0	0	2.69541	0	0	0	2.58277
ENST00000414075.5	3	0.117655	0	1.73618	1.32571	0.510561	0	0	0	1.49291	0.962392	0	0	0	0	0.689033	0	0	0	0	3.43247	0	0	0	0	0	0	0	0	0	0	1.79944	0	0	0.0165394	0	0	0	0	0	0	0	0	0	0	0	1.47226	0	0
ENST00000436656.5	3	-0.000207809	-0.000207809	-0.000207809	0.450088	0.365377	-0.000207809	-0.000207809	-0.000207809	-0.000207809	1.48394	-0.000207792	-0.000207809	3.09889	-0.000207497	2.81242	3.71341	-0.000207809	-0.000207168	-0.000205255	3.89931	2.54677	3.66501	-0.000206973	-0.000207184	1.85798	3.71835	-0.000207809	-0.000156161	-0.000207809	-0.000207809	3.80176	-0.000207809	-0.000207809	4.93248	-2.58315e-05	0.00288691	-0.000203654	-0.000204837	-0.00017708	3.25545	3.67643	5.02484	-0.000207712	-0.000174194	-0.000131059	2.33807	-0.000205601	2.52293
ENST00000459299.1	3	0	0	0	0	0	0	0	0.93791	0	0	5.01066	0	0	0	3.61192	5.3314	4.18663	0	0	0	0	0	2.3545	0	0	0	7.07651	0	0	0	0	0	0	0	0	0	0	0	7.34967	0	7.05048	0	0	0	5.23625	0	0	0
ENST00000384263.1	3	0	0	0	0	0	0	0	0	0	0	0	1.03078	0	4.45745	0	0	0	0	0	0	0	6.31866	0	0	0	0	0	0	0	0	0	0	0	0	5.7099	0	0	0	0	0	0	0	0	0	0	0	0	5.72856
ENST00000326677.9	3	-1.51132	-1.59949	-1.59949	-0.817098	-1.11489	0.776708	-1.5994	2.98115	-0.366588	1.89201	0.420117	0.00152346	-1.59949	-1.58512	-1.59949	1.15266	0.20078	1.12442	-1.59949	-1.24372	-1.59949	1.26938	-0.892389	3.08503	1.42828	-0.596512	-1.59949	-1.59949	-1.59949	3.87813	-1.59949	1.55718	-1.59949	-1.59949	0.783574	-1.59949	0.434791	-0.133143	-1.59949	-1.59949	-1.59949	4.10084	0.402389	0.102309	0.386154	-1.59949	-1.59949	-1.59949
ENST00000612009.1	3	-1.41495	0.747007	-1.41495	-1.41495	-1.41495	-1.41495	-1.41495	0.410372	-1.41495	-1.41495	0.488015	0.545755	-0.403743	-1.41495	1.53462	1.70744	-1.41495	-1.41495	-1.41495	-0.977689	3.38963	-1.41495	-1.41495	4.03967	-1.41495	0.409529	-1.41495	-1.41495	-1.41495	4.39676	-1.41495	-1.41495	2.28157	2.25455	-1.41495	3.37815	-1.41495	-1.41495	4.44051	0.462465	-1.41495	1.07215	-1.41495	3.72275	5.20454	3.51253	-1.41495	-1.41495
ENST00000618132.1	3	-1.64484	-1.15649	-1.64484	-1.64484	-1.64484	-0.294421	-1.64484	1.56774	1.45667	0.56636	0.701238	-1.50988	-1.64484	-1.64484	1.72179	2.89076	0.822863	1.20591	-1.64484	2.95168	2.96986	1.23861	1.88088	2.7769	1.93711	-1.64484	-1.64484	-1.64484	-1.64484	0.954352	2.75113	-1.64484	-1.64484	-1.64484	1.96397	-1.64484	-1.64484	-1.64484	3.37748	-1.64484	-1.64484	-1.64484	0.165464	-0.385971	-1.64484	-0.0144386	-1.64484	-1.64484
ENST00000579335.1	3	0	1.34379	3.35948	0	0	0	0	1.29515	0	0	0	0	0	0	0	0	0	0	0	0	0	0	2.47107	0	0	0	0	0	0	0	0	0	0	0	0	0	0	0	0	0	0	0	0	0	0	0	0	0
ENST00000573479.1	3	-1.25291	0.0497719	-0.356373	-1.25291	-1.25291	-1.25291	-1.25291	-1.25291	-0.506334	-1.25291	0.351541	-1.25291	-1.25291	-1.25291	-1.25291	-1.25291	-1.25291	-1.25291	-1.25291	-1.25291	1.08276	-1.25291	0.375332	-1.25291	-0.473229	-1.25291	-1.25291	-1.25291	-1.25291	-1.25291	-1.25291	-1.25291	-1.25291	-1.25291	-1.25291	-1.25291	-1.25291	-1.25291	-1.25291	0.484617	-1.25291	-1.25291	-1.25291	-1.25291	-1.25291	-1.25291	-1.25291	-1.25291
ENST00000580828.1	3	1.65169	0.791722	0	0	0	1.92857	0	0	0	0	0	1.90694	1.81946	5.95832e-06	1.90828	0	3.23916	0	6.54738	6.79453	6.40512	4.78636	3.13131	0	5.36361	0	0	7.21714	0	0	0	0	0	0	7.57381	0	0	0	6.05701	7.06909	0	5.45767	6.78346	5.62371	0	4.78279	0	7.06766
ENST00000362443.1	3	1.68682	0.782114	0	0.762755	0	0	0	1.60446	2.97502	2.64416	0	1.34193	0	2.22212	0	0	2.88599	0	0	0	3.06893	0	0	0	0	0	4.13598	7.89404	0	6.12618	4.00719	5.53694	6.84982	6.81057	6.99299	6.22315	6.09354	6.30024	7.4	5.72382	0	6.8168	6.55997	6.40215	6.19892	5.2902	7.67169	4.70363
ENST00000618249.1	3	0	0	0	0	0	0	0	0	0	0	0	0	0	0	0	0	0	0	8.69296	8.41697	10.3783	7.86292	8.39008	5.99841	0	7.8793	6.98778	0	8.86476	7.18062	6.12291	6.30054	7.59232	0	9.07301	0.0181506	0	8.38461	7.67254	7.11032	9.25611	0	0	0	10.0847	8.86095	0	0
ENST00000629190.1	3	0	0	0	0	0	0	0	0	0	0	0	0	0	0	0	0	0	0	3.49586	0	5.67946	2.7106	3.13131	0	0	0	0	0	0	0	7.68375	0	0	7.71061	0	0	5.83709	7.46949	6.78529	0	7.54901	6.44116	0	0	0	0	0	7.39635
ENST00000365668.1	3	0.210899	0.0771951	0	1.04446	0	0	1.12508	1.23321	0	4.44998	2.61355	2.26605	2.74519	0	0	0	4.32484	0	6.19349	0	3.04823	1.25698	0	4.29089	1.58996	0	4.11704	5.31994	7.54312	0	4.94188	0	0	0	6.65443	0	5.28196	3.57961	0	4.33438	5.01533	0	0	6.38199	4.23758	4.70246	4.03459	0
ENST00000387429.1	3	-0.20472	-0.929619	2.38118	1.85184	0.682153	1.49672	-0.929619	0.996806	2.08197	-0.929619	-0.929619	-0.929619	-0.929619	2.23078	-0.929619	-0.929619	3.8423	-0.929619	1.73116	-0.929619	-0.929619	4.21712	3.16817	3.8144	3.2055	-0.929619	4.2311	-0.929619	-0.929619	-0.929619	-0.929619	8.56895	-0.929619	-0.929619	-0.929619	-0.929619	-0.929619	2.68131	5.77393	-0.929619	-0.929619	-0.929619	-0.929619	3.01409	4.92405	2.79293	-0.929619	5.61051
ENST00000548900.1	3	4.6624	3.5562	3.23833	-3.03117	-3.03117	-3.03117	-3.03117	-3.03117	-3.03117	-0.480023	1.36593	-0.902705	-1.03872	-3.03117	-3.03117	-3.03117	0.116101	-3.03117	-3.03117	-3.03117	3.46262	-2.57768	-3.03117	-2.53073	-3.03117	2.21919	4.79006	6.16372	6.91623	7.41361	6.23417	4.14183	6.42171	5.63093	5.21948	5.33785	6.13955	6.70446	6.04813	6.37372	6.99711	6.15854	7.46884	7.42806	6.94462	6.59284	6.43038	7.16883
ENST00000622745.1	3	0.567903	0.0863312	-0.887136	-0.887136	-0.887136	0.815854	0.271892	-0.277499	-0.887136	1.79471	-0.887136	-0.887136	-0.887136	-0.887136	-0.887136	-0.887136	-0.887136	-0.887136	-0.887136	-0.230595	-0.887136	-0.887136	0.963427	-0.887136	-0.887136	-0.887136	-0.887136	-0.887136	-0.887136	-0.887136	3.41423	-0.887136	-0.887136	-0.887136	-0.887136	-0.887136	-0.887136	-0.887136	-0.887136	-0.887136	-0.887136	-0.887136	-0.887136	-0.887136	-0.887136	-0.887136	-0.887136	-0.887136
ENST00000366232.3	3	0.636989	-0.454286	1.50244	-0.96513	-0.96513	-0.96513	-0.96513	0.250803	1.10806	-0.96513	-0.96513	0.1116	-0.96513	0.52824	-0.96513	-0.96513	-0.96513	-0.96513	1.6225	0.155182	1.29582	0.136621	0.285971	-0.96513	0.887436	0.372352	-0.96513	-0.96513	-0.96513	-0.96513	-0.96513	-0.96513	-0.96513	-0.96513	-0.96513	-0.96513	-0.96513	-0.96513	-0.96513	-0.96513	-0.96513	-0.96513	-0.96513	-0.96513	-0.96513	-0.96513	-0.96513	-0.96513
ENST00000428647.1	3	-0.0560109	-0.47385	-1.50602	-1.28703	-0.567373	-0.734507	-0.687914	-0.971421	-1.50602	-1.50602	-1.50602	-1.14804	-0.739658	-1.27153	-1.0388	-1.50602	-1.26173	-0.0769516	-0.223065	-1.50602	-0.402658	-1.50602	-1.279	-1.01147	-0.977726	-0.648508	-1.50602	-1.50602	-1.50602	-1.50602	-0.294187	-1.50602	2.72013	-1.50602	-1.50602	-1.50602	-1.50602	-1.50602	-1.50602	-1.50602	-0.256916	-0.517623	-1.50602	-1.50602	-1.50602	-0.168145	-1.50602	-1.50602
ENST00000610476.1	3	1.50002	0	0	0	0	0	0	1.64666	0	0	0	0	1.57113	0	0	0	0	0	0	0	0	0	0	0	0	0	0	0	0	0	0	0	0	0	0	0	0	0	0	0	0	0	0	2.47131	0	0	0	0
ENST00000610617.1	3	1.03815	0.260422	3.54747	0.389089	0	0	0	0	0	0	0	0	0	0	1.4398	0	0	0	0	0.569704	0	0	1.06133	1.45131	0	1.52265	0	0	0	0	0	0	0	0	0	0	0	0	0	2.20846	0	0	0	0	0	0	0	0
ENST00000621099.1	3	0	0.784637	0	1.0047	0	0	0	1.2882	0	0	0	0	0	0	0	0	0	0	0	0	0	0	0.161529	0	0	2.83687	0	0	0	0	0	0	0	0	0	0	0	0	0	0	0	0	0	0	0	0	0	0
ENST00000547793.3	3	0	0.708212	0	0	0	0	0	0	0	0	0	0	0	0	0	2.87641	0	0	0	0.709535	0	0	3.1184	0	0	0	0	0	0	0	0	0	0	0	0	0	2.0498	2.19773	0	0	0	0	0	0	0	2.31162	0	0
ENST00000610965.1	3	0.175936	2.1118	2.16423	0	0	0	0	0	1.8827	0	0	0	0	0	0	4.01963	0	0	1.2708	3.17606	0	0	0	0.890465	0	0	0	0	0	0	0	0	0	0	0	0	0	0	0	0	0	0	0	0	0	0	0	0
ENST00000614846.1	3	0.225471	0	0	0	0	0	1.14129	0	0	0	1.85802	0	0	0	3.60094	0	0	0	0	0	0	0	0	0	0	0	0	0	0	0	0	0	0	0	0	0	0	0	1.52608	0	0	0	0	0	0	0	0	0
ENST00000577919.2	3	3.91333	0	0	1.29282	0	0	0	0	0	0	0	0	0	0	0	0	0	0	0	2.07665	0	0	0	0	0	0	0	0	0	0	0	0	0	0	0	0	0	0	0	0	0	0	0	0	0	0	0	0
ENST00000581753.2	3	0	0.0223039	2.75814	0	0	0	0	0.917998	0	0	0	0	0	0	0	0	0	0	1.55274	0	0	0	0	0	2.00428	2.43214	0	0	0	0	0	0	0	0	3.41285	0	0	0	0	0	0	0	0	0	0	0	0	0
ENST00000628061.1	3	0	0	0	0	0	0	0	0.987424	0	0	0.771338	0	1.58577	0	0	0	0	2.33129	0	0	0	0	0	0	0	1.37462	0	0	0	0	3.02223	0	0	0	2.41647	0	9.37721e-05	1.05837	0	0	0	0	1.5095	0	0	0	0.812553	0
ENST00000414890.1	3	0	0.0279968	0	0	0	0	0.416071	0	1.4202	0	0.691009	0	0	0	1.06381	0	0	0	0	0	0	0	0	0.250034	0	0	0	0	0	0	0.91059	0	0	0	1.66556	0	2.30503	1.10166	0	0	0	4.57861	0	0	0	0	0	0
ENST00000640003.1	3	2.45294	0.330978	-0.16995	-0.16995	-0.16995	0.193986	0.409761	2.59251	0.837842	-0.16995	0.261144	0.331907	0.922454	-0.16995	1.19447	-0.16995	3.07789	0.701921	-0.16995	-0.16995	1.32268	0.0768026	1.29841	-0.16995	-0.16995	0.922393	-0.16995	-0.16995	-0.16995	-0.16995	2.57272	-0.16995	-0.16995	-0.16995	-0.16995	2.25238	-0.16995	-0.16995	1.09194	0.696747	-0.16995	-0.16995	0.946688	-0.16995	1.55518	0.74844	3.39067	-0.16995
ENST00000569998.1	3	0	0	0	0	0	1.66791	0	1.11565	1.22193	3.14334	0	0	0	0	0	3.45133	0	0	0	0	0	0	0	0	0	1.47621	0	0	0	0	0	0	0	0	0	1.6204	1.24728	0	2.47141	1.52471	0	0	0	0.199562	0	0	1.69599	0
ENST00000585496.1	3	0	0	0	0.439254	0	0	0	0	0	0	0	0	0	1.506	0	0	0	0	1.38264	4.38565	1.62022	0.900219	0	0	0	0	0	0	0	0	0	0	0	0	0	0	1.99047	4.16828	0	0	0	2.99674	0	0	0	0	0	2.30251
ENST00000611402.1	3	0	0.234701	0	0	0	0	0	0.761125	2.14983	0	0	0	0	0	0	0	3.74329	0	0	0.93074	2.6602	2.41935	0	0	1.03203	0	0	0	5.59178	4.5084	0	0	0	0	0	0	0	0	0	0	0	0	0	0	0	0	0	0
ENST00000559702.1	3	0	0.136384	0	0	0	0	0	0	0	0	0	0	0	0	2.28411	0	0	0	2.48684	0	0	1.16425	0	0	0	0	0	0	0	0	0	0	0	0	0	0	0	0	0	0	0	0	0	0	0	0	0	0
ENST00000615981.1	3	0	0.178333	0	0	0	0	0	2.50237	0	0	0	0.809799	0	1.936	0	0	0	0	0	0	0	0	0	0	0	0	0	0	0	0	0	0	0	0	0	0	0	0	0	0	0	0	0	0	0	0	0	0
ENST00000617435.1	3	1.45699	0.114625	0	0	0	0	0	2.00078	0	0	0	0	0	0	0	0	0	0	0	0	0	0	0	1.12431	0	0	0	0	0	0	0	0	0	0	0	0	0	0	0	0	0	0	0	0	3.88446	0	0	0
ENST00000577235.2	3	1.48981	0.340547	0	0	0	0	0	0	0	0	0	0	0	0	0	0	0	0	0	0	0	0	0	0	0	0	0	0	0	0	0	0	0	0	0	0	0	0	0	0	0	0	0	0	3.63741	0	0	0
ENST00000614947.1	3	0	3.63577	0	0	0	0	0	0	0	0	0	0	0	0	0	0	0	0	0	0	0	0	0	0	0	0	0	0	0	0	0	0	0	0	0	0	0	0	0	0	0	0	0	0	0	0	0	0
ENST00000537819.2	3	0	2.45773	0	0	0	0	0	3.17129	0	0	0	0	0	0	0	0	0	0	0	0	0	0	0	0	0	0	0	0	0	0	2.65901	0	0	0	0	0	0	0	0	0	0	0	0	0	0	0	0	0
ENST00000585239.2	3	1.17688	0	0	0	0	0	0	0	0	0	0	0	0	0	0	0	0	0	0	0	0	0	0	0	0	0	0	0	0	0	0	0	0	0	0	0	0	0	0	0	0	0	0	0	0	0	0	0
ENST00000615776.1	3	0	0.102089	0	0	0	0	0	0.93447	0	0	2.45396	0	0	0	0	0	0	0	0	0	0	0	0	0	0	0	0	0	0	0	0	0	0	0	0	0	0	0	0	0	0	0	0	0	0	0	0	0
ENST00000612622.1	3	0.956422	0.150487	0	0	1.11927	0	0	0	0	0	1.88712	0	0	0	0	0	0	0	0	0	0	0	0	0	0	0	0	0	0	0	0	0	0	0	0	0	0	0	0	0	0	0	0	3.40976	0	0	0	0
ENST00000612122.1	3	0.988192	1.61463	0	0	0	0	0	0	0	0	0	0	5.01124	0.00575099	0	0	0	0	0.29837	0	1.75269	0	0	0	0	0	0	0	0	0	0	0	0	0	0	0	0	0	0	0	0	0	0	0	0	0	0	0
ENST00000617099.1	3	0.206529	1.56627	0	0	0	0	0	0.728135	0	0	0	1.32339	0	0	0	0	0	0	1.53813	0.747107	0	0.900219	0	1.3953	0	0	0	0	0	0	0	0	0	0	0	0	2.79646	0	0	0	0	0	2.75983	0	0	0	0	0
ENST00000611637.1	3	0	0.215692	0	0	0	0	0	0	0	0	0	0	0	0	0	2.77045	0	0	0	0	0	0	0	0	0	0	0	0	0	0	0	0	0	0	0	2.64993	0	0	0	0	0	0	0	0	0	0	0	0
ENST00000616811.1	3	0	1.82242	0	0	0	0	0	0	0	0	0	0	0	0	0	0	0	0	0	0	0	0	2.2469	0	0	0	0	0	0	0	0	0	0	0	0	0	0	0	0	0	0	0	0	0	0	0	0	0
ENST00000619127.1	3	0.764102	0	0	0	0	1.68798	0	1.28855	0	2.66405	0	0	0	0	0	0	0	0	0	0	0	0	0	0	0	0	0	0	0	0	0	0	0	0	0	0	0	0	0	0	0	0	0	2.48236	0	0	0	0
ENST00000447610.2	3	0	0.456305	0	0.417324	0	0	0	0	0	0	0	0	0	0	0	0	0	0	1.72768	0	0	0	0	0	0	0	0	0	0	0	2.9155	0	0	0	0	0	0	0	0	3.26877	0	0	0	0	0	0	0.207032	0
ENST00000600454.2	3	0.745569	0.164069	0	0	0	0	0	0.783345	0	0	0	0	0	0	0	0	0	0	0	0	0	0	0	0	0	0	0	0	0	0	0	0	0	0	0	0	0	0	0	0	0	0	0	0	0	0	0	0
ENST00000580629.2	3	2.0572	0	3.14389	0	0	0	0	0.940309	3.55777	0	0	1.50362	0	0	0	3.48123	0	0	0	0	0	0	0	0	0	0	0	0	0	0	0	0	0	0	0	0	0	0	0	0	0	0	0	0	0	0	0	0
ENST00000576563.2	3	3.35116	0.34204	0	0	0	0	0	0	0	0	0	0	0	2.11053	0	0	0	0	0	0	0	0	0	0	0	0	0	0	0	0	0	0	0	0	0	0	0	0	0	0	0	0	0	0	0	0	0	0
ENST00000578464.2	3	0.215553	0.379874	0	0	0	0	0	0.787949	0	0	0	0	0	0	0	0	0	0	0	0	0	0	0	0	0	0	0	0	0	0	0	0	0	0	0	0	0	0	0	2.41119	0	0	0	0	0	0	0	0
ENST00000615072.1	3	3.07914	0.0894728	0	0	0	0	0	0.358567	0	0	0	0	0	0	0	0	0	0	0	0	0	0	0	0	0	0	0	0	0	0	0	0	0	0	0	0	0	0	0	0	0	0	0	0	0	0	2.62383	0
ENST00000612530.1	3	3.69829	0.820069	0	0	0	0	0	0	0	0	0	0	0	0	0	0	0	0	0	0	0	0	0	0	0	0	0	0	0	0	0	0	0	0	0	0	0	0	0	0	0	0	0	0	0	0	0	0
ENST00000588604.1	3	0.215962	0	0	0	0	0	0	0	0	0	0	0	0	0	0	0	0	0	1.00764	0	0	0	0	0	0	0	0	0	0	0	0	0	0	0	0	0	1.52186	0	0	0	0	0	0	0	0	0	0	0
ENST00000567563.1	3	0	0	0	0	0	0	0	0	0	0	0	0	0	0	0	0	0	0	0	0	0	0	0	0	0	0	0	0	0	0	0	0	0	0	0	0	0	0	0	0	0	0	0	0	0	0	0	0
ENST00000584148.1	3	2.40427	0	0	0.352709	0.821423	0	0	0	0	0	0	0	0	0	0	0	0	0	0	0	0	0	0	0	0	0	0	0	0	0	0	0	0	0	0	0	0	0	0	0	0	0	0	0	0	0	0	0
ENST00000577319.2	3	0	1.4762	0	2.07603	0	0	0.905567	0.583466	0	0	0	2.14097	0	0	0	0	0	0	2.34563	3.37582	4.73706	1.95515	4.18376	4.40946	2.58601	0	0	0	0	0	0	0	0	0	0	0	0	1.93308	0	0	0	0	0	0	0	0	0	0
ENST00000620896.1	3	0.538357	0.0630509	0	0	0	0	0	1.19307	0	0	0	0	0	0	0	0	0	0	2.06096	1.04383	1.60688	0	1.13781	0	0	0	0	0	0	0	0	0	0	0	0	0	0	0	0	0	0	0	0	0	0	0	0	0
ENST00000585048.1	3	1.73687	0	0	0.418683	0	0	0	1.1772	0	0	0	0.775232	0	0	0	0	0	0	0	0	0	0.877058	2.17766	0	2.20981	0	0	0	0	0	0	0	0	0	0	0	0	2.09731	1.00685	0	0	0	0	0	0	0	0	0
ENST00000392385.2	3	2.52507	1.0615	-0.613333	-0.858393	0.190643	-0.73131	0.562849	1.46682	-0.988741	0.292625	-0.988741	-0.420603	-0.988741	-0.988741	-0.988741	0.726625	-0.988741	-0.488372	-0.746737	0.543257	-0.900432	-0.988741	-0.00733175	-0.0177423	-0.988741	2.46858	-0.988741	-0.988741	-0.988741	-0.988741	-0.988741	-0.988741	2.36073	-0.988741	0.369109	-0.988741	-0.988741	2.81474	-0.439938	0.334399	0.23512	-0.988741	-0.988739	1.37424	-0.988741	0.664278	0.163293	0.946459
ENST00000604397.5	3	0	0	0	0	0.903677	2.48522	0	0	0	3.74714	1.0818	1.58741	0.870908	0	0	0	0	0	0.58418	0	0	0	0	0	0.829486	0	0	0	0	0	0	0	0	0	0	0	0	2.3815	0	0	0	0	0	3.18317	1.47068	0	0	0
ENST00000625513.1	3	0.74785	1.15064	-0.213443	-0.178788	-0.213443	-0.213443	1.74939	1.45767	-0.213443	-0.213443	-0.213443	0.824761	-0.213443	-0.213443	1.58566	1.43685	-0.213443	-0.213443	-0.213443	-0.213443	0.120809	-0.213443	0.256204	0.173493	0.627515	0.497493	-0.213443	-0.213443	-0.213443	-0.213443	-0.213443	-0.213443	-0.213443	-0.213443	-0.213443	-0.213443	2.59139	1.6539	0.853053	-0.213443	-0.213443	-0.213443	-0.213443	-0.213443	-0.213443	-0.213443	-0.213443	-0.213443
ENST00000570437.2	3	0.970957	0	0	0	0	0	1.91051	2.17119	0	0	0	0	0	0.296379	0	0	0	0	2.85817	0.504949	0	0	0	1.32363	0	0	0	0	0	0	0	0	0	0	0	0	2.60631	0	0	0	0	0	0	3.41621	0	3.15457	0	0
ENST00000622819.1	3	0.203019	1.23548	0	0	0	0	1.32443	0.89333	0	0	0	0	0	1.76353	0	0	0	0	4.5353	0	2.8961	0.963894	3.3206	2.31499	0	2.47134	0	0	0	0	3.39366	0	0	0	0	5.05158	0	2.32239	0	0	0	0	0	0	0	0	2.70052	3.35745
ENST00000579283.2	3	0	0.223593	0	1.44494	0	0	2.17816	2.09974	0	0	1.81372	1.34183	2.23993	0	0	0	0	0	2.09028	2.26792	1.65511	0	0	0	1.84808	2.29642	0	0	0	0	3.3908	0	0	0	0	0	0	0	0	4.29704	0	0	0	0	2.75439	0	0	0
ENST00000616888.1	3	0.545848	0.719437	0	0.416248	0	0	1.05901	1.23703	0	0	0	0.89221	0	1.45093	0	0	0	0	2.03258	1.34419	1.5809	1.85688	0	1.01001	0	0	0	0	0	0	0	0	0	0	3.12825	0	1.9485	0	0	2.29223	0	0	0	0	0	2.20253	0	0
ENST00000620729.1	3	0.205204	0.148773	0	0.771269	1.97377	0	1.71632	0	0	3.41834	0	0	0	1.49965	1.59513	0	0	0	3.40627	0	0	0.897255	2.81872	4.47685	4.38807	5.07331	0	0	0	0	2.50105	0	0	0	0	0	0	0	2.15076	0	0	0	2.75439	2.40747	0	0	0	0
ENST00000531869.1	3	0.10067	0	0	0.218665	0.542752	2.41699	0	0.207694	0	0	1.11837	1.36593	0.902353	2.30452	0	0	1.28555	0	0	3.35566	0.726724	2.3012	2.94505	0	0	2.97907	1.43052	0	0	0	0	0	0	0	0	0	1.55113	0	0	0	0	0	0	0	4.13994	2.2018	0	3.64865
ENST00000605980.1	3	2.055	0.270292	2.85109	0	0.782208	0	0	0.433628	0	2.20993	0	1.40753	0	0	0	0	2.42693	2.36874	0	0	4.49838	0	0	0	0	1.36094	0	0	0	0	0	0	3.97635	0	0	0	0	1.90979	0	0	0	0	0	3.52967	2.4893	0	0	0
ENST00000550468.2	3	0	0.0211138	0	0	2.15511	0.641926	0	2.93742	3.86309	0	2.13821	2.02079	0	0	0	0	2.11652	2.54125	1.47649	5.4839	4.45687	0	0.925718	4.54184	3.65112	0	0	3.37889	0	0	0	0	0	0	0	0	0	2.58817	0	0	0	0	0	0	2.38282	0	0	0
ENST00000616315.2	3	4.0171	0	0	0	0	1.5807	0	2.19897	0	0	0	0.662923	0	1.71832	0	0	0	3.78793	0	0	0	0	0	0	0	0.936148	0	0	0	0	0	0	0	0	0	0	0	0	3.46485	0	0	0	0	0	0	0	0	1.53424
ENST00000582502.2	3	2.78094	0.298841	2.44718	0	0	0	0	0	0	0	0	0	0	0	0	0	0	0	0	0	0	0	0	0	0	0	0	0	0	0	0	0	0	0	0	0	0	0	0	0	0	0	0	0	0	0	0	0
ENST00000610878.1	3	1.52121	0.945477	0	0	0	1.75795	1.89315	0	0	0	0	0	0	0	0	0	0	0	1.47585	0	0	0	0	1.05365	0	0	2.75672	0	0	0	0	4.13383	0	0	0	0	0	0	0	2.4562	0	0	0	0	0	0	0	0
ENST00000577229.2	3	0	0	2.51886	0	0	0	0	1.0345	0	0	0	0	0	0	0	0	0	0	0	0	0	0	0	0	0	1.61715	0	0	0	0	0	0	0	0	0	0	0	0	0	0	0	0	0	0	0	0	0	0
ENST00000578099.2	3	3.61819	0.508446	0	0	0	0	1.28649	0.864351	0	0	0	1.52842	0	1.81388	0	0	0	0	0	1.5121	0	1.02597	0	2.15872	0	1.83964	0	0	6.12794	0	0	0	0	0	0	0	0	0	0	0	0	0	0	2.57538	0	0	0	0
ENST00000613842.1	3	0	0.279805	0	0	0	0	0	0	0	0	0	0	0	0	0	0	0	0	0	0	0	0	0	1.14139	0	0	0	0	0	0	0	0	0	5.08315	0	0	0	0	0	0	0	0	0	0	0	0	0	0
ENST00000616060.1	3	0	0.307089	0	0	0	0	0	1.86672	0	0	0	0	0	0	0	0	0	0	1.57335	0	0	0	0	0	0.871966	0	0	0	0	0	0	0	0	0	0	0	0	0	0	0	0	0	0	0	0	0	0	0
ENST00000592655.1	3	2.6487	0.716848	0	0	0	0	0	0	0.510745	0	0	0	0	0	0	0	0	0	0	0	0	0	0	0	0	0	0	0	0	0	0	0	0	0	0	0	0	0	0	0	0	0	0	0	0	0	0	0
ENST00000398067.2	3	2.11682	0	0	0	0	0	0	0	0	0	0	1.06776	0	0	0	0	0	0	0	0	0	0	0	0	0	0	0	0	0	0	0	0	0	0	0	0	0	0	0	0	0	0	0	0	0	0	0	0
ENST00000622099.1	3	0	0.0863203	0	0	0	0	0	0.797327	0	0	0	0	0	0	0	0	0	0	0	0.594553	0	0	0	0	0	0	0	0	0	0	0	0	0	0	0	5.15251	2.40404	3.58123	0	0	0	0	0	0	0	0	0	0
ENST00000615890.1	3	1.18084	0.0332512	0	0.911806	0	0	0	0	0	0	0	0	0	0	0	0	0	0	0	0	0	0	0	0	2.74184	0	0	0	0	0	0	0	0	0	0	0	0	0	0	0	0	0	0	3.97558	0	0	0	0
ENST00000584223.2	3	1.50243	3.21466	0	0.888577	0	0	0	0.619415	0	2.75618	0	0	0	0	1.77572	0	0	0	0	0	0	0	0	0	0	0	0	0	0	4.40635	0	0	0	0	0	0	0	0	0	0	0	0	0	0	0	0	0	0
ENST00000637921.1	3	0	0.254166	2.93542	0	0	0	0	2.83587	0	3.07842	0	0.951198	0	0	0	0	0	0	2.37297	0	0	0	0	0	0	0	0	0	0	0	0	0	0	0	0	0	0	0	0	0	0	0	0	0	3.06283	0	0	0
ENST00000422908.2	3	0	0.108939	0	0	0	0	0	0	0	0	0	0	0	0	0	0	0	0	0	0	0	0	0	0	0	0	0	0	0	0	0	0	0	0	0	0	0	0	0	0	0	0	0	0	0	0	0	0
ENST00000593107.1	3	0.466018	0.895218	0	0	0	0	0	0	2.86212	0	0	0	0	0	0	0	0	0	1.55754	0	0	0	0	0	0	0	0	0	0	0	0	0	0	0	5.536	0	0	0	2.43679	0	0	3.19046	0	0	0	0	2.76782	0
ENST00000534438.1	3	0	1.12223	0	0	0	0.783302	0.595809	0	0	0	0	0	0	0	0	0	0	0	0	0	0	0	0	0	3.89482	0	0	0	0	0	0	0	0	0	2.4579	0	0	0	0	0	0	0	0	0	0	0	0	0
ENST00000580121.1	3	0	3.96028	0	0.414229	0	1.55528	0	0.699879	0	0	3.20851	2.65962	0	2.65111	0	0	0	4.68349	5.16076	0	1.13329	0	0.775105	3.41433	0	0	0	0	0	0	2.69697	0	0	0	0	2.64833	0	0	1.59559	4.32307	0	0	4.97323	0	0	1.66721	2.73872	0
ENST00000509654.5	3	0.476982	0.562722	-0.00957665	-0.00957665	-0.00957665	1.92202	-0.00925622	-0.00957665	-0.00957665	-0.00957665	-0.00957665	0.808859	2.35127	2.07468	2.60773	2.66349	-0.00957665	1.59251	2.3662	-0.00957665	1.7989	2.56484	-0.00957665	1.61359	-0.00430859	3.77794	-0.00957665	-0.00957665	-0.00957665	-0.00957665	3.17517	2.47577	5.07195	-0.00957665	-0.00957665	-0.00957665	1.95633	2.05057	-0.00957665	-0.00957665	1.20372	-0.00957665	-0.00957665	-0.00957665	-0.00957665	0.513551	1.42009	1.24997
ENST00000587426.5	3	2.61231	2.27487	3.15552	-0.886828	0.34756	-1.15986	-1.15986	1.18561	1.39844	1.47528	-0.539004	-1.15986	-1.15986	-1.15986	-1.15986	-1.15986	-1.15986	-1.15986	-1.15986	-1.15986	-1.15986	1.81338	-1.15986	-1.15986	-1.15986	0.224545	-1.15986	-1.15986	-1.15986	-1.15986	0.352004	-1.15986	-1.15986	-1.15986	-1.15986	0.201517	1.85718	-1.15986	-1.15986	1.01882	-1.15986	0.62087	3.06279	0.0633853	-1.15986	-1.15986	-0.231574	-1.15986
ENST00000602330.1	3	0.185665	0.225481	0	0	0.903398	0	0	2.584	1.30466	0	0	0	0	0	0	0	1.88756	0	0	0	0	0	0.746646	0	0	0	0	0	0	0	0	0	0	0	0	0	0	0	0	0	0	0	0	0	0	0	1.88922	2.43333
ENST00000438872.1	3	2.05444	0.0840698	0.728218	-1.5389	-1.63446	-1.63446	-1.63446	-1.16018	-0.910202	-0.638891	-0.328585	-0.84045	-1.63446	0.0444405	-1.63446	-1.63446	-1.63446	-1.63446	-1.63446	-1.43432	-1.63446	-1.63446	-1.21592	-1.0132	-1.63446	-1.63446	-1.63446	-1.63446	-1.63446	-1.63446	-1.63446	-1.63446	-1.63446	-1.63446	-1.63446	-1.63446	-1.63446	-1.63446	-1.63446	-1.63446	-1.63446	-1.63446	-1.63446	-1.63446	-1.63446	-1.63446	-1.63446	-1.63446
ENST00000606727.1	3	1.64872	-0.647302	2.26406	-0.657379	-0.485666	-0.657379	-0.657379	-0.657379	-0.657379	-0.657379	-0.657379	-0.40144	-0.345486	-0.657379	-0.657379	-0.657379	-0.657379	-0.657379	-0.657379	-0.657379	-0.657379	-0.657379	-0.657379	-0.657379	-0.657379	-0.657379	-0.657379	-0.657379	-0.657379	-0.657379	-0.657379	-0.657379	-0.657379	-0.657379	-0.657379	-0.657379	-0.657379	-0.657379	-0.657379	-0.657379	-0.657379	-0.657379	-0.657379	-0.657379	-0.657379	-0.657379	-0.657379	-0.657379
ENST00000602520.5	3	0	0	0	0	3.8796	0	0	0	0	2.33503	4.66696	0	0	3.71739	4.70615	6.89419	0	4.5943	5.06601	0	0	0	5.34216	0.890465	1.6782	0	0	0	0	0	0	0	4.08183	0	0	1.11087e-05	5.42078	5.77382	0	3.93194	0	4.98701	0	0	0	0	0	4.82086
ENST00000483140.5	3	-1.09139	-1.09139	-1.09139	-1.09139	2.24717	-1.09139	-0.813725	2.14767	2.4154	2.51234	2.74752	-0.0678444	-0.341748	2.15785	2.46991	3.1005	2.97988	-1.09139	-1.09139	-1.09139	1.42577	-1.09139	-0.946724	-1.09139	4.08533	-1.09139	-1.09139	-1.09139	-1.09139	-1.09139	-1.09139	-1.09139	-1.09139	-1.09139	-1.09139	-1.09139	-1.09139	2.54891	-1.09139	-1.09139	2.94005	1.96335	-1.09139	-1.09139	-1.09139	1.8615	-1.09139	-1.09139
ENST00000440276.2	3	0	0	0	0.925886	1.2938	0	0	4.0693	1.15667	0	0	1.0882	0	2.855	2.00773	4.25047	0	3.56927	0	4.17619	0.984149	0	0.664707	0	0	0	0	0	0	0	3.86224	0	0	0	0	0	1.28246	0	0	0	0	0	0	0	0	0	0	0
ENST00000577272.1	3	0	3.75341	0	0	1.55681	2.35958	0	0	3.84239	0	0	2.80096	3.99057	4.76812	3.71828	0	5.2588	0	0	0	0	0	0	0	10.8592	0	0	0	0	0	0	0	0	0	0	3.90306	11.0694	6.23194	0	8.28472	10.3709	0	0	10.772	0	0	0	0
ENST00000387365.1	3	0	1.42481	3.29187	1.66511	0	2.40922	0	0	0	0	0	1.35453	0	0	4.46929	3.44139	5.31863	0	2.64307	6.41427	2.91052	5.77394	6.81017	7.99568	6.36901	5.4971	0	11.4933	0	0	0	0	0	0	0	0	0	0	0	6.55938	6.0269	7.52875	0	6.16784	4.29776	6.92171	0	0
ENST00000387314.1	3	0	0	0	1.26712	0	2.37585	2.50875	0	0	0	2.60502	2.00955	0	3.10522	3.73694	4.33421	3.76598	4.67074	6.68616	7.7664	7.06653	6.68176	7.81309	6.728	6.75658	7.0197	0	10.4938	0	8.05674	12.0666	0	0	0	0	0	4.8768	5.05448	0	0	0	0	5.23746	0	0	0	0	9.55475
ENST00000562644.1	3	0	0	0	0	1.85825	0	0	0	0	0	0	0.48788	0.992303	0.998056	0	0	0	2.03425	0	0	0	0	0	0	0	0	0	0	0	0	0	0	0	0	0	0	0	0	0	0	0	0	0	0	0	0	0	0
ENST00000376482.3	3	3.84991	0.835547	0	0	1.31348	1.34619	0.905567	0.997756	0	0	2.24803	1.43579	0	1.92673	0	0	0	0	0	0	0	0	2.01099	0	0	0	0	0	0	0	0	0	0	0	0	0	0	0	0	0	0	0	0	0	0	0	0	0
ENST00000639535.1	3	6.35495	0	4.50274	0	0	2.65829	0	3.68984	0	0	0	5.29911	3.94146	0	0	0	5.61297	0	0	0	0	0	0	0	0	0	0	0	0	0	0	0	0	0	0	0	0	0	0	0	0	0	0	0	0	0	0	0
ENST00000408865.1	3	3.73401	3.09083	4.95598	0	0	0	0	0	0	0	0	0	0	1.87701	0	0	3.30164	0	0	0	0	0	0	0	0	0	0	0	0	0	0	0	0	0	5.79112	0	0	0	0	0	0	0	0	0	0	0	0	0
ENST00000425104.1	3	2.60205	1.51042	0	0	1.89845	0	0	0	0	0	0	1.81074	0	1.02543	0	0	3.46943	0	0	0	0	0	0	0	0	0	0	0	0	0	0	0	0	0	0	0	0	0	0	0	0	0	0	0	0	0	0	0
ENST00000573308.5	3	0.353251	-1.87571	-3.58584	-3.1611	-3.02204	-3.58584	-2.25557	-1.49957	-1.91827	-3.58584	-1.48961	-3.58584	-1.80682	-2.64578	-2.17364	-3.58584	-2.57979	-3.58584	-3.58584	-3.58584	-3.58584	-3.58584	-3.58584	-3.04341	-3.58584	-3.58584	-3.58584	-0.782803	-3.58584	-0.15079	-3.58584	-3.58584	-3.58584	-3.58584	-3.58584	-3.58584	-3.58584	-1.27128	-3.58584	-1.05456	-3.58584	-2.18156	-3.58584	-3.58584	-3.58584	-3.58584	-3.58584	-3.58584
ENST00000582718.1	3	-2.13824	-1.19286	-2.24975	-3.71745	-1.78268	-3.20694	-4.04792	-2.56449	-1.58123	-1.36942	-2.56909	-1.7433	-3.55983	-2.13602	-1.93162	-1.00694	-4.33803	-0.994731	-4.33803	-4.33803	-4.33803	-4.33803	-4.33803	-4.33803	-4.33803	-4.33803	-4.33803	-4.33803	-4.33803	-0.162308	-4.33803	-4.33803	0.0458589	-4.33803	-4.33803	-2.55639	-4.33803	-4.33803	-1.4143	-2.65254	-4.33803	-1.58819	-4.33803	-4.33803	-4.33803	-2.74681	-4.33803	-4.33803
ENST00000544868.2	3	-2.72466	-2.0746	-2.29611	-7.17198	-6.16535	-3.63498	-2.8229	-1.64782	-3.45032	-3.49933	-2.20522	-3.17215	-2.97567	-4.17604	-4.6544	-3.5486	-1.98707	-1.75365	-10.7066	-11.1707	-5.24094	-5.99024	-7.80559	-6.90776	-11.1707	-7.0468	-2.98085	-11.1707	-11.1707	-6.60085	-11.1707	-5.09834	-2.97725	-5.24673	-4.27534	-4.01962	-3.24313	-2.62826	-3.20072	-2.73097	-4.10061	-2.9604	-2.94593	-3.16775	-4.5244	-4.16258	-4.7081	-4.07948
ENST00000617791.1	3	-1.53372	-2.7179	-3.15758	-6.12534	-4.28543	-2.44502	-2.01333	-0.700774	-2.51207	-4.52756	-1.82231	-3.00113	-1.52388	-3.97774	-1.88744	-1.47977	-0.985724	-1.70904	-4.83982	-4.89034	-1.66388	-4.47745	-4.82448	-4.11135	-3.82189	-3.08515	-4.27182	-3.02399	-2.08766	-0.951288	-3.15289	-11.0177	-11.0177	-4.31908	-4.25286	-4.35604	-3.75148	-1.24135	-2.20468	-4.29416	-4.31539	-3.11469	-3.39908	-2.31906	-1.92552	-2.8773	-3.91884	-3.05485
ENST00000610057.1	3	-3.90614	-0.39967	-1.98464	-3.05124	-1.82896	-1.38379	-3.08835	-3.90614	-3.90614	-1.79472	-3.90614	-3.90614	-3.90614	-3.90614	-3.90614	-1.06039	-3.90614	-3.90614	-3.90614	-3.90614	-2.99238	-3.90614	-3.29279	-3.90614	-3.90614	-3.90614	-3.90614	-3.90614	-3.90614	-3.90614	-3.90614	-3.90614	-3.90614	-3.90614	-1.72458	-3.90614	-2.06056	-3.90614	-3.90614	-2.43501	-3.90614	-3.90614	-3.90614	-3.90614	-0.828211	-1.82454	-3.90614	-3.90614
ENST00000602946.1	3	-3.90934	-3.70169	-3.19479	-4.98533	-3.86649	-5.35042	-3.8511	-2.82785	-2.34294	-3.3625	-3.90919	-2.80315	-3.5623	-1.45918	-3.33627	-2.62039	-3.1026	-4.60728	-2.35809	-2.21357	-2.31107	-2.18868	-1.44056	-0.309385	-1.56776	-1.71668	-7.4449	-3.33753	-7.4449	-3.5931	-4.11999	-7.4449	-3.7826	-3.26379	-4.8148	-4.68255	-5.90445	-3.8747	-7.4449	-2.83292	-4.57728	-4.98836	-1.72028	-4.73228	-7.4449	-4.91431	-2.43982	-4.34186
ENST00000445817.1	3	-5.08275	-2.31283	-3.14768	-4.29145	-3.75517	-3.62153	-4.07459	-2.45346	-3.11836	-3.49209	-3.13717	-2.85457	-3.33994	-2.41151	-3.7968	-2.31577	-2.38352	-4.30201	-2.09425	-1.12871	-3.15052	-2.67214	-2.53654	-1.15461	-2.85855	-2.56458	-5.26443	-5.26443	-5.26443	-3.46577	-3.84692	-5.26443	-5.26443	-4.21827	-5.26443	-4.6509	-3.46805	-4.7774	-4.76839	-3.71135	-4.1498	-2.68008	-2.72808	-2.42143	-2.74331	-4.74085	-3.10793	-3.9952
ENST00000486913.3	3	-0.581398	-1.18795	-0.0809291	-1.9955	-2.04395	-2.04395	-1.62103	-1.32221	-1.63594	-2.04395	-2.04395	-1.51785	-2.04395	-0.448411	-1.0469	-2.04395	-2.04395	-2.04395	-1.74063	-2.04395	-2.04395	-1.87263	-2.04395	-2.04395	-2.04395	-2.04395	-2.04395	-2.04395	-2.04395	-2.04395	-2.04395	-2.04395	-2.04395	-2.04395	-2.04395	-2.04395	-2.04395	-1.46553	-2.04395	-2.04395	-2.04395	-2.04395	-2.04395	-2.04395	-2.04395	-2.04395	-2.04395	-2.04395
ENST00000427111.4	3	-0.16407	-0.913869	-1.30479	-2.62047	-2.99497	-2.44523	-2.96579	-2.14079	-2.88818	-3.15928	-2.95086	-2.17892	-2.85963	-1.70323	-2.98827	-3.15928	-2.05292	-1.46573	-2.47846	-3.02057	-2.5141	-2.00959	-2.61673	-3.15928	-2.39039	-2.91894	-3.15928	-3.15928	-3.15928	-3.15928	-3.15928	-3.15928	-3.15928	-2.2771	-3.15928	-3.15928	-1.46454	-2.19339	-3.15928	-2.69171	-2.21645	-2.42875	-3.15928	-1.55694	-3.15928	-1.71017	-3.15928	-3.15928
ENST00000511821.1	3	0.21814	-2.48633	-1.28576	-3.70434	-2.90827	-3.39368	-3.34262	-2.59348	-2.6694	-2.88051	-2.08019	-2.40553	-3.8939	-1.24625	-3.8939	-3.8939	-3.8939	-3.8939	-2.96082	-3.68955	-3.24229	-2.90834	-3.13827	-2.0962	-3.8939	-3.8939	-3.8939	-3.8939	-3.8939	-3.8939	-2.67449	-3.8939	-3.8939	-2.07222	-3.8939	-1.29143	-3.8939	-2.92396	-3.8939	-3.8939	-1.18004	-3.8939	-3.8939	-3.8939	-3.8939	-1.84374	-3.8939	-1.7694
ENST00000529247.1	3	-2.17756	-3.38417	-3.40057	-1.83662	-1.99936	-1.76326	-2.08528	-1.29082	-3.40057	-0.780899	-2.31482	-1.73333	-0.968233	-2.30384	-2.05558	-3.40057	-2.04628	-3.40057	-3.40057	0.366309	-1.57	-3.40057	-2.60952	-3.40057	-1.49818	0.761654	-3.40057	-3.40057	-3.40057	-3.40057	-3.40057	-0.878386	-0.659446	0.499589	-3.40057	-3.40057	-1.47766	-1.36592	-3.40057	-3.40057	-3.40057	-3.40057	-3.40057	-3.40057	-3.40057	-3.40057	-3.40057	-0.558647
ENST00000633838.1	3	-2.17756	-3.38417	-3.40057	-1.83662	-1.99936	-1.76326	-2.08528	-1.29082	-3.40057	-0.780899	-2.31482	-1.73333	-0.968233	-2.30384	-2.05558	-3.40057	-2.04628	-3.40057	-3.40057	0.366309	-1.57	-3.40057	-2.60952	-3.40057	-1.49818	0.761654	-3.40057	-3.40057	-3.40057	-3.40057	-3.40057	-0.878386	-0.659446	0.499589	-3.40057	-3.40057	-1.47766	-1.36592	-3.40057	-3.40057	-3.40057	-3.40057	-3.40057	-3.40057	-3.40057	-3.40057	-3.40057	-0.558647
ENST00000584499.1	3	0.928417	-3.03421	-3.05316	-2.30267	-3.05316	-3.05316	-3.05316	-1.17549	-1.54292	-3.05316	-2.29088	-2.0224	-1.70276	-2.44863	-2.40579	-3.05316	-0.439809	-3.05316	-3.05316	-3.05316	0.142808	-0.0431536	-1.54961	-1.75032	-0.438101	0.920661	-3.05316	0.351529	-3.05316	-3.05316	-1.58305	-3.05316	-3.05316	-3.05316	-0.219007	-0.582349	0.389485	-1.86505	0.775135	-1.02767	0.0193265	-3.05316	-3.05316	-1.65513	0.501427	0.554157	-1.55142	-1.73581
ENST00000501016.2	3	-5.24792	-4.85858	-2.70351	-3.05645	-3.33886	-4.78533	-2.88831	-2.17764	-2.49525	-2.55242	-3.30638	-3.3615	-2.61539	-1.61958	-1.75587	-1.37514	-0.467854	-2.84577	-4.39715	-0.640798	-0.126878	-2.24694	-1.44886	-4.60259	-1.4822	-0.997364	-3.12513	-2.03446	-2.32212	-0.988138	-1.01144	-2.02506	-1.35135	-1.58395	-2.4093	-1.7679	-2.07036	-0.630236	-1.77393	-2.94674	-4.24857	-0.103065	-0.406557	-1.00745	-1.37785	-1.42022	-0.925923	-2.63597
ENST00000590606.5	3	-0.358233	-0.61679	-4.65715	-3.01724	-3.85958	-3.62953	-3.99391	-2.3345	-3.23783	-2.04857	-1.55851	-3.22451	-3.13524	-0.607805	-2.45921	-3.5289	-0.0598135	-2.66356	-2.73893	-1.4004	-2.09695	-0.68634	-1.55709	-4.65715	-2.6468	-2.53919	-3.16677	-0.439948	-4.65715	0.559997	-2.57047	-4.65715	-1.78652	-2.62287	-2.72628	-2.15711	-1.6193	-1.65093	-1.85312	-2.27145	-0.789637	-4.65715	-2.33514	-4.65715	-3.0856	-3.467	-2.06247	-2.75507
ENST00000576784.1	3	-2.51838	-4.10361	-4.10361	-4.10361	-4.10361	-3.26917	-3.19146	-3.77948	-2.92619	-4.10361	-3.13927	-3.74101	-3.33335	-4.10361	-3.27543	-4.10361	-2.37164	-2.41214	-4.10361	0.295225	-2.51875	-4.10361	-1.90572	-2.82045	0.178073	-2.56817	-4.10361	-0.351301	-4.10361	-4.10361	-2.37839	-1.01738	-0.788085	0.416774	0.284648	-1.17106	-0.813409	-0.262131	-1.13987	0.288528	-0.689679	0.732132	0.907894	-0.318855	-4.10361	-1.88556	-4.10361	-1.33221
ENST00000483901.2	3	-1.18034	-1.99728	-3.76007	-3.39633	-3.76007	-3.76007	-2.80078	-3.13762	-2.52717	-3.76007	-3.76007	-3.76007	-2.43208	-3.76007	-1.95609	-2.21786	-3.76007	-3.76007	-0.00145882	0.918598	0.64018	0.0989542	0.648681	0.809475	0.552042	-1.17015	-3.76007	-3.76007	-3.76007	1.31326	0.415733	0.869466	-3.76007	-0.398002	-1.37701	-0.756327	-1.72579	-1.5817	-1.55946	-0.883499	0.268754	0.754392	-0.057325	0.489708	-0.455391	-0.633972	-1.16374	-3.76007
ENST00000589120.1	3	-1.36432	-1.30738	-3.55572	-3.55572	-3.55572	-3.55572	-0.55305	-1.23401	-3.55572	-3.55572	-0.750166	-3.55572	-0.253693	0.0510569	-1.75414	-3.55572	-3.55572	-3.55572	1.16902	-3.55572	-0.543079	1.58508	-1.64873	0.893765	1.88573	-3.55572	-3.55572	-3.55572	-3.55572	-3.55572	-0.902783	-3.55572	-3.55572	-3.55572	-0.22234	-3.55572	0.847749	-3.55572	-3.55572	-3.55572	-3.55572	1.46853	1.20435	-0.998434	-3.55572	-3.55572	0.961149	-1.11186
ENST00000510505.1	3	-1.40855	-0.739876	-2.01556	-3.85442	-3.85442	-2.44597	-1.3184	-0.0673949	-1.4948	0.232347	-3.85442	-2.52734	-3.0067	-3.05931	-0.958652	-3.85442	-1.52776	-1.81931	-3.09501	-1.92727	-0.607665	-3.214	-3.85442	-1.08251	-1.23173	-0.385849	-3.85442	-3.85442	-3.85442	-3.85442	-1.18023	-3.85442	-1.19464	-3.85442	-3.85442	0.963771	-0.685248	-3.85442	-0.00785626	0.658433	-1.63216	-1.45807	-0.845841	-1.19663	-3.85442	1.45475	-1.90022	-3.85442
ENST00000430357.4	3	1.4403	-1.26198	-0.991766	-3.44272	-3.44272	-3.44272	-2.10431	-3.44272	-3.44272	-3.44272	-3.44272	-3.44272	-2.86724	-3.44272	-1.03752	0.00851325	-3.44272	-3.44272	-3.44272	-3.44272	-3.44272	-3.44272	-3.44272	-3.44272	-3.44272	-2.68064	-0.708525	-3.44272	-3.44272	-3.44272	-1.31095	-3.44272	-3.44272	-3.44272	-0.664874	1.21602	0.109636	-0.613648	-3.44272	-2.13991	-1.25994	-3.44272	-3.44272	-0.584906	-1.08995	0.64685	-1.27283	-3.44272
ENST00000418539.2	3	0.684158	-1.56468	-5.74506	-3.61405	-3.7371	-2.96982	-1.31774	-1.39396	-2.38262	-0.376872	-1.25676	-4.02907	-1.67731	0.274703	-5.74506	-5.74506	-1.66971	-5.74506	-3.02183	-4.79088	-0.488854	-0.852971	-1.27287	-2.7898	-5.74506	-0.779498	-5.74506	-5.74506	0.962712	0.471163	-5.74506	-5.74506	-5.74506	-5.74506	-5.74506	-1.09961	-5.74506	-5.74506	-1.49389	-1.281	-5.74506	-5.74506	-2.28013	-5.74506	-1.37701	-2.81478	-5.74506	-2.78028
ENST00000504082.1	3	-0.845573	-1.48187	-2.34424	-4.65565	-3.78458	-4.02571	-4.32348	-2.42034	-2.29329	-2.13589	-0.795974	-3.43422	-4.088	-0.667326	-3.52205	-0.012341	-3.14676	-1.29145	-0.457762	-4.50231	-3.85922	-3.96739	-3.72644	1.18656	0.0146517	-3.89475	-3.03673	-4.8281	-4.8281	-4.8281	-4.8281	-4.8281	-4.8281	-4.8281	-4.8281	-4.8281	-4.8281	-4.8281	0.858643	-2.55524	-0.234908	-4.8281	-0.501887	-4.8281	-4.8281	-2.65862	-4.8281	1.33669
ENST00000552893.1	3	-4.19719	-3.33403	-4.19719	-4.19719	-3.71259	-3.42158	-2.25869	-4.19718	-3.03247	-4.19719	-4.19719	-1.32316	-2.9026	-2.89521	-1.62723	-4.19719	-4.19719	-2.43899	-0.642364	0.535088	-4.19719	-3.66079	-0.642254	-3.607	-0.975385	-4.19719	-4.19719	-4.19719	0.829277	1.59587	0.286649	-4.19719	-4.19719	-0.631979	-4.19719	-4.19719	-1.55445	-4.16159	-4.19719	-0.548894	0.224407	-1.98227	-0.194835	-4.19719	-4.19719	-0.546893	-4.19719	-3.54326
ENST00000557412.1	3	-1.8504	-1.8504	-1.8504	-0.0949829	-0.222438	-1.8504	2.4397	1.90362	-1.8504	2.52378	-1.8504	-1.8504	-1.11888	-1.8504	0.359576	-1.8504	1.7195	-1.8504	-1.8504	-1.8504	-0.890444	-1.8504	-1.8504	-1.8504	-1.8504	-1.8504	1.5724	-1.8504	-1.8504	3.47018	-1.8504	-1.8504	-1.8504	-1.8504	-1.8504	1.37725	0.0643589	-1.8504	2.93239	1.53692	-1.8504	0.240527	-1.8504	-1.8504	1.68555	0.304988	-1.8504	-0.345159
ENST00000558905.1	3	-2.63582	-2.25371	-2.63582	-2.08348	-1.80333	-0.959491	-0.500179	1.68936	-2.63582	-0.301966	-0.76145	-1.15178	-1.32312	-2.05241	0.372731	-1.46356	-1.23817	1.89081	-2.63582	-2.63582	-2.63582	-2.63582	1.24163	-1.59346	-2.63582	-2.63582	-2.63582	-2.63582	1.89603	-2.63582	-0.023552	-2.63582	0.295462	0.271078	-2.63582	-2.63582	-0.974232	-2.63582	-2.63582	0.154007	-2.63582	-2.63582	-2.63582	-2.63582	-2.63582	-2.63582	-2.63582	-2.63582
ENST00000610851.1	3	-2.70546	-2.70546	2.80762	-1.44292	-1.79494	-2.70546	-2.70546	0.243178	-1.80039	-0.5835	-1.46951	-2.70546	0.756732	-2.70546	0.0282916	0.715098	0.85817	0.558711	1.4385	-1.11447	-0.48501	0.743183	-1.23971	-0.814228	0.974309	0.499792	-2.70546	-2.70546	-2.70546	-2.70546	-2.70546	-2.70546	0.196637	-2.70546	-2.70546	-2.70546	-0.8518	-2.70546	-0.953842	-2.70546	-2.70546	-2.70546	-2.70546	-0.931404	-2.70546	-2.70546	-2.70546	0.806965
ENST00000583934.1	3	-4.61689	-2.22413	-4.89825	-2.46092	-1.62829	-1.95763	-2.22529	-2.00098	0.705172	-3.16335	-1.11721	-2.52366	-1.77158	-2.48393	0.667786	-4.89825	-0.735143	-0.23648	-2.97863	-4.89825	-4.89825	-4.3133	-2.51607	-4.89825	-4.89825	-4.89825	-2.89336	-4.89825	-4.89825	-4.89825	-4.89825	-4.89825	-1.37415	-2.2782	-2.39318	0.327059	1.03589	-4.89825	0.0533736	-0.15337	-4.89825	-4.89825	-4.89825	1.48585	-4.89825	-4.89825	-4.89825	0.778212
ENST00000621981.1	3	-1.46323	-3.71549	-3.0021	-5.63104	-5.57979	-6.77247	-6.40334	-5.14181	-6.36199	-5.29041	-7.06245	-4.37617	-5.84089	-3.47328	-5.72133	-4.0535	-6.76887	-7.74104	-2.60382	-3.7848	-0.655355	-4.03398	-3.17163	-1.4556	-2.87903	-5.01009	-5.28014	-11.1687	-11.1687	-11.1687	-1.47707	-3.08532	-3.55862	-3.04622	-11.1687	-2.05068	-4.99547	-11.1687	-4.76764	-2.31746	-2.68956	-2.52738	-5.03459	-3.17289	-2.57839	-0.783188	-3.3286	-2.90121
ENST00000620902.1	3	0.842836	-0.317371	-0.687629	-5.04371	-6.19628	-4.89135	-8.95116	-5.42046	-3.22084	-3.66149	-8.95121	-4.42202	-6.50472	-4.80595	-8.95121	-1.21417	-3.92731	-1.89901	-4.76453	-3.71107	0.0643388	-3.97018	-3.13156	-3.95192	-2.28209	-3.71915	-5.42502	-2.07014	-8.95121	-0.780256	-0.554886	-2.94654	-8.95121	-5.18338	-8.95121	0.0256434	-2.08398	-0.997243	0.100673	-0.262358	-4.91292	-1.57219	-1.48535	-3.12927	-1.60403	-0.788152	-0.547361	-5.30556
ENST00000581170.5	3	-2.70165	-1.78759	-2.67125	-5.29924	-3.7316	-4.81378	-5.5826	-2.31566	-3.99874	-6.37413	-3.66859	-3.58414	-5.25588	-2.63137	-2.96338	-2.14165	-4.82273	-4.85919	-5.62985	-6.08023	-6.37413	-6.37413	-6.37413	-5.51263	-5.0087	-6.37413	-6.37413	-0.924726	-6.37413	-6.37413	-6.37413	-6.37413	-6.37413	-6.37413	-6.37413	-4.84426	-4.56588	-6.37413	-3.95198	-6.37413	-6.37413	-6.37413	-6.37413	-4.87787	-3.8412	-4.33241	-6.37413	-3.79317
ENST00000518637.1	3	-1.23287	-1.46358	-3.20321	-4.53027	-3.52294	-5.1743	-5.44542	-1.35222	-3.31378	-3.82157	-6.84704	-2.38702	-3.40645	-3.08345	-3.94097	-1.81911	-3.94137	-2.88706	-5.5314	-6.84704	-6.84704	-6.84703	-6.20219	-6.84704	-4.88437	-6.84704	-5.07258	-6.84704	-6.84704	-6.84704	-3.03531	-6.84704	-6.84704	-4.48556	-6.84704	-3.62474	-4.48564	-3.98249	-3.05834	-1.64483	-3.51036	-6.84704	-6.84704	-6.84704	-4.19677	-6.84704	-6.84704	-4.14803
ENST00000593917.2	3	0.598608	-2.97114	-0.75735	-5.4405	-2.7908	-3.96327	-4.2448	-2.23601	-6.64394	-3.48802	-2.46642	-2.86929	-3.86787	-2.08297	-6.64394	-3.57339	-6.64394	-4.62509	-4.61721	-6.21847	-4.34733	-6.00947	-4.90962	-5.12835	-4.57645	-4.85204	-6.64394	-2.5442	-6.64394	-6.64394	-6.64394	-6.64394	-6.64394	-6.64394	-6.64394	-4.68939	-3.90103	-3.08125	-4.20823	-6.64394	-6.64394	-6.64394	-4.41599	-6.64394	-6.64394	-6.64394	-6.64394	-4.82979
ENST00000561440.2	3	-6.6678	-3.50402	-2.09118	-3.44958	-2.66607	-6.6678	-1.15807	-0.938983	-1.37722	-2.83706	-1.99906	-1.93036	-1.32879	-1.20376	-2.03534	-1.25737	-0.431622	-1.95804	-6.6678	-6.08068	-4.38583	-5.27947	-6.6678	-1.59559	-1.86675	-5.18118	-3.2458	-6.6678	-6.6678	-6.6678	-6.6678	-6.6678	-6.6678	-6.6678	-6.6678	-4.28038	-2.77203	-0.731587	-6.6678	-3.56823	-2.39496	-1.90822	-6.6678	-6.6678	-6.6678	-0.201591	-4.20201	-4.44297
ENST00000602890.1	3	-2.72516	-2.37412	-3.73209	-4.01709	-1.04468	-3.0492	-2.86234	-1.3697	-2.25928	-3.57576	-1.37031	-2.34042	-2.56817	-2.32052	-1.18087	0.509564	-2.37187	-2.15482	-7.36157	-6.26934	-7.51252	-3.13268	-4.38674	-2.08881	-7.51252	-5.72508	-7.51252	-7.51252	-7.51252	-7.51252	-3.27778	-7.51252	-2.93255	-7.51252	-4.75279	-2.35223	-4.41622	-1.21353	-2.5249	-4.0169	-2.24945	-6.68729	-4.45395	-3.93019	-2.30466	-7.51252	-7.05743	-2.56235
ENST00000449573.5	3	-5.19472	0.152019	-0.311147	-4.03313	-2.56625	-1.96269	-3.22854	-0.570721	-1.92875	-3.30099	-2.29688	-2.34644	-1.44538	0.305391	-1.48232	-1.67167	-2.46255	0.203983	-5.42141	-5.00946	-1.3226	-3.54927	-3.90098	-4.49812	-4.95227	-3.05564	-5.42141	-5.42141	-5.42141	-0.114929	-4.13305	-5.42141	-5.42141	-3.51388	-5.42141	-3.51233	-3.20077	-1.90893	-3.77707	-5.42141	-1.71251	-5.42141	-3.2345	-5.42141	-2.13435	-4.32539	-4.1038	-2.86939
ENST00000640330.1	3	2.3481	0.441336	-5.03196	-4.18981	-2.09492	-5.03196	-3.16664	0.188412	-5.03196	-0.42676	-5.03196	-1.33841	-5.03196	1.25601	-5.03196	-5.03196	-5.03196	0.372881	-5.03196	-5.03196	-5.03196	-5.03196	-5.03196	-5.03196	-5.03196	-5.03196	-5.03196	-5.03196	-5.03196	-5.03196	-5.03196	-5.03196	-5.03196	-5.03196	-5.03196	-5.03196	-5.03196	-5.03196	-5.03196	-5.03196	-5.03196	-5.03196	-5.03196	-5.03196	-5.03196	-5.03196	-5.03196	-5.03196
ENST00000414002.5	3	-3.41714	-3.41714	1.09923	-3.41714	-0.512888	0.737143	1.77596	1.40708	-0.704849	-3.41714	-3.41714	-0.209904	-0.690397	2.29381	-3.41714	-3.41714	-3.41714	0.0784648	-3.41714	-3.41714	-3.41714	-3.41714	-2.04745	-3.41714	-3.41714	-3.41714	-3.41714	-3.41714	-3.41714	-3.41714	-3.41714	-3.41714	-3.41714	-3.41714	-3.41714	2.95388	-3.41714	0.840541	1.42562	-3.41714	-3.41714	-3.41714	2.00529	-3.41714	-3.41714	-1.67935	-0.592497	-3.41714
ENST00000387392.1	3	-0.0462172	-4.46753	-7.31103	-6.52544	-3.83435	-4.90181	-3.60305	-2.21821	-2.85906	-3.76817	-7.31103	-2.37624	-7.31103	-1.0756	-2.37503	-1.65806	-1.99239	-0.833216	-1.09278	0.450446	-0.34687	0.079642	-1.48805	-0.109539	-0.8061	-0.552722	-7.31103	4.18229	5.11799	-7.31103	-7.31103	-7.31103	-7.31103	-7.31103	-7.31103	1.20144	-0.841622	-7.31103	-7.31103	-2.52125	-7.31103	-0.455659	-7.31103	-3.387	-3.01326	-2.09878	-7.31103	-7.31103
ENST00000387400.1	3	-0.321577	-8.3272	-3.63032	-4.66838	-4.29833	-4.2143	-3.75348	-4.26926	-3.55517	-8.3272	-8.3272	-4.49467	-4.35526	-2.33005	-2.59984	-0.850377	-1.6968	-1.73924	4.0726	-0.566217	-1.37028	1.74569	1.5657	-0.46137	3.29074	-0.898124	4.09868	3.90289	-8.3272	5.40043	0.0321668	-8.3272	-8.3272	-8.3272	0.966839	-1.21148	1.12724	3.86725	3.44426	-0.460944	1.36865	2.66682	2.84272	2.7194	-8.3272	-2.21469	-8.3272	-8.3272
ENST00000387405.1	3	-0.528348	-6.73728	-3.3877	-3.77192	-6.73728	-3.41309	-2.51515	-1.70404	-3.68789	-1.2277	-1.44141	-1.9799	-4.39743	-0.774722	-1.38671	-1.33652	0.205607	-1.96519	-3.15591	1.09966	0.794185	-1.43624	-4.37196	0.397555	-2.95018	-3.81206	-6.73728	-6.73728	-6.73728	-0.560535	-2.64579	-6.73728	0.242023	-6.73728	-6.73728	-1.7619	-6.73728	-1.17561	-0.569334	-6.73728	-1.6262	-6.73728	-1.39716	-6.73728	-0.841279	-6.73728	-6.73728	-6.73728
ENST00000580862.1	3	-0.697045	-2.72628	-3.60215	-2.12659	-2.52775	-2.545	-2.385	-1.07346	-1.65993	-0.568436	-3.614	-3.44289	-4.02341	0.385107	-2.03332	-1.89176	-2.33844	-1.71163	1.12377	-1.04779	-0.761678	-0.333357	0.901871	2.41711	2.88784	2.83231	-8.28016	-8.28016	-8.28016	2.66552	1.68763	-8.28016	1.08997	-0.0775593	1.37168	-2.8965	1.48038	3.36102	0.451541	2.71512	-8.28016	-8.28016	-8.28016	-8.28016	0.702199	-2.44581	-8.28016	-8.28016
ENST00000386347.1	3	-6.65907	-3.61758	-3.47474	-4.78582	-3.57886	-4.34672	-6.65907	-2.0079	-6.65907	-3.22579	-2.01151	-4.2537	-3.63227	-1.59736	-1.65303	-1.84028	0.251662	-6.65907	7.20967	6.81285	1.35711	5.80602	6.20268	5.7993	5.70494	5.80685	-6.65907	4.41938	5.00741	4.78186	-6.65907	1.55037	3.49608	1.34915	2.21325	-6.65907	0.457211	3.3803	-6.65907	-6.65907	5.03717	-6.65907	1.42252	1.88965	3.06399	-1.56374	2.64392	0.481964
ENST00000387372.1	3	-3.65209	-4.59235	-6.60066	-4.97476	-4.12352	-4.34038	-4.74173	-3.31575	-2.827	-2.97021	-3.92617	-3.73383	-4.68078	-2.8081	-2.72997	-2.47487	-2.86968	-3.42011	7.23017	7.59901	0.856281	7.48764	7.20857	7.58088	7.68742	6.998	1.89726	2.45304	1.57565	0.0685107	3.72518	0.493787	2.52822	4.18252	2.16486	-2.03028	4.20878	-0.208875	4.61837	3.89311	4.93729	4.8826	5.31284	5.37971	4.00156	-0.651651	5.34774	3.91409
ENST00000387461.2	3	-0.00400215	-2.19528	-5.84042	-2.91254	-1.71526	-2.55494	-4.05419	-2.23108	-0.183588	-0.777153	-2.3023	-0.445318	-0.503061	-0.806419	-5.84042	-0.885055	1.05976	0.658218	0.293163	1.97663	1.7004	1.66528	-1.18603	2.06422	1.429	1.79954	-5.84042	8.97438	-5.84042	-5.84042	0.461121	-5.84042	-5.84042	0.0817459	-5.84042	-5.84042	1.06083	-0.725485	0.863125	-1.03034	-0.771138	0.307022	-0.542285	1.59964	0.422035	-1.17358	-1.7432	0.4799
ENST00000387459.1	3	-6.61851	-5.69969	-8.00162	-4.52484	-1.71611	-4.20092	-4.29364	-3.47279	-1.1892	-2.95878	-8.00162	-3.951	-2.83279	-2.30488	-2.56526	-2.09041	-1.70118	-8.00162	2.37384	2.73038	2.38357	2.5404	1.9897	2.7732	2.38652	1.55256	-8.00162	3.4917	-8.00162	-1.8881	-2.44552	1.22599	-8.00162	3.05381	1.9376	-2.51937	-2.36725	-1.06371	-0.686527	-1.08307	-0.666133	0.224564	-0.0553883	-0.00034901	-2.74101	-1.39887	-0.832348	-1.12325
ENST00000387409.1	3	-2.82755	-6.12234	-8.54046	-3.57386	-3.60217	-3.51565	-3.46136	-2.37641	-2.48501	-1.72807	-3.46087	-2.72413	-1.80406	-1.90852	-1.85793	-1.35694	-1.07067	-4.7165	0.327538	0.849869	-0.182329	0.176256	-0.864641	1.05161	0.998077	-0.199717	-4.2992	-1.0838	-0.823308	-0.378746	-2.51388	-8.54046	-1.56115	-1.58752	-1.40551	-4.51993	-0.937855	-0.147384	-0.16597	-1.72679	0.438025	-8.54046	-2.21825	-3.03358	-0.342041	-1.07296	-1.66732	-1.76695
ENST00000614758.1	3	-2.21827	-5.2167	-9.08426	-3.2718	-2.48926	-2.22837	-2.93203	-1.59417	-0.42057	-3.05106	-1.71226	-2.05015	-0.656369	-2.57654	-0.915528	-0.293837	-1.40408	-0.506809	-1.65397	-1.70226	-2.00582	-1.84024	-9.08426	-4.49439	-0.867359	-5.97366	-1.7012	-9.08426	-9.08426	-9.08426	-9.08426	-9.08426	-1.89501	-1.92141	-9.08426	-1.93378	-0.312761	0.590543	-0.84576	0.787543	-1.79478	-1.28123	-4.50696	-4.90123	-0.880804	-2.39934	-4.74618	-0.155339
ENST00000612829.5	3	-3.12243	-3.88298	-4.60306	-4.66402	-3.61208	-4.63004	-4.78729	-2.38962	-2.23517	-1.08801	-3.14406	-2.77033	-1.8625	-2.32873	-2.73815	-1.90497	-1.26542	-2.00785	-1.12366	0.546776	1.3788	-0.152886	-0.607725	0.994035	-0.0860855	-0.308074	-0.992924	-0.58889	1.36707	1.60232	0.175662	-1.58723	0.796807	-1.34898	-2.47766	2.02383	1.73165	0.191032	-0.635737	-0.8398	1.96689	1.72504	2.69255	2.83527	0.909982	1.62995	1.58979	0.664056
ENST00000636813.1	3	-3.12243	-3.88298	-4.60306	-4.66402	-3.61208	-4.63004	-4.78729	-2.38962	-2.23517	-1.08801	-3.14406	-2.77033	-1.8625	-2.32873	-2.73815	-1.90497	-1.26542	-2.00785	-1.12366	0.546776	1.3788	-0.152886	-0.607725	0.994035	-0.0860855	-0.308074	-0.992924	-0.58889	1.36707	1.60232	0.175662	-1.58723	0.796807	-1.34898	-2.47766	2.02383	1.73165	0.191032	-0.635737	-0.8398	1.96689	1.72504	2.69255	2.83527	0.909982	1.62995	1.58979	0.664056
ENST00000637028.1	3	-3.12243	-3.88298	-4.60306	-4.66402	-3.61208	-4.63004	-4.78729	-2.38962	-2.23517	-1.08801	-3.14406	-2.77033	-1.8625	-2.32873	-2.73815	-1.90497	-1.26542	-2.00785	-1.12366	0.546776	1.3788	-0.152886	-0.607725	0.994035	-0.0860855	-0.308074	-0.992924	-0.58889	1.36707	1.60232	0.175662	-1.58723	0.796807	-1.34898	-2.47766	2.02383	1.73165	0.191032	-0.635737	-0.8398	1.96689	1.72504	2.69255	2.83527	0.909982	1.62995	1.58979	0.664056
ENST00000636449.1	3	-3.12243	-3.88298	-4.60306	-4.66402	-3.61208	-4.63004	-4.78729	-2.38962	-2.23517	-1.08801	-3.14406	-2.77033	-1.8625	-2.32873	-2.73815	-1.90497	-1.26542	-2.00785	-1.12366	0.546776	1.3788	-0.152886	-0.607725	0.994035	-0.0860855	-0.308074	-0.992924	-0.58889	1.36707	1.60232	0.175662	-1.58723	0.796807	-1.34898	-2.47766	2.02383	1.73165	0.191032	-0.635737	-0.8398	1.96689	1.72504	2.69255	2.83527	0.909982	1.62995	1.58979	0.664056
ENST00000635744.1	3	-3.12243	-3.88298	-4.60306	-4.66402	-3.61208	-4.63004	-4.78729	-2.38962	-2.23517	-1.08801	-3.14406	-2.77033	-1.8625	-2.32873	-2.73815	-1.90497	-1.26542	-2.00785	-1.12366	0.546776	1.3788	-0.152886	-0.607725	0.994035	-0.0860855	-0.308074	-0.992924	-0.58889	1.36707	1.60232	0.175662	-1.58723	0.796807	-1.34898	-2.47766	2.02383	1.73165	0.191032	-0.635737	-0.8398	1.96689	1.72504	2.69255	2.83527	0.909982	1.62995	1.58979	0.664056
ENST00000618925.1	3	-8.04975	-8.04975	-8.04975	-4.56573	-8.01306	-4.22033	-2.03646	0.615568	-1.91836	-1.03528	-2.20512	-8.04975	-1.18986	-4.38127	-0.806748	-2.27167	1.63335e-05	-2.3365	-1.46268	0.493803	0.34975	-2.97369	-0.982348	1.06788	-0.755543	-0.134349	-3.10226	-2.84998	-8.04975	-3.19976	0.0848298	-3.93609	0.467442	-6.68043	-1.42165	-1.82092	0.238077	-0.787139	0.0827954	-0.88743	-1.49258	-1.22384	0.235055	-0.924027	0.385069	0.27137	-1.76444	-2.37066
ENST00000387460.2	3	-0.686145	-3.86737	-3.86737	-3.05451	-2.22648	-3.86737	-1.27123	-0.595647	3.58949	0.673541	1.61655	-1.77793	0.546255	-3.86737	-1.42842	-3.86737	-0.00352402	1.87808	0.652445	3.4107	0.00352402	2.87958	2.29442	4.09944	2.88359	1.21922	-3.86737	-3.86737	-3.86737	-3.86737	-3.86737	-3.86737	-3.86737	2.6744	-3.86737	1.67761	0.549054	-3.86737	-3.86737	-3.86737	-3.86737	-3.86737	3.44579	0.116642	-3.86737	-0.104971	1.22885	1.51291
ENST00000387421.1	3	-1.59815	-5.5893	-5.5893	-2.8435	1.97117	-5.5893	-5.5893	2.62793	2.65368	-0.566583	-2.08935	0.476805	-5.5893	2.93195	-0.486723	-2.16674	-5.5893	-1.84407	1.04386	2.50215	-0.539279	-0.078658	0.213286	0.829874	2.70946	2.60691	4.24352	-5.5893	-5.5893	0.503771	-5.5893	3.4104	-5.5893	-5.5893	-5.5893	-1.64828	-1.25367	-1.07867	-5.5893	-1.76759	-5.5893	0.516923	0.240428	-5.5893	6.59987	-1.90535	3.13753	5.74976
ENST00000387377.1	3	-1.99198	-4.22669	-4.3824	-2.70284	-2.77063	-4.3824	-2.59618	-2.45598	0.488359	-4.3824	-4.3824	-4.3824	-0.701068	-4.3824	-1.97848	0.0110594	-4.3824	-4.3824	3.2468	2.83571	2.16614	0.509418	0.83772	3.6521	2.63357	1.64039	-4.3824	-4.3824	-4.3824	-4.3824	1.60177	-4.3824	1.56591	-4.3824	-4.3824	-4.3824	1.27261	-0.77148	1.48417	0.427673	-4.3824	-4.3824	-4.3824	1.08237	-4.3824	-4.3824	-0.28519	-4.3824
ENST00000627191.1	3	-4.52401	-4.52401	-4.52401	-3.2449	-2.20352	-2.58535	-0.749089	-0.655583	0.874341	-4.52401	-4.52401	-0.170549	-2.69474	-1.40069	-1.30067	-4.52401	-4.52401	-4.52401	-0.053893	2.79988	-0.322568	1.02027	-4.52401	-4.52401	-4.52401	-4.52401	3.82781	-4.52401	-4.52401	-4.52401	2.39767	-4.52401	3.85826	-4.52401	-4.52401	3.33214	-4.52401	-4.52401	1.98317	2.48604	4.2839	5.11184	4.40556	4.73289	-4.52401	-4.52401	-4.52401	-4.52401
ENST00000579798.1	3	0.857855	-2.65634	-3.73163	-2.6013	-2.04481	-1.98263	-3.73163	-0.197821	-1.46482	-0.958736	-1.78124	-2.84199	-3.73163	-2.07961	-3.73163	-3.73163	-3.73163	0.1548	2.69866	2.18047	-0.325634	3.7986	1.92812	3.42204	3.67634	1.85418	-3.73163	-3.73163	-3.73163	-3.73163	-3.73163	-3.73163	2.43656	-3.73163	-3.73163	-3.73163	-0.028887	-3.73163	-3.73163	-3.73163	-3.73163	1.11872	-3.73163	-3.73163	-3.73163	-3.73163	-3.73163	1.846
ENST00000387449.1	3	-0.89115	-1.14478	-3.4495	-1.62599	-3.4495	1.51656	0.715307	-3.4495	2.40836	2.21847	1.53191	-0.757255	1.11867	-3.4495	-0.8773	-3.4495	1.52023	0.525356	4.72734	4.9417	3.73886	4.52944	3.90441	5.24237	4.45579	3.14923	-3.4495	-3.4495	5.4256	-3.4495	-3.4495	2.4612	-3.4495	3.98379	1.56045	-3.4495	0.180949	-3.4495	-3.4495	0.602721	1.8189	1.35006	1.08016	1.64494	2.03152	1.41462	1.80399	-3.4495
ENST00000387419.1	3	-2.95062	-3.35813	-3.35813	-1.38076	-1.74635	-0.93179	-3.35813	-0.635171	-3.35813	1.14159	0.722948	-3.35813	-0.20659	-1.04477	0.436518	-3.35813	1.98104	0.425843	5.59639	6.35039	4.41856	5.64896	6.56122	6.04052	5.68388	5.51329	-3.35813	-3.35813	-3.35813	-3.35813	-3.35813	-3.35813	-3.35813	-3.35813	-3.35813	0.622026	1.57888	0.252798	1.22315	-3.35813	-3.35813	2.21449	2.51269	-3.35813	-3.35813	0.364427	-3.35813	1.98013
ENST00000452431.5	3	-2.48033	-2.11308	-0.152519	-1.91104	0.547707	-0.510794	-1.68419	-0.584894	-0.744509	-1.8874	-0.213114	-1.95847	-0.819592	0.913509	0.296035	-1.45127	-1.21878	-0.551164	-0.814479	-2.24933	1.05813	1.58572	1.73901	-1.82155	-0.190427	-2.65381	-0.274648	-0.0416113	-2.65381	4.51244	-2.65381	-2.65381	-2.65381	0.0238356	-0.559796	0.528985	-1.40674	-2.65381	1.28677	0.409464	0.135667	2.57939	-2.65381	-2.65381	-0.505018	1.97378	2.48028	1.61589
ENST00000544890.1	3	1.60184	-3.06137	-1.74533	-0.826257	-0.3138	-1.18526	-0.355307	-2.1806	0.297574	1.24094	0.37018	-0.819874	0.846716	-2.22007	-3.09581	-3.09581	0.912105	-0.0106719	3.20565	3.104	-2.39318	0.208321	-2.63336	3.19584	-3.09581	-2.41773	-3.09581	3.07729	-3.09581	-3.09581	-1.12614	-0.569023	-3.09581	-3.09581	-3.09581	-3.09581	-0.193281	0.557218	1.65899	0.534994	2.13796	0.927013	-3.09581	-3.09581	-1.62513	-1.37312	3.16061	0.310042
ENST00000648157.1	3	-1.79741	-1.91152	-1.92048	-1.35255	-0.912291	0.827422	0.364602	1.28864	0.236405	0.589197	0.495491	0.261646	-0.266644	1.1415	-0.966311	1.51264	2.14083	1.49407	-1.57252	-1.67855	-0.160305	-1.92048	1.41373	-1.69998	-0.277653	-0.351216	-1.92048	-1.92048	-1.92048	-1.92048	-1.92048	-1.92048	-1.92048	-0.585023	0.444733	0.0930931	-0.588497	-1.26513	-1.92048	-1.92048	0.665705	-1.92048	1.226	2.65448	-0.942924	-1.92048	-1.92048	0.411912
ENST00000629969.1	3	-1.89257	-3.83139	-2.60431	-2.42488	-0.519515	-0.781885	-0.790762	-0.13557	0.599525	1.15365	0.0393702	-0.260069	-0.352094	0.616719	-2.73425	-1.37953	1.61861	0.0427943	-1.80948	-1.61671	-0.52803	-2.53499	-5.23506	-0.913817	-2.91007	-3.79915	-3.43969	-0.757798	-2.88859	-1.16094	-1.44979	-3.24391	-1.72468	-1.13341	-1.75973	-1.20485	-0.987135	0.00745748	-0.965781	-0.836024	-0.976892	-1.06617	-1.10637	-1.40466	-1.0396	-0.787833	-1.28026	-1.7215
ENST00000548149.1	3	-3.38244	-3.43598	-3.49993	-3.49993	-3.49993	-1.33651	-3.49993	1.1221	-1.5704	-3.49993	-0.800547	-1.24596	-2.13929	-2.13319	-2.06327	-1.65858	-0.0269701	-3.49993	-0.256834	-2.72714	0.290127	-3.49993	-3.49993	-3.49993	-0.0557344	1.62295	0.372834	-0.110356	-3.49993	-3.49993	1.75416	-3.49993	-0.535986	1.69282	0.51368	-0.555937	0.17633	-0.203012	-3.49993	-0.826611	-3.49993	-3.49993	-3.49993	-3.49993	-3.49993	-0.0799123	1.21977	1.26219
ENST00000387342.1	3	-4.96063	-6.00934	-4.21575	-5.31174	-4.0888	-2.87621	-3.57217	-3.05185	-1.72804	-1.80182	-3.28399	-3.00849	-3.32531	-2.24434	-2.71287	-2.37897	-1.98666	-3.71014	3.38477	3.26061	2.36221	2.83834	2.80088	4.10722	3.11282	3.34712	-2.95526	4.90756	-9.39268	-1.70815	-1.85977	2.41788	3.88064	5.05446	5.13009	-1.13101	-1.78026	-0.793013	-2.5594	-0.951441	-0.0639127	0.415249	-0.063047	-0.563805	-1.57882	-2.20992	-1.15069	-0.484099
ENST00000431043.1	3	-2.14636	-2.86003	-2.87381	-2.04943	-1.43969	-2.42671	-2.56923	-2.87381	-1.77151	-0.720447	-0.881794	-1.63916	-2.87381	-1.89552	-0.454863	-1.18166	-0.233	-2.87381	0.754394	0.841997	-1.57013	0.504734	-0.037963	0.224247	-2.87381	-0.9341	-0.267686	2.12417	-2.87381	-2.87381	0.466489	-2.87381	0.430868	1.34248	-2.87381	-0.706797	1.51486	-0.189892	-0.686639	1.2002	2.12803	0.61576	1.19769	1.68707	1.51253	-1.94888	1.2578	-0.915214
ENST00000610352.1	3	-0.764374	-2.27943	-2.95377	-2.11271	-2.16212	-1.62104	-2.05866	-0.516365	-1.17063	-2.95377	-0.244659	-1.25858	-2.95377	-1.04343	-0.941565	-2.95377	-0.509451	-2.95377	-1.08966	-1.48532	-2.95377	-1.30551	-2.95377	0.335539	-0.335659	-1.58323	-2.95377	-2.95377	2.70811	-2.95377	-0.676349	-2.95377	-2.95377	-2.95377	-2.95377	-2.95377	-1.16986	-1.03242	-2.95377	-0.0152587	0.226424	-2.95377	-0.431753	-0.766444	-2.95377	-2.95377	-2.95377	-2.95377
ENST00000638592.1	3	-2.20211	-2.36012	-1.0738	-0.87323	-2.36012	-1.47629	-1.39866	0.592149	0.942594	-0.19828	0.64151	-0.075126	-0.886421	-0.164819	-2.0075	-1.16576	-0.538079	0.632786	-0.199506	-2.36012	-2.0897	-2.23702	-2.19003	1.99159	-0.375177	-1.87731	-2.36012	-2.36012	0.507462	-2.36012	0.684316	-0.988226	-2.36012	-2.36012	-2.36012	0.779829	-2.36012	-1.9289	1.14126	-2.36012	0.460929	-2.36012	-2.36012	-1.82756	-2.36012	-0.217598	-2.36012	-2.36012
ENST00000569974.1	3	-1.69475	-1.27052	-2.11649	-2.11649	-1.6747	-1.30632	-2.11649	-1.1389	-0.969896	0.112389	-2.11649	-2.11649	-2.11649	-1.36459	-1.31266	-2.11649	-0.422796	-0.46243	-1.2968	-2.11649	-0.151946	-1.61846	-0.66379	1.03198	0.621164	1.09668	-2.11649	-2.11649	-2.11649	-2.11649	-0.332949	0.929487	-2.11649	-2.11649	-2.11649	-2.11649	0.27645	-2.11649	-0.712394	-2.11649	-2.11649	-2.11649	-2.11649	-2.11649	1.44967	-2.11649	-0.38928	-2.11649
ENST00000565493.1	3	-2.36683	-0.243765	-2.22797	-2.14872	-1.01409	-1.6822	-1.04918	-1.36754	-0.659161	-2.3876	-1.40936	-1.37669	-0.246925	-1.7833	-1.15452	0.343083	-1.12737	-0.970378	-0.649312	0.690558	-1.61096	-2.30842	-0.439754	-2.32877	-0.351233	-1.72913	1.55316	-2.3876	-2.3876	1.78105	-1.70681	-1.65504	-1.55276	-2.3876	0.478214	1.67037	0.494376	2.12757	-1.47061	-0.532387	0.562257	-2.3876	-1.80755	0.108578	2.00759	-0.855927	0.338187	-1.96603
ENST00000610049.1	3	-0.461189	-1.20535	-1.31458	-0.82238	-1.31458	-1.31458	-0.896698	-1.06121	-0.34137	-0.0128113	-1.31458	-0.793553	-0.693155	0.9476	1.20217	-1.31458	-1.31458	2.17967	-0.611241	0.585925	-0.472919	-0.893879	-1.31458	0.829877	-1.31458	3.75014	-1.31458	-1.31458	-1.31458	-1.31458	2.27146	-1.31458	-1.31458	-1.31458	-1.31458	-1.31458	-0.200653	-1.31458	1.36568	-1.31458	0.960749	-1.31458	-1.31458	0.115651	1.13332	-1.31458	-1.31458	-1.31458
ENST00000535639.5	3	0.325276	-1.23192	-1.26202	0.0292148	-1.01132	-1.26202	-1.15732	-0.648633	-1.26202	-0.0445261	-0.854934	-1.00576	-0.692336	-0.812359	1.32669	-0.87561	0.123204	-0.429333	-1.26202	-0.185089	0.487457	0.566655	0.280082	-1.00962	-1.26202	-0.165182	-1.26202	-1.26202	1.54864	-1.26202	0.464051	-1.26202	-1.26202	1.17468	0.118695	-0.73693	0.201024	-1.26202	-0.839754	-1.26202	0.289592	-0.0107225	0.87884	2.28161	-0.619337	-1.26202	-0.69871	1.66844
ENST00000500113.1	3	-2.85104	-3.12861	-3.40967	-2.96163	-2.52166	-2.62726	-2.7619	-1.09655	-0.963603	-1.18223	-2.53131	-1.3675	-1.14715	-1.15344	-1.71507	-1.20098	-0.45429	-1.05646	-0.735924	0.23159	-1.39241	-0.42042	-1.75963	-1.11813	-1.68531	-0.945199	-2.06085	-1.26634	-0.118558	-0.331571	-2.18148	-2.61443	-0.0563904	-1.42606	-4.21014	-0.296512	-1.13554	-1.27249	-1.74081	-1.1249	-1.58832	-0.321084	0.533451	0.554186	-1.41983	-0.498743	0.165568	-1.07303
ENST00000387416.2	3	-2.72051	-4.07755	-4.47462	-4.1262	-3.10864	-3.77111	-4.07024	-2.75762	-1.90008	-2.6631	-3.01022	-2.95871	-3.05655	-1.77178	-2.37092	-1.51355	-2.08378	-3.22786	0.0340432	0.233394	0.150131	-0.241954	-0.434321	1.11421	0.254974	0.0740466	-2.7848	4.45309	3.54105	-0.162267	-1.51291	0.337924	4.28592	4.01503	2.81562	-1.91647	-1.04268	-1.12698	-1.98071	-1.07944	-1.11631	-1.2279	-0.73992	-0.875065	-1.17848	-0.962445	-1.69486	-1.02047
ENST00000411094.1	3	-2.73325	-3.37	-4.37055	-4.25918	-3.83467	-2.95812	-2.38121	-2.51428	-3.25956	-0.568473	-5.79826	-3.37049	-2.99223	-3.20984	-2.55428	-3.33866	-2.43811	-3.46998	-1.2383	-1.59811	-0.877492	-1.37966	-1.78367	-1.37848	-1.05554	-1.15967	-2.82703	-7.51082	-7.51082	-3.12411	-1.74664	-0.855566	-7.51082	-1.82426	-2.92936	0.0621194	-1.04268	-0.853549	-1.19335	-0.165054	-0.69274	-3.67668	-1.23013	-1.85892	-7.51082	-1.33828	-1.04477	-0.642742
ENST00000604028.1	3	-1.23867	-2.09408	-1.33237	-1.60955	-1.88016	-1.84733	-1.49146	-1.13273	-0.0148609	-2.60674	-2.10038	-0.793943	-1.43776	-0.0917077	-1.58977	-1.76559	0.0199828	-2.60674	-0.717704	-0.359112	-1.62963	-0.492198	-1.30689	-0.867706	-1.67932	-0.234068	-2.60674	-2.60674	-2.60674	-2.60674	-2.60674	-2.60674	-2.60674	-2.60674	-2.60674	-1.55242	-2.60674	-0.822958	-1.19342	-1.04154	-2.60674	-2.60674	-2.60674	-1.57621	-0.702469	-0.161854	-0.868618	-1.64176
ENST00000455336.2	2	-2.21571	-3.20807	-2.08364	-3.37768	-2.92951	-3.12011	-3.46627	-1.93939	-2.0323	-1.82215	-2.93365	-3.10973	-1.98172	-2.05148	-1.54414	-2.40845	-2.53237	-1.62997	-1.19951	-0.570194	-1.14672	-1.06904	-0.688428	-0.224588	-1.45661	-1.14478	-4.25973	-4.25973	-4.25973	-1.11101	-1.63826	-1.50446	-4.25973	-2.13433	-1.85658	-4.25973	-1.72167	-1.23082	-1.84795	-2.23786	-4.25973	-1.61068	-0.683738	-2.79692	-1.58385	-1.18454	-0.994765	-2.94526
ENST00000649944.1	2	-2.3578	-3.87478	-2.96992	-3.73296	-3.42497	-2.89002	-3.24595	-2.12528	-2.00756	-2.54982	-2.66841	-2.90242	-2.70903	-2.36299	-2.7173	-3.09309	-2.53499	-1.99796	-0.8791	-1.28733	-2.72966	-1.04206	-1.20054	-0.927411	-2.17364	-0.685494	-3.94356	-1.43608	-1.19453	-1.15858	-2.19921	-5.05296	-5.05296	-2.74128	-5.05296	-1.89618	-2.56493	-1.5314	-1.80423	-2.37365	-2.14282	-2.20361	-1.26876	-1.78534	-0.831055	-1.32423	-1.14958	-2.0521
ENST00000599411.2	2	-1.71672	-2.2042	-1.87389	-3.29989	-2.39474	-3.69446	-1.6525	-2.09593	-3.69446	-3.69446	-1.7628	-2.60938	-2.28014	-1.9997	-2.54541	-3.69446	-2.19254	-1.51585	-1.6154	-1.54202	-2.16501	-1.08061	-1.23427	-0.659002	-1.86879	-1.01038	-2.06277	-3.69446	0.974661	-0.461449	-2.16649	-3.69446	-3.69446	-1.37082	-0.78334	-2.14324	-1.49714	-3.69446	-1.77718	-3.69446	-1.38888	-3.69446	-3.69446	-2.24022	-3.69446	-1.24389	-1.40218	-2.32294
ENST00000609972.1	2	-3.01618	-3.6691	-3.40323	-4.12342	-3.20966	-2.91667	-2.61715	-1.5158	-1.58575	-1.78364	-2.03772	-2.50292	-2.26115	-1.98454	-2.43173	-2.12609	-1.15431	-1.16735	-2.29196	-2.20513	-2.32796	-2.31084	-2.31433	-2.13274	-3.05625	-2.2762	-2.32109	-1.68672	-1.06369	-1.75395	-1.6942	-2.69492	-2.08178	-1.55522	-1.86697	-2.02996	-1.68913	-1.58362	-1.58315	-1.40813	-1.51624	-1.46826	-1.32019	-1.65024	-1.34332	-1.08731	-1.56712	-1.61462
ENST00000624086.3	2	-2.40883	-3.2349	-3.65755	-4.00636	-3.79606	-2.7987	-3.15432	-2.27352	-2.01914	-2.37345	-2.56937	-2.78532	-2.75671	-2.53948	-2.96835	-2.12723	-1.28835	-0.749113	-2.71868	-2.69157	-2.9596	-2.87014	-3.06566	-2.44721	-2.76594	-2.40221	-1.43573	-1.91921	-0.760627	-1.10699	-1.20903	-1.16959	-1.49833	-1.67542	-2.76743	-0.847498	-1.58862	-0.731287	-0.727741	-0.822948	-1.37778	-1.02747	-0.476618	-1.14524	-0.845391	-0.454229	-1.20386	-1.04416
ENST00000598613.1	2	-2.6186	-3.44326	-3.52133	-3.95694	-3.36851	-2.51922	-3.04589	-2.68855	-2.84282	-4.88745	-3.90632	-2.8003	-3.22959	-2.6271	-3.84276	-2.68866	-1.80286	-1.53313	-1.78006	-1.55612	-2.57206	-1.77956	-1.8999	-1.33694	-1.03665	-1.36856	-2.4836	-4.88745	-4.88745	-0.962947	-2.67017	-2.41379	-4.88745	-3.35489	-1.5541	-1.76592	-1.83103	-1.45219	-1.47141	-1.58783	-1.35841	-1.07949	-1.81038	-1.8567	-1.80651	-2.1109	-1.27731	-1.85221
ENST00000585559.1	2	-3.0758	-3.87672	-6.24198	-4.84633	-4.03845	-2.77156	-3.79949	-2.55324	-3.67564	-3.22792	-2.16444	-2.97447	-3.87766	-3.16834	-3.20378	-3.24715	-2.07442	-1.51751	-1.52625	-2.14777	-3.17252	-1.56835	-2.00114	-1.33951	-2.58262	-0.788508	-3.36405	-0.680219	-6.24198	-0.541889	-2.58228	-1.95837	-1.14599	-2.67564	-1.40547	-1.72216	-1.76948	-1.89452	-1.68951	-2.25674	-1.60373	-2.06897	-1.78248	-1.79052	-2.19551	-2.23216	-1.41402	-2.2962
ENST00000600959.1	2	-2.38797	-3.15337	-2.70821	-2.86657	-3.58812	-4.01381	-3.52576	-3.04627	-2.36669	-4.01381	-2.56095	-3.17739	-4.01381	-1.72311	-3.24172	-2.61735	-1.62234	0.101368	-2.27676	-1.13189	-2.53012	-2.31922	-1.42422	-1.41476	-3.28859	-2.48135	-2.2559	1.04071	-4.01381	-4.01381	-2.36367	-1.02191	-4.01381	-4.01381	-1.78121	-1.17634	-2.7767	-0.888392	-0.860089	-4.01381	-1.56022	-4.01381	-0.18867	-1.70039	-1.57872	-1.23	-0.421143	-1.33461
ENST00000427831.1	2	-3.48461	-4.69922	-4.74899	-5.08029	-4.91227	-4.40947	-5.01209	-3.8534	-3.12347	-2.99721	-4.06299	-3.88237	-4.64818	-3.79371	-3.91462	-3.2419	-2.51329	-2.29332	-1.84396	-1.4046	-1.92636	-1.49639	-1.56754	-1.29847	-1.53839	-1.4438	-3.19796	-2.32814	-1.4254	-2.15619	-3.01418	0.406263	-2.78345	-2.04398	-2.84175	-2.17063	-2.6995	-2.26808	-1.95584	-2.18756	-2.26347	-1.39085	-1.9966	-1.82402	-1.92473	-2.12528	-1.98177	-2.03968
ENST00000565064.1	2	-1.83261	-2.08904	-2.91852	-2.35603	-1.98483	-2.91852	-2.5579	-0.884072	-0.821236	-2.91852	-0.788419	-1.46331	-1.73835	-2.91852	-1.78921	-1.5473	-2.91852	-0.605132	0.445064	-0.0667337	-0.458225	-0.356677	-0.420667	0.232837	-0.390253	-0.823872	-1.1848	-2.91852	-2.91852	1.37671	-1.29182	-2.91852	-2.91852	-0.603345	-2.9178	-1.33342	0.142466	-2.91852	-2.19999	-1.42304	1.28992	-0.876223	-1.08164	-1.36363	-2.21759	-1.85274	-2.16099	-0.742733
ENST00000645822.1	2	-1.21958	-1.77524	-2.4109	-2.34741	-2.01809	-1.52515	-1.74484	-1.63467	-1.06233	-0.9183	-1.75766	-1.65539	-1.97758	-1.50658	-2.90707	-1.96754	-1.76742	-0.018301	-2.14486	-1.20572	-0.744153	-2.32196	-2.47271	-1.5592	-1.4187	-0.882546	-0.897413	-2.90707	1.31552	-2.90707	-1.67025	-2.90707	-1.04215	-1.70759	-1.78415	-0.621785	-0.500203	-0.610526	-0.737756	-0.00449235	-1.63249	-0.891767	-0.535103	-1.73502	-0.803302	-0.0200922	-0.0357739	-0.0398649
ENST00000449642.5	2	-1.48309	-2.27784	-2.9041	-3.59405	-3.22643	-3.07013	-2.99469	-2.4012	-1.66541	-1.75114	-2.2227	-2.65484	-2.69613	-2.58609	-2.57199	-2.30222	-2.14305	-1.87876	-1.04549	-0.959154	-2.09278	-1.22754	-1.20493	-0.904165	-0.743054	-1.17445	-4.39411	-1.88076	-1.649	0.109351	-1.19862	-0.762979	-2.09032	-1.0725	-2.42448	-1.43146	-0.969257	-1.42004	-1.08265	-0.543007	-0.900587	-0.547543	-0.170475	-0.552374	-0.493346	-1.29735	-0.754353	-1.06745
ENST00000556225.1	2	-2.17352	-2.71023	-3.2375	-3.18912	-2.7332	-1.57365	-2.59255	-2.0431	-0.582615	-0.911875	-1.43242	-2.56769	-1.94544	-1.59575	-2.94017	-2.51136	-0.722522	0.228411	-2.24515	-1.95263	-2.71547	-2.01398	-1.93294	-1.51294	-1.5377	-1.9196	-3.73644	-5.07828	-0.838574	-1.34801	-2.0993	-5.07828	-0.985054	-1.55377	-1.67968	-0.378922	-1.67101	-1.08679	-0.810517	-1.67818	-0.326885	0.576546	0.361139	-0.946185	-0.681084	0.738379	-0.791396	-1.07006
ENST00000648798.1	2	-2.2446	-3.54063	-2.65261	-3.23276	-2.01036	-1.47645	-3.60832	-2.87878	-2.19805	-1.72489	-3.10964	-1.75676	-3.32369	-1.40554	-1.48629	-2.55569	-0.0639701	-1.03937	-1.50737	-2.18382	-2.04099	-2.05157	-0.530114	-1.27185	-2.55713	-2.5289	-4.21002	-4.21002	-4.21002	-0.513005	-1.03382	-0.0105621	-4.21002	-1.60217	-4.21002	-2.69238	-0.341346	-0.16534	-2.63661	-0.552977	-0.0532132	0.276692	-0.381371	-0.46835	1.32995	-0.961603	-0.989949	-1.74733
ENST00000522197.1	2	-1.61612	-2.29229	-1.97465	-3.74087	-2.78338	-4.0581	-3.79087	-1.25333	-2.22125	-2.01954	-1.89965	-1.82743	-2.34398	-1.89933	-1.80937	-1.60039	-2.51876	-2.01998	-0.678477	-0.707598	-3.03871	-1.02133	-1.26655	-0.7365	-1.9169	-1.58604	-3.28127	-0.273362	-1.36235	-5.56063	-1.2761	-1.92698	-2.76046	-1.38572	-2.26386	-2.3327	-1.76687	-1.60731	-1.7563	-0.609794	-2.49579	-0.785702	-1.24272	-1.59414	-1.61055	-1.19086	-0.992362	-1.36043
ENST00000456740.1	2	-1.57088	-2.81479	-3.02902	-3.1061	-2.17723	-3.57185	-2.23617	-1.70583	-2.15896	-2.87165	-2.46623	-2.57678	-2.23981	-2.76524	-2.13133	-2.92431	-1.42983	-1.46985	-1.53874	-1.4266	-2.41304	-1.52649	-1.2836	-1.6549	-1.14541	-1.3136	-2.57461	-4.39132	-4.39132	-4.39132	-1.92814	-4.39132	-1.1036	-4.39132	-0.721194	-2.72961	-0.323803	-2.99558	-2.97057	-2.08353	-1.87374	-0.534833	-0.791598	-1.1679	-1.69534	-0.456257	-1.38172	-1.64333
ENST00000582080.1	2	-2.05992	-2.72313	-3.53916	-3.26001	-3.12719	-2.16409	-2.31922	-1.16094	-1.21341	-3.98369	-2.46959	-2.47234	-2.05065	-1.96848	-1.86157	-1.53296	-0.820846	-3.85686	-1.60445	-1.78613	-1.86716	-2.51844	-1.52795	-1.73111	-1.64053	-1.65589	-2.15627	-1.90793	-5.09847	-1.25358	-1.57519	0.229641	-5.09847	-0.704618	-5.09847	-0.140109	-1.25833	-0.903023	-0.374937	-0.1478	-0.391871	-2.14934	-0.564574	-0.564592	-1.52199	-1.88413	-0.407643	-0.187827
ENST00000581152.2	2	-1.64705	-2.65752	-2.77206	-4.48736	-3.24128	-2.26624	-2.62931	-1.38673	-1.42175	-3.62866	-2.75225	-2.85874	-3.0636	-2.36054	-1.35287	-1.68715	-2.53298	-1.29822	-1.37373	-1.27544	-2.09313	-1.32649	-1.39617	-1.08807	-0.804759	-1.843	-3.43473	-0.643159	-1.26205	-1.76141	-0.617797	-1.40793	-2.56333	-2.20223	-2.91999	-2.56737	-1.78233	-0.95329	-1.33191	-1.72344	-0.91678	-0.827295	-1.23631	-1.98207	-2.17085	-1.20292	-0.794529	-1.91538
ENST00000581254.2	2	-1.40834	-2.25333	-4.46616	-3.93071	-3.59196	-2.57859	-2.38598	-1.75347	-1.03057	-0.848066	-1.26125	-3.03912	-2.3421	-1.25848	-1.96973	-1.6696	-0.377953	-1.30304	-1.20274	-1.23031	-4.65785	-1.42635	-1.659	-1.1614	-0.985493	-2.29822	-4.28875	-0.710861	-0.999937	-6.89334	-1.85828	-6.89334	-1.71868	-1.17711	-2.27847	-2.11759	-0.963746	-1.44675	-0.839013	-3.70626	-0.455723	-0.790485	-1.06056	-1.61551	-2.36924	-0.892356	-1.43003	-1.9233
ENST00000360440.5	2	-1.9528	-2.94542	-1.58108	-4.27308	-3.26971	-3.72693	-3.26307	-1.92635	-2.57035	-2.56864	-2.88342	-2.88036	-2.64324	-1.82517	-2.70291	-2.27182	-1.04047	-1.92522	-2.37577	-2.21343	-2.88496	-1.91471	-2.19055	-1.52964	-2.11459	-2.21152	-3.66416	-2.25723	-2.00358	-1.21025	-1.95647	0.0593417	-1.74421	-2.17602	-2.0947	-2.51209	-1.99486	-2.00302	-1.79226	-1.94823	-0.998842	-1.1932	-0.68769	-1.10381	-0.641697	-0.694263	-1.72473	-2.12419
ENST00000620153.1	2	-2.05235	-2.85514	-2.54557	-4.03458	-3.46881	-3.62402	-3.348	-2.0324	-2.30596	-2.64143	-2.5169	-2.70751	-2.9625	-2.51741	-2.60228	-1.97499	-1.58769	-0.57002	-1.54633	-1.7127	-2.83148	-1.97098	-1.7437	-1.33519	-1.62485	-2.14495	-3.90961	-0.99358	-0.909317	-1.75162	-1.4685	-0.793175	-1.5503	-2.16589	-1.75785	-1.28423	-1.54822	-1.92964	-2.0681	-2.20808	-0.740409	-1.14685	-1.17854	-1.40254	-0.89339	-0.618906	-1.11487	-1.75485
ENST00000562063.1	2	-2.29419	-3.39215	-3.16401	-4.09403	-3.30933	-2.82221	-2.93112	-1.45407	-2.1185	-2.08598	-2.12779	-2.35312	-2.31224	-2.16857	-2.2839	-1.70682	-1.2805	-1.36526	-1.80187	-1.84279	-2.9776	-2.0306	-1.91328	-1.34029	-2.12579	-2.18019	-2.61662	-1.26726	-2.05709	-1.69063	-1.29693	-1.01184	-1.95652	-1.38379	-1.64033	-1.90205	-1.62384	-1.37501	-1.37793	-1.8902	-1.25805	-1.14444	-0.921948	-1.52882	-1.1684	-0.813875	-1.15654	-1.49136
ENST00000416076.1	2	-2.16024	-2.85067	-4.97292	-3.78897	-3.64913	-3.95247	-3.47508	-1.96755	-1.52991	-1.17386	-3.3795	-2.78361	-2.56854	-1.53294	-2.8629	-2.49889	-1.96092	-1.40922	-1.67256	-1.59248	-2.64513	-1.52205	-1.33184	-1.58285	-1.63058	-2.39783	-4.54516	-1.04617	-6.60415	-6.60415	-2.65162	-1.04749	-6.60415	-0.969642	-2.23573	-1.52431	-2.07733	-0.94518	-1.62358	-2.41326	-0.83235	-1.1618	-0.13398	-1.26266	-1.95073	-1.3275	-1.57607	-2.45307
ENST00000458007.2	2	-2.44303	-3.40043	-4.18361	-3.82097	-3.19266	-2.88951	-2.97458	-1.90517	-1.38309	-2.35307	-2.79022	-2.49145	-2.95446	-1.85272	-2.02005	-2.12514	-1.41331	-2.74472	-2.72411	-2.3362	-2.49171	-2.55735	-1.43256	-1.64012	-1.78491	-2.97874	-2.68769	-2.03962	-1.79214	-0.378318	-0.623008	-1.00674	-6.21175	-1.40646	-2.6406	-1.85298	-1.17193	-0.865047	-0.647743	-1.88418	0.276512	-1.46655	-1.39989	-1.89968	-0.445605	-1.7475	-1.54611	-1.92351
ENST00000579037.1	2	-1.57432	-3.2263	-6.80038	-4.19294	-3.04132	-2.75789	-2.91883	-1.64326	-2.29463	-3.04003	-2.85204	-2.3908	-3.42844	-2.09127	-4.16822	-2.19048	-2.78863	-6.80038	-1.73831	-1.64554	-2.34593	-1.30362	-1.38343	-1.37144	-1.56635	-1.68174	-3.42581	-0.699184	-1.01095	-0.542593	-2.33581	0.667111	-1.72903	-0.992297	-2.2915	-3.07431	-2.00475	-0.916264	-1.42722	-1.20173	-2.01854	-1.11916	-1.57602	-1.62856	-1.60011	-1.68402	-1.07726	-1.49842
ENST00000436423.1	2	-2.93197	-3.50224	-3.01427	-3.70086	-3.32488	-2.92992	-3.03585	-1.86805	-1.3347	-1.85233	-1.66591	-1.86921	-2.65735	-1.95316	-2.4416	-2.25234	-0.543584	0.417196	-3.72583	-2.60125	-3.4307	-1.66435	-3.0063	-2.76785	-3.4027	-2.97977	-3.11511	-6.40702	-6.40702	0.164033	-2.5827	-2.23111	-6.40702	-2.01255	-2.53429	-2.18201	-2.74032	-0.984486	-1.16323	-1.57965	-0.223358	-1.22168	-0.77278	-1.0881	-2.62235	-0.79137	-1.11633	-3.96498
ENST00000625598.1	2	-3.45268	-5.3915	-4.16442	-3.19565	-2.07962	-2.34199	-2.35087	-1.69568	-0.96058	-0.406455	-1.52074	-1.82017	-1.9122	-0.943387	-4.29435	-2.93964	0.0585035	-1.51731	-3.36958	-3.17681	-2.08814	-4.0951	-3.24482	-2.47392	-4.47017	-2.19903	-4.9998	-2.3179	-4.4487	-2.72105	-3.0099	-4.80401	-3.28479	-2.69351	-3.31983	-2.76496	-2.54724	-1.55265	-2.52589	-2.39613	-2.537	-2.62627	-2.66648	-2.96477	-2.59971	-2.34794	-2.84037	-3.2816
ENST00000627981.1	2	-3.45268	-5.3915	-4.16442	-3.19565	-2.07962	-2.34199	-2.35087	-1.69568	-0.96058	-0.406455	-1.52074	-1.82017	-1.9122	-0.943387	-4.29435	-2.93964	0.0585035	-1.51731	-3.36958	-3.17681	-2.08814	-4.0951	-3.24482	-2.47392	-4.47017	-2.19903	-4.9998	-2.3179	-4.4487	-2.72105	-3.0099	-4.80401	-3.28479	-2.69351	-3.31983	-2.76496	-2.54724	-1.55265	-2.52589	-2.39613	-2.537	-2.62627	-2.66648	-2.96477	-2.59971	-2.34794	-2.84037	-3.2816
ENST00000631211.1	2	-3.45268	-5.3915	-4.16442	-3.19565	-2.07962	-2.34199	-2.35087	-1.69568	-0.96058	-0.406455	-1.52074	-1.82017	-1.9122	-0.943387	-4.29435	-2.93964	0.0585035	-1.51731	-3.36958	-3.17681	-2.08814	-4.0951	-3.24482	-2.47392	-4.47017	-2.19903	-4.9998	-2.3179	-4.4487	-2.72105	-3.0099	-4.80401	-3.28479	-2.69351	-3.31983	-2.76496	-2.54724	-1.55265	-2.52589	-2.39613	-2.537	-2.62627	-2.66648	-2.96477	-2.59971	-2.34794	-2.84037	-3.2816
ENST00000594089.1	2	-2.01826	-2.77591	-2.68424	-4.54019	-3.24964	-4.30401	-4.45957	-2.82293	-2.71672	-4.10759	-2.05151	-3.91777	-3.21433	-1.22329	-2.73448	-1.81196	-2.59317	-2.27289	-4.3361	-3.1931	-3.05789	-3.52292	-3.91756	-3.38787	-4.18573	-3.72679	-1.37417	-0.350965	0.312234	-5.8718	-1.52157	-5.8718	-2.31716	-3.22378	-1.93086	-2.70382	-1.09657	-1.78156	-0.226755	-0.570613	-0.304132	-1.18118	-0.165349	-0.884722	-0.758181	0.530173	-0.980825	-1.01418
ENST00000620171.1	2	-2.24078	-3.41923	-3.24176	-4.88867	-4.59006	-3.7594	-4.02726	-2.91549	-2.43775	-3.148	-3.20255	-3.10315	-3.56467	-2.81111	-3.10989	-2.86687	-2.13738	-2.23088	-1.91322	-1.64553	-2.05831	-1.88915	-1.83129	-1.50206	-1.81851	-1.86789	-2.45167	-2.02843	-0.457767	-0.804246	-2.06477	-0.465727	-2.31241	-1.68256	-1.98757	-1.85652	-1.54095	-1.47167	-1.20232	-1.57069	-1.65119	-0.978777	-1.075	-1.29672	-1.49712	-1.32194	-1.27479	-1.44886
ENST00000607315.1	2	-2.45743	-3.59551	-3.28076	-5.62479	-4.81651	-3.93234	-4.18254	-3.15682	-3.46006	-2.91833	-3.93255	-3.8253	-3.57572	-2.95249	-3.66239	-2.74929	-2.37868	-3.88238	-1.14778	-1.55458	-1.60768	-1.76557	-1.44651	-1.10916	-1.91858	-1.48411	-2.89492	-1.46704	-0.136528	-0.371817	-1.43715	1.63809	-1.99661	-1.54744	-1.67081	-1.92314	-0.84542	-1.10708	-1.07443	-0.919452	-1.12724	-1.2916	-0.76554	-1.05626	-1.1277	-1.11302	-0.889384	-1.2589
ENST00000640010.1	2	-2.31309	-3.49798	-3.20822	-4.92288	-4.1215	-3.68368	-3.62194	-2.33685	-2.21025	-2.41736	-3.17081	-3.25301	-3.16475	-2.42551	-3.16179	-2.214	-1.88384	-2.39005	-1.87398	-1.78014	-2.41686	-2.24172	-1.99942	-1.40833	-2.03833	-1.89901	-2.424	-1.66167	-0.624113	-0.591547	-0.831914	0.114079	-1.58227	-1.48801	-2.02588	-1.39755	-1.02046	-1.26182	-0.896226	-1.00257	-1.31099	-0.977243	-0.658294	-1.23351	-1.30805	-0.87157	-0.88133	-1.35125
ENST00000616078.1	2	-2.31679	-3.45653	-2.56538	-4.7098	-4.16611	-4.15287	-4.58726	-3.27138	-2.78239	-2.70321	-3.0251	-3.36196	-3.92917	-3.28119	-3.21363	-3.8591	-2.2284	-1.81527	-1.80354	-1.3693	-2.21453	-1.43338	-1.4528	-1.50614	-1.74776	-1.61766	-3.20069	-2.46297	0.247442	-1.16314	-1.96489	-0.323856	-2.31678	-1.98294	-1.47571	-2.28223	-1.38431	-1.46662	-0.993288	-1.55503	-0.65214	-0.801512	-0.427807	-0.911038	-0.621166	-0.588799	-0.848776	-1.81373
ENST00000610034.1	2	-2.0066	-3.11825	-3.23075	-4.86277	-4.15062	-3.64602	-3.79693	-2.78592	-2.97562	-2.67836	-3.07886	-3.31868	-3.57851	-2.67283	-3.27796	-3.07584	-2.21892	-2.41514	-2.01296	-1.88165	-2.48811	-2.11463	-2.05277	-1.46868	-2.11761	-1.98535	-2.78471	-2.54326	-1.15234	-0.708578	-1.88846	-2.44503	-2.35402	-2.09556	-2.27967	-1.26928	-1.70887	-1.53158	-1.21168	-1.13217	-1.66051	-1.07593	-1.20802	-1.31202	-1.60475	-1.05198	-1.25848	-1.54886
ENST00000553321.1	2	-2.66555	-3.49996	-3.25107	-4.00434	-3.37779	-3.54712	-3.2218	-2.54262	-2.34781	-2.75857	-2.79654	-3.01201	-3.22163	-2.86465	-3.10898	-2.64285	-1.93158	-2.69475	-2.17205	-1.72114	-1.85133	-1.71241	-1.78545	-1.85216	-2.00619	-1.87718	-2.55531	-3.15021	-0.530009	-2.02751	-2.20761	-0.605096	-1.52274	-1.33327	-3.19624	-2.75383	-2.14908	-1.50899	-1.91795	-2.85361	-1.57802	-1.27186	-1.42504	-0.893477	-1.24687	-1.02178	-1.53326	-2.61786
ENST00000412298.5	2	-2.122	-3.32269	-3.99356	-4.07861	-3.67412	-3.34924	-3.38134	-2.52615	-2.1074	-2.65444	-2.95632	-3.26348	-3.73842	-2.50078	-3.03819	-3.09902	-1.73843	-1.85283	-1.70213	-1.86092	-2.56451	-1.91598	-1.75988	-1.57033	-1.74027	-1.62237	-2.40763	-2.60974	-1.19608	-1.02883	-1.86051	0.358228	-1.41615	-2.03842	-2.41857	-2.06382	-2.10319	-1.59972	-1.38857	-1.97069	-1.60013	-1.08734	-1.02464	-1.27263	-1.7054	-1.10227	-1.79206	-1.5961
ENST00000597619.1	2	-2.9534	-3.73246	-4.69409	-4.22684	-4.16644	-3.76604	-3.90544	-2.9437	-1.95423	-2.60916	-3.36302	-3.43473	-3.84752	-2.71642	-4.08598	-3.62946	-1.36496	-0.807861	-1.2718	-1.66751	-1.63774	-1.40512	-1.57982	-1.56412	-1.12293	-1.4379	-1.75454	-1.81616	-0.626633	-0.96048	-1.70664	-0.353207	-1.1674	-1.4286	-1.92295	-2.28661	-1.81976	-1.93169	-1.21875	-1.91685	-0.981553	-0.8161	-0.741105	-1.34433	-2.43888	-0.995956	-1.25515	-1.6266
ENST00000476964.5	2	-3.0895	-4.01856	-3.57396	-4.83292	-4.2666	-3.72372	-3.79866	-2.64123	-2.5124	-2.95236	-3.10391	-3.29396	-3.8133	-3.26091	-3.04584	-3.96418	-2.1287	-2.19603	-1.96003	-1.57733	-3.27168	-1.55451	-2.16513	-1.47092	-1.85932	-1.51638	-3.0316	-2.89473	-1.33442	-2.1871	-2.22445	-2.84815	-2.06605	-2.36667	-2.29737	-1.54413	-2.5851	-1.83316	-1.87266	-3.18541	-2.16517	-1.78073	-1.85844	-2.29383	-1.84451	-2.20301	-1.44394	-1.73705
ENST00000650374.1	2	-2.66107	-3.45294	-2.80135	-4.28239	-2.18868	-4.17586	-3.08941	-2.46222	-2.69004	-3.15591	-2.86306	-2.89114	-3.30282	-2.8302	-2.59004	-2.59638	-1.97852	-2.02652	-0.960605	-1.11465	-2.15201	-1.43325	-1.53901	-0.852314	-1.0582	-1.54417	-4.06353	-0.946529	-1.1949	-0.484538	-3.50806	-2.03601	-1.39767	-1.95119	-3.66134	-2.93867	-1.61607	-1.38418	-2.10413	-2.05068	-1.6649	-1.03707	-1.57302	-1.48342	-2.47944	-1.8839	-1.99142	-1.05204
ENST00000561978.1	2	-2.27679	-3.16565	-3.47219	-3.94808	-3.84993	-3.41554	-3.51117	-2.7005	-2.0885	-3.12627	-2.74908	-2.75332	-3.66854	-3.43783	-3.22391	-3.36258	-1.63	-1.67173	-1.14573	-1.30728	-3.02683	-1.57002	-1.83407	-1.25061	-1.3279	-1.0111	-3.02098	-0.801928	-0.154182	-5.04722	-1.83545	-0.0579523	-3.39337	-1.3933	-2.77582	-1.17646	-1.98729	-1.11194	-1.85865	-1.6458	-1.40028	-0.729068	-1.75163	-0.530838	-0.792904	-0.753914	-1.22836	-1.19081
ENST00000631128.1	2	-2.10389	-2.7543	-3.11459	-2.87082	-2.53768	-2.45539	-2.7668	-2.22091	-2.33621	-1.51451	-2.98451	-2.03857	-2.15504	-2.52447	-1.81458	-2.83246	-0.436624	-0.947952	-0.616575	-0.676922	-1.69813	-1.10988	-0.611621	-1.40556	-1.07486	-1.27973	-2.05184	-3.47186	-3.47186	-3.47186	-3.47186	-2.25515	-1.17846	-3.00904	-1.02397	-1.93331	-2.78514	-2.04503	-2.44411	-2.34353	-2.58982	-0.666699	-2.24699	-2.15676	-2.29666	-2.18744	-0.970375	-3.07421
ENST00000577698.1	2	-2.168	-2.92477	-2.72318	-3.55883	-3.46939	-4.02503	-3.37178	-2.60806	-2.57043	-1.75733	-3.18801	-2.67182	-3.09981	-3.33785	-3.48527	-3.68902	-0.709386	-1.55991	-1.7649	-1.61181	-3.28633	-1.82847	-2.03783	-0.148584	-2.18251	-1.78936	-3.38894	-0.993248	2.71602	-2.09051	-3.46356	-0.745663	-4.35419	-0.383068	0.273045	-2.01285	-1.23698	-2.12302	-1.89666	-1.56142	-1.04181	-1.2399	-2.72047	-0.672424	-3.32714	-1.17474	-1.05613	-3.0668
ENST00000501965.2	2	-1.13125	-1.33083	-2.34624	-2.19219	-2.13534	-2.34624	-2.09895	-1.29744	-1.72565	-0.555655	-1.85624	-1.37036	-1.96746	-1.01731	-1.35745	-2.34624	-0.76507	-2.34624	-0.352761	-0.304026	-1.39442	-1.20532	-1.25628	-0.979191	-0.891751	-1.11712	-2.34624	-2.34624	-2.34624	-2.34624	-0.677779	-2.34624	0.0433292	-0.72336	-2.34624	-1.31845	-1.58827	-1.50959	-2.34624	-1.38621	-0.632714	-0.952141	-0.465327	-2.34624	-1.12983	-2.34624	0.610362	-1.40605
ENST00000647388.1	2	-2.48219	-3.49503	-3.18623	-4.68618	-4.11885	-3.36225	-3.00029	-2.28657	-2.57011	-2.59418	-2.90197	-3.34565	-2.87052	-2.21677	-2.77709	-2.45532	-1.55285	-2.02759	-1.31826	-1.95646	-1.70525	-2.23048	-1.97013	-1.40459	-1.50671	-1.84919	-2.26461	-1.63292	-0.597723	-1.0321	-1.28686	-0.369144	-1.41031	-1.67877	-1.81139	-1.19052	-1.22179	-1.3023	-1.32283	-1.02261	-0.977392	-0.998007	-0.786755	-1.46849	-1.46227	-0.913114	-1.25203	-1.3351
ENST00000598112.2	2	-2.47191	-3.48964	-3.52069	-4.15542	-3.8485	-3.96107	-3.67255	-2.3557	-2.00655	-2.68386	-2.68603	-2.95812	-3.22462	-2.57125	-3.20948	-3.37284	-1.73812	-2.38656	-1.19328	-0.961503	-2.4727	-0.968433	-1.21123	-0.921385	-1.64994	-1.64514	-2.76143	-1.24157	-0.984339	-0.268179	-1.86196	-0.783329	-2.0503	-1.27011	-2.6522	-1.93066	-1.67855	-1.40446	-1.63779	-1.84838	-1.29497	-1.0309	-0.891656	-1.31791	-1.16569	-1.22305	-1.13901	-1.3928
ENST00000500949.6	2	-2.68224	-3.63913	-3.48098	-4.58379	-4.0056	-3.06184	-3.16032	-2.15593	-2.28346	-2.3578	-2.93008	-3.09258	-2.70727	-2.40236	-2.78937	-2.43849	-1.69008	-1.93038	-1.50095	-1.87511	-2.06984	-1.9344	-1.85342	-1.48416	-1.99679	-1.8767	-2.24356	-1.06336	-0.283635	-0.55634	-1.21122	0.523814	-1.70133	-1.50291	-1.61346	-1.26478	-1.1117	-0.977788	-1.09082	-0.848227	-0.768731	-1.16478	-0.755441	-1.2998	-1.0697	-0.950477	-1.20355	-1.3048
ENST00000360737.4	2	-2.37455	-3.17637	-2.77878	-3.98714	-3.42148	-3.30964	-2.95585	-2.148	-2.14063	-2.18006	-2.82421	-2.62752	-2.82342	-2.34718	-2.62666	-1.85174	-1.84119	-1.95505	-1.52969	-2.01808	-2.05764	-1.71403	-2.02622	-1.39711	-1.99794	-2.27332	-1.94978	-0.874366	-0.47576	-0.947415	-1.00588	0.884993	-1.12963	-1.08798	-1.50584	-1.32786	-1.22794	-1.19773	-1.08653	-1.37596	-0.55833	-0.76183	-0.837938	-1.52856	-0.70218	-0.598955	-1.08952	-1.69625
ENST00000438293.1	2	-1.96726	-2.98957	-3.0635	-3.81683	-3.33987	-3.43262	-3.13315	-2.05116	-2.22615	-2.19211	-2.87564	-2.78073	-2.73793	-2.13709	-2.946	-2.5309	-2.23693	-2.35154	-1.53053	-1.16491	-2.55341	-1.22396	-1.40883	-0.894723	-1.55623	-1.60375	-2.80717	-1.09535	-1.68021	-0.8395	-1.63462	-0.922576	-1.82095	-1.64534	-1.68054	-1.65338	-1.20255	-1.76085	-1.57382	-1.4059	-2.03032	-1.4457	-0.831176	-1.84404	-1.0225	-1.48135	-1.45138	-1.4599
ENST00000643016.1	2	-2.05414	-2.84639	-3.1152	-3.77113	-3.16401	-3.19743	-2.89538	-2.0107	-2.35391	-2.53847	-2.51654	-2.8693	-3.01414	-2.21499	-2.55033	-2.7298	-1.74323	-2.41507	-1.48013	-1.5823	-2.41306	-1.41867	-1.36591	-1.26739	-1.62274	-2.02432	-2.88745	-0.765307	-0.522004	-0.409664	-1.06006	-0.575791	-2.84069	-1.29251	-1.79589	-2.01448	-1.18524	-1.0974	-1.44365	-1.38228	-0.826824	-0.343646	-0.907148	-1.23038	-1.71237	-0.877994	-1.40244	-1.4795
ENST00000578152.5	2	-3.07061	-3.53351	-3.59693	-3.67378	-3.3621	-3.16837	-2.96166	-1.7391	-1.56466	-1.71511	-2.23604	-2.59993	-2.28571	-1.54737	-2.13867	-1.73873	-0.872312	-0.170401	-1.23452	-0.83453	-1.86035	-1.20474	-1.25383	-0.87224	-1.82255	-1.65915	-3.78656	-1.51502	-2.49706	-1.65893	-2.4517	-1.74167	-1.51012	-2.37236	-2.41347	-1.69862	-2.16373	-0.957214	-1.47525	-2.12041	-1.06593	-1.22179	-0.981435	-1.09205	-1.96873	-0.8386	-1.20145	-1.68187
ENST00000499624.3	2	-2.07601	-2.9174	-2.73699	-3.74555	-3.236	-2.41157	-2.49091	-2.10242	-1.94758	-1.9846	-2.41845	-2.58134	-2.46142	-1.97445	-2.51861	-1.79747	-1.26324	-1.90009	-1.97786	-2.17079	-2.93377	-2.3061	-2.20387	-2.06874	-2.15593	-2.14313	-1.16182	-2.50898	-0.961382	-0.447383	-1.0709	-1.1828	-1.72252	-1.24354	-1.56424	-0.871619	-1.02704	-0.717393	-0.933268	-0.661626	-1.27652	-0.705984	-0.60548	-0.987564	-0.877023	-0.571395	-0.962243	-0.835309
ENST00000617568.1	2	-2.59489	-3.36426	-3.34975	-4.85707	-4.50226	-3.60864	-3.83769	-2.71176	-2.7368	-2.84197	-2.68788	-3.46327	-3.21552	-2.9443	-3.06668	-2.71631	-1.82268	-2.27479	-1.34659	-0.893629	-2.38351	-1.68096	-1.62743	-1.03921	-1.16707	-1.37663	-2.12067	-0.928769	-0.395422	-0.75877	-1.27233	-0.437718	-1.86228	-1.51447	-1.86713	-1.43577	-1.46105	-0.933863	-0.840976	-1.07907	-0.610509	-0.77025	-0.634153	-1.49769	-0.999157	-0.687365	-1.07134	-0.681096
ENST00000596769.1	2	-2.09962	-2.7163	-3.53704	-3.66	-3.26932	-3.05203	-3.20769	-2.23709	-2.29461	-2.9708	-2.73225	-2.63351	-3.16801	-2.74557	-2.7437	-2.55433	-2.41474	-2.99966	-1.26632	-0.879752	-2.26142	-0.903131	-0.991397	-0.527617	-1.24039	-1.05705	-1.90363	-1.95178	-0.852839	-0.68876	-1.77866	-1.41831	-2.29989	-1.86155	-2.96655	-1.65716	-1.31544	-1.52988	-1.25993	-1.25505	-0.779911	-0.741321	-0.996419	-0.885758	-0.867487	-1.18561	-1.14635	-2.03032
ENST00000502188.1	2	-2.45881	-3.90432	-2.88508	-4.30646	-3.69969	-3.34761	-3.28419	-2.59749	-2.25197	-2.48803	-2.7594	-2.62435	-2.88256	-2.61413	-2.71942	-1.80522	-1.21748	-1.80051	-1.78651	-1.67844	-2.47809	-1.89904	-2.07351	-1.3872	-2.61707	-1.22545	-3.06096	-1.66984	-1.16725	-0.417596	-1.72468	-0.0941599	-3.62461	-1.10813	-2.34381	-1.69372	-1.64958	-1.12539	-1.04676	-1.13943	-1.2889	-0.851628	-0.265151	-1.31238	-1.18934	-0.744344	-1.0597	-0.168696
ENST00000647856.1	2	-2.58095	-3.51831	-3.41607	-4.6217	-4.16155	-3.21297	-3.29945	-2.48916	-2.57398	-2.52364	-3.0807	-3.40582	-3.06642	-2.49065	-3.07895	-2.62839	-2.10376	-2.52542	-1.37478	-1.9338	-1.82531	-2.09649	-1.85469	-1.37638	-1.68493	-1.52614	-2.25367	-1.35912	-0.539947	-0.66174	-1.37383	0.607215	-1.73249	-1.47574	-1.67971	-1.23435	-1.09172	-1.11035	-0.888474	-0.797783	-0.977095	-0.824087	-0.72846	-1.27166	-1.29094	-0.939069	-0.960237	-1.22367
ENST00000423222.5	2	-2.33191	-3.2286	-3.05834	-4.60256	-4.3203	-3.80814	-3.70318	-2.63492	-2.51833	-2.89214	-3.05366	-3.79525	-3.35355	-2.76793	-3.37735	-2.87546	-2.11297	-2.21955	-1.47396	-1.90465	-1.98555	-1.99873	-1.90197	-1.26506	-1.83822	-1.86671	-2.42084	-1.56062	-0.622851	-0.570986	-1.43172	0.605059	-1.41863	-1.82417	-1.78033	-1.63867	-1.40173	-1.23235	-1.05194	-1.20429	-0.968468	-1.14859	-0.944143	-1.29826	-1.323	-1.19347	-1.16587	-1.09301
ENST00000432045.6	2	-2.48333	-3.19415	-3.30408	-3.76842	-3.48332	-2.6239	-2.82506	-2.50616	-2.26901	-2.3385	-2.70227	-2.53985	-2.85361	-2.82952	-3.07102	-2.00485	-1.65457	-1.62916	-1.80217	-1.10202	-1.6412	-1.62527	-1.45751	-1.0735	-2.24566	-1.1225	-1.86895	-0.684667	0.270452	-0.73716	-0.744536	1.84779	-2.2176	-2.3662	-1.3011	-1.60253	-0.87031	-0.882604	-0.846887	-1.34256	-0.672639	-1.02354	-0.550319	-0.658897	-0.0490155	-0.653707	-0.349184	-1.42877
ENST00000571192.1	2	-2.48728	-3.42263	-2.55069	-3.46324	-2.92254	-2.68475	-2.93907	-2.38157	-1.91544	-3.56911	-3.064	-2.80245	-3.6172	-2.13314	-2.14309	-2.42977	-1.02316	-1.31365	-1.35117	-0.651486	-2.29131	-1.36344	-0.948887	-1.12358	-1.62723	-1.26833	-2.18318	-4.47755	-4.47755	-1.84689	-2.50767	0.888181	-1.14233	-0.601	-2.43678	-1.89342	-1.47182	-1.37811	-1.33835	-1.35979	-1.92111	-0.735001	-0.535708	-0.089219	-1.12418	-0.736176	-1.79199	-1.77919
ENST00000644216.1	2	-2.67668	-3.70336	-4.07069	-5.55878	-4.89949	-3.73832	-4.02352	-3.08321	-3.35862	-3.02563	-3.66615	-3.88563	-3.54795	-2.90822	-3.67725	-2.72924	-2.73561	-3.65229	-0.867754	-1.48632	-1.64209	-1.68947	-1.54359	-0.858656	-1.48039	-1.08734	-2.90277	-1.01578	0.129545	0.0595992	-1.28068	2.14384	-1.55539	-1.17564	-1.58921	-1.69075	-0.70528	-0.919281	-0.776742	-0.38843	-1.011	-1.17988	-0.675618	-1.02053	-0.796191	-1.11497	-0.65362	-1.05532
ENST00000623543.1	2	-2.25801	-3.14296	-3.19681	-4.75044	-4.50238	-4.01363	-3.88331	-2.94985	-2.96682	-3.04858	-3.32038	-3.89366	-3.47684	-2.84505	-3.41633	-3.10097	-2.28747	-2.24677	-1.43284	-1.53581	-1.36603	-1.93291	-1.63114	-1.27314	-1.53725	-1.75492	-2.68746	-0.751565	0.131012	-0.591001	-1.34382	-1.01427	-1.3976	-1.51661	-1.17394	-1.34616	-0.78409	-1.31105	-1.21333	-1.02775	-0.696349	-0.877002	-0.766378	-0.659269	-1.42271	-0.95847	-1.22485	-1.1219
ENST00000610122.1	2	-2.67365	-3.61109	-3.21809	-5.29325	-4.29488	-4.36579	-4.16512	-3.11284	-2.7974	-3.20247	-2.92482	-3.76124	-3.46657	-3.18832	-3.40504	-2.62502	-2.31609	-2.87176	-1.08306	-0.382509	-1.35101	-1.23537	-0.891902	-0.349393	-1.33046	-1.19221	-3.20337	-0.728025	0.105237	-0.221086	-1.47176	0.767432	-1.97456	-0.877593	-0.909837	-1.72335	-0.769991	-1.18553	-1.19081	-1.20202	-0.800059	-0.667812	-0.582551	-0.895381	-0.347326	-0.949257	-0.643116	-1.20589
ENST00000563727.1	2	-1.89248	-2.9053	-3.83026	-3.33211	-2.96935	-2.90928	-3.09912	-1.94909	-1.88971	-2.71425	-2.31321	-2.54844	-2.81184	-1.72012	-2.44943	-2.27685	-1.89149	-2.54413	-1.33262	-1.12335	-2.09003	-1.24444	-0.92554	-0.677208	-1.08842	-1.47228	-2.94298	-1.53613	-1.79916	-0.980942	-1.72312	0.00479062	-3.04893	-1.57163	-2.80119	-2.0673	-1.23822	-1.41172	-1.05556	-1.81008	-0.880886	-0.872041	-0.615626	-1.3164	-1.48316	-1.34933	-1.57486	-1.43254
ENST00000607781.1	2	-1.80132	-2.64397	-2.7424	-3.67519	-3.3907	-3.04902	-2.76462	-2.09856	-2.7682	-1.87072	-2.85517	-2.81407	-2.56747	-2.85208	-3.15561	-2.66494	-1.35391	-2.40007	-1.58959	-1.45659	-2.32276	-1.50983	-1.50322	-1.1451	-1.46814	-1.66738	-3.01832	-1.68338	0.424208	-2.58972	-2.39793	-0.703554	-1.59138	-1.24485	-2.22851	-0.928073	-1.36386	-0.830658	-1.50825	-1.66299	-1.1264	-1.41094	-0.752277	-1.25898	-1.26419	-0.811178	-1.10269	-1.56848
ENST00000443966.2	2	-1.75587	-2.6008	-2.5794	-3.48621	-3.16782	-2.59995	-2.20617	-1.80572	-2.53114	-1.68426	-2.79885	-2.78191	-2.62975	-2.12925	-3.12108	-2.43985	-2.08874	-3.79135	-0.578325	-0.885557	-2.24572	-1.00724	-1.10108	-0.457163	-0.980369	-0.98874	-3.18702	-1.96978	-0.0739469	-0.0419491	-1.89635	0.777055	-1.57439	-0.617335	-0.350084	-2.57076	-1.0768	-0.9481	-1.64251	-1.1002	-1.49798	-2.273	-2.34648	-1.71383	-1.95051	-1.631	-1.51042	-1.48059
ENST00000624945.1	2	-3.07758	-3.68175	-3.69368	-3.75277	-3.13283	-1.66622	-2.02677	-1.85903	-1.86369	-1.88761	-2.16533	-2.746	-1.68031	-1.82827	-2.33914	-1.83766	-0.707627	-0.718786	-1.14181	-1.942	-1.16015	-2.0685	-1.8235	-1.49065	-1.66386	-1.97632	-2.68551	-1.19749	-1.205	-1.55718	-1.87519	-0.178952	-1.71675	-1.74249	-2.065	-1.84698	-1.92837	-1.60824	-1.87887	-1.8647	-1.07248	-1.29518	-1.25744	-1.89351	-1.93824	-1.39193	-1.78642	-1.88009
ENST00000585691.1	2	-2.12736	-3.39225	-3.3754	-4.5664	-4.17595	-4.26881	-4.06998	-2.84092	-3.106	-2.98488	-3.16968	-3.5174	-3.84748	-3.43099	-3.54489	-3.0414	-2.65161	-3.06338	-1.67098	-1.3884	-2.0425	-1.70208	-1.64191	-1.47304	-1.67581	-2.14926	-3.74395	-1.40793	-3.29071	-0.976702	-1.50115	-2.3482	-2.50256	-1.98874	-3.19891	-2.14259	-1.29794	-1.96768	-1.51801	-1.42417	-1.16535	-1.19484	-1.19706	-0.180971	-1.4598	-1.71066	-1.2254	-1.72627
ENST00000623490.1	2	-2.79522	-3.17263	-3.15249	-3.52656	-2.99674	-2.31721	-3.32574	-2.34339	-1.71666	-2.0297	-2.61622	-2.69372	-2.24811	-2.04325	-2.48081	-2.41186	-1.00322	-1.89852	-1.96115	-1.37124	-2.08014	-3.02517	-3.43539	-2.09001	-2.85903	-2.78339	-3.20353	-1.60235	-1.37875	-4.27857	-2.70128	-4.27857	-4.27857	-2.33545	-2.43664	-2.34096	-1.74028	-2.62546	-2.60021	-2.83364	-1.22542	-0.553782	-1.57895	-2.58263	-1.50004	-1.14285	-2.44422	-2.1949
ENST00000641117.1	2	-1.62053	-2.84706	-3.09907	-4.36104	-3.41745	-3.73951	-3.76173	-2.18806	-1.69936	-3.41557	-2.69204	-3.00479	-3.24264	-2.15305	-3.46102	-3.12485	-2.13356	-3.02917	-2.96498	-2.29035	-2.19166	-1.95153	-2.58634	-1.98794	-2.17709	-2.25849	-2.72776	0.0788963	-5.39686	-2.37325	-1.30768	-1.87247	-3.35444	-1.24022	-1.7972	-1.24435	-1.08938	-1.48781	-1.04121	-1.79706	-0.287553	-0.901539	-0.461889	-1.00605	-0.910303	-0.216154	-0.955924	-1.08057
ENST00000439694.5	2	-0.978517	-2.15295	-2.24754	-3.18866	-3.01043	-2.86175	-3.08305	-2.25766	-1.85012	-1.45996	-2.22985	-2.59718	-2.43663	-2.0054	-2.77408	-1.75541	-2.20064	-2.44381	-1.52025	-2.01237	-2.13117	-2.03344	-2.31791	-1.63106	-2.00092	-2.4722	-2.79599	-1.1851	-3.88726	-0.0265222	-1.70236	-1.30379	-2.31468	-1.11895	-1.45408	-1.47104	-1.51482	-1.0375	-0.870898	-0.88037	-0.109048	-0.786918	-0.604227	-0.801659	-1.31975	-1.17135	-1.02109	-1.37532
ENST00000415019.1	2	-2.5012	-3.32986	-2.99565	-4.04859	-3.9856	-4.13096	-3.11504	-1.96711	-1.84475	-2.48958	-2.92167	-3.12229	-2.81725	-2.33785	-2.65979	-3.34997	-1.32123	-1.64577	-1.84304	-1.80162	-2.3627	-1.77843	-1.52812	-1.70744	-1.56688	-2.96449	-4.43155	-1.77234	-2.11665	-1.90441	-2.38776	-2.12773	-1.94456	-2.18243	-2.62731	-1.57769	-1.63537	-1.71334	-1.76614	-1.73323	-2.15967	-1.09852	-1.30894	-1.53368	-1.798	-1.34947	-1.58318	-1.20754
ENST00000395900.1	2	-3.33725	-4.34873	-3.55279	-5.17233	-3.88791	-2.95909	-3.22048	-2.75073	-2.45128	-2.66003	-2.76045	-3.42771	-2.72727	-2.69995	-3.02207	-2.38197	-1.54505	-1.25819	-2.03773	-2.39259	-2.47883	-2.44069	-2.1608	-1.88945	-2.29771	-2.10514	0.000142313	0.0509549	0.210618	-0.156613	0.278732	-1.31736	0.205274	-0.10166	0.234028	0.0826866	-0.109618	-0.0623205	-0.230762	-0.247458	0.157454	0.179895	0.100214	-0.0773784	0.0835231	0.28844	-0.21353	-0.0116103
ENST00000531962.1	2	-3.71949	-4.69317	-4.23712	-5.50749	-4.10428	-2.88255	-3.34856	-3.29809	-2.67667	-2.32711	-2.90396	-3.92282	-2.87691	-2.89006	-3.76543	-2.9398	-2.18068	-2.04418	-0.461293	-0.859625	-0.270426	-0.487594	-0.272308	-0.87971	-1.10153	-0.167923	-0.309713	0.19917	0.183165	0.0504158	-0.219155	-0.05146	0.0574936	0.0599137	0.19565	-0.280419	-0.0454134	-0.212579	-0.370071	-0.0921532	-0.0344022	-0.116196	-0.128328	-0.24367	-0.121477	-0.276797	0.000339988	-0.108015
ENST00000610159.1	2	-1.91762	-2.45011	-2.56465	-3.49307	-3.12607	-3.19715	-3.04512	-2.61896	-2.31224	-3.39102	-2.75567	-2.76719	-2.89291	-2.41522	-2.62931	-2.46379	-1.46612	-2.2072	-1.34798	-1.18104	-1.4435	-1.63443	-1.35729	-1.07681	-1.51749	-1.96762	-2.52044	-1.60344	0.340364	-0.77069	-1.39599	-1.65116	-0.84817	-1.01231	-1.67288	-1.70771	-0.909627	-1.64642	-1.59526	-1.27306	-0.759659	-0.444336	-0.330279	0.0119466	-0.800037	-0.602965	-1.17365	-1.21276
ENST00000562917.1	2	-2.03161	-2.77924	-2.26459	-3.47487	-2.79655	-2.97471	-3.22036	-2.1237	-2.21469	-1.61879	-2.18135	-2.17751	-2.32245	-2.17024	-2.60402	-2.74846	-1.66357	-1.89003	-1.17969	-1.1304	-2.14267	-1.44838	-1.10092	-1.13899	-1.53916	-1.23048	-2.43247	-2.73269	-1.91377	-0.294481	-1.42638	-0.811232	-2.02651	-0.975308	-1.45966	-1.81467	-1.06535	-1.77378	-1.43326	-1.23429	-0.436815	-1.46001	-0.585546	-0.908476	-1.61514	-0.824753	-0.923261	-0.978879
ENST00000443093.2	2	-1.29937	-2.28186	-3.05408	-2.89031	-2.60573	-2.74458	-3.07745	-1.55271	-1.59294	-2.19201	-2.79538	-2.23934	-2.43814	-2.51874	-2.01559	-1.92937	-1.15969	-2.82469	-2.43223	-1.56597	-2.90404	-2.25563	-1.8027	-1.80278	-1.74963	-1.99466	-2.41471	-1.28507	-1.54638	-0.676527	-1.30815	-1.85427	-1.33871	-1.36065	-1.47263	-1.6076	-1.1408	-0.901399	-1.59244	-0.888132	-0.55732	-0.896149	-0.441987	-1.19749	-0.926854	-0.467964	-0.716357	-1.07485
ENST00000623789.1	2	-2.52483	-3.20712	-3.19896	-3.69764	-3.4894	-2.904	-2.91537	-1.88914	-2.01257	-2.58265	-2.53697	-2.58222	-2.62824	-2.30736	-2.45192	-2.22318	-1.6084	-1.42516	-1.66898	-1.51687	-2.62536	-1.80483	-1.91261	-1.42829	-1.92335	-1.77218	-1.84487	-1.17431	-1.67661	-1.36026	-1.76484	-1.75094	-1.38567	-1.85199	-1.81121	-1.55625	-1.51288	-0.968042	-1.18513	-1.42433	-1.16298	-1.14943	-0.837776	-1.46143	-1.40071	-1.01169	-1.57625	-1.39213
ENST00000623726.1	2	-2.71343	-3.07905	-2.9352	-3.982	-3.80007	-3.37254	-3.5061	-2.36272	-2.06687	-2.57444	-2.77767	-2.99675	-2.82783	-2.34882	-2.64442	-2.39145	-1.67706	-1.56757	-1.24929	-1.27912	-1.98581	-1.57159	-1.37127	-1.17539	-1.34012	-1.61398	-2.09372	-1.664	-0.378487	-1.30991	-1.65899	-0.0544187	-1.79644	-1.43019	-1.89601	-1.37996	-1.52526	-1.22615	-1.42088	-1.38766	-0.897483	-0.856653	-0.843333	-1.32223	-1.07624	-0.706547	-1.27359	-1.61798
ENST00000597346.1	2	-2.35899	-3.21769	-3.16946	-3.9751	-3.56951	-3.04071	-3.1334	-2.10946	-2.3377	-2.34953	-2.73841	-2.89043	-2.55084	-2.32232	-2.68686	-2.17007	-1.55014	-1.93851	-1.96465	-2.05996	-2.37179	-2.28213	-2.11475	-1.64483	-2.11266	-1.84533	-2.18496	-1.45756	-1.18725	-0.998264	-1.41092	-0.927782	-1.83945	-1.54625	-1.91697	-1.38026	-1.2015	-1.09214	-1.22398	-1.07981	-1.00546	-1.05824	-0.662744	-1.13239	-1.15582	-0.793432	-1.27299	-1.28827
ENST00000643616.1	2	-3.38855	-3.99201	-3.40247	-4.32333	-3.59203	-2.86373	-2.94149	-2.68674	-1.88195	-2.26598	-2.59412	-3.09576	-2.47328	-2.402	-2.71959	-2.2284	-1.09044	0.0830891	-2.33139	-2.28096	-2.34603	-2.26037	-2.1458	-2.13856	-2.25571	-1.99231	0.190745	-0.216899	-0.532851	-0.736703	-0.00884761	-2.02704	-0.0388802	-0.368837	-0.360734	-0.075662	-1.38738	-0.0995684	-0.469331	-0.693086	-0.0287714	0.299672	-0.00129688	-0.469956	-0.228034	0.302017	-0.629934	-0.310609
ENST00000443374.6	2	-1.7853	-2.34683	-2.10694	-2.66725	-2.48652	-2.2413	-2.2778	-1.66161	-1.61366	-1.63754	-1.94172	-2.1584	-1.83908	-1.64052	-1.94461	-1.94957	-1.31907	-1.5976	-1.35383	-1.64831	-1.47639	-1.58085	-1.42717	-1.29191	-1.61178	-1.39088	-1.80381	-0.526815	-0.540852	-1.00759	-1.09153	0.0157229	-1.14694	-0.781926	-1.03574	-1.4256	-0.882789	-0.793034	-0.981961	-1.25413	-0.656075	-0.780418	-0.995592	-1.13504	-0.517263	-0.417534	-0.990163	-1.50163
ENST00000435411.6	2	-2.55852	-2.89038	-3.23956	-2.91166	-2.68662	-2.63285	-2.72905	-2.06848	-1.88259	-1.62324	-2.44935	-2.44291	-2.3354	-2.20848	-2.594	-2.73524	-1.33248	-1.70037	0.350364	0.0867274	-1.44292	0.348829	0.0846562	0.578764	-0.0516958	-0.239979	-2.29222	-2.65127	0.172322	-1.00771	-1.55347	-1.33699	-1.95198	-1.68113	-1.94918	-2.71489	-1.83864	-1.86247	-1.48738	-1.43747	-1.50886	-1.32695	-1.13576	-1.47838	-1.6985	-1.33211	-1.28801	-1.19665
ENST00000609937.1	2	-2.35812	-3.20319	-3.41537	-5.2267	-4.35359	-4.3328	-4.17569	-3.00214	-2.94311	-3.1764	-3.40841	-3.98745	-3.86352	-3.1402	-3.59079	-2.75417	-2.29582	-2.22492	-1.20567	-0.702337	-1.276	-1.72707	-1.6986	-0.674998	-0.956831	-1.4851	-2.81819	-1.80158	-0.759975	-1.66046	-1.18567	0.139307	-2.16981	-1.8724	-1.82731	-1.65889	-1.69778	-1.20564	-1.25877	-1.33391	-1.15565	-1.29495	-1.07005	-1.57438	-1.35518	-0.745386	-1.34645	-1.71095
ENST00000607100.5	2	-2.73328	-3.39488	-2.90573	-4.83718	-3.85295	-3.13264	-3.41463	-2.52385	-2.41983	-2.5293	-3.02574	-3.18959	-3.21567	-2.62792	-3.66576	-2.83986	-1.99327	-2.14828	-1.73708	-1.68921	-1.89627	-2.00777	-1.71143	-1.52644	-1.77729	-1.66687	-2.15576	-1.69596	-0.988392	-1.23557	-1.75914	-0.250878	-1.88346	-1.9104	-1.93047	-1.57822	-0.960086	-1.33903	-1.11958	-1.4611	-0.743347	-0.732437	-0.8624	-1.12815	-1.24069	-0.890486	-1.3852	-1.23818
ENST00000503723.1	2	-2.67937	-3.47592	-3.72795	-4.7798	-3.99953	-3.61783	-3.89163	-2.33081	-2.19866	-2.71075	-2.85783	-3.38495	-3.27176	-2.52591	-3.04146	-2.539	-1.77654	-1.97362	-1.81409	-2.07896	-2.50978	-2.22513	-2.1229	-1.74152	-2.48882	-2.41124	-2.42301	-1.37842	-1.2868	-1.04244	-1.3639	-1.07032	-1.98554	-1.44127	-1.69749	-1.40068	-1.26617	-1.19522	-1.27139	-1.25465	-0.968476	-0.757279	-0.86446	-0.997968	-1.18453	-0.754831	-1.00243	-1.43994
ENST00000577988.2	2	-1.80905	-3.12354	-2.76075	-5.25175	-3.90236	-3.89466	-3.84087	-2.73619	-3.04511	-2.57624	-2.27488	-3.59312	-3.58719	-3.22571	-3.08651	-2.64594	-2.53848	-3.32706	-0.958876	-1.26588	-2.263	-1.5655	-1.08523	-0.50607	-1.41051	-1.16985	-2.32725	-0.883516	-0.130127	-0.182776	-1.26236	-1.57119	-2.71905	-1.02985	-1.5765	-1.3419	-0.693381	-1.03614	-0.671677	-0.606106	-1.34515	-1.47055	-0.715785	-1.03962	-0.164163	-1.07862	-0.75036	-0.965963
ENST00000584923.1	2	-1.8069	-3.04396	-3.37725	-5.65943	-4.58712	-3.7888	-4.08855	-2.9118	-2.80386	-2.83142	-2.72345	-3.51557	-4.06276	-2.80159	-3.66828	-2.57314	-2.67121	-3.36009	-1.52701	-1.73447	-1.93815	-2.21524	-1.8202	-1.106	-2.09057	-2.03777	-2.4723	-1.78456	-0.777599	-1.30726	-1.54933	-1.24418	-1.87457	-2.03449	-2.09538	-1.67089	-0.719547	-1.31684	-1.0643	-1.11851	-1.10202	-1.12351	-0.877592	-1.12944	-0.970277	-1.20806	-0.734713	-1.40509
ENST00000621050.1	2	-2.52073	-3.67924	-3.46824	-4.80712	-3.58085	-4.0372	-3.55841	-2.78214	-2.32959	-3.63966	-3.14689	-3.3477	-3.35593	-3.51971	-3.34607	-2.72659	-3.4632	-2.84544	-1.3635	-0.695764	-2.23525	-0.996927	-1.10235	-0.5458	-1.33571	-1.29646	-2.70478	-0.995329	-0.659045	-1.49937	-1.00401	-0.910678	-2.83093	-1.47233	-1.51782	-3.07326	-1.41742	-1.38384	-1.97649	-1.78371	-2.42304	-1.02267	-0.63593	-1.02354	-0.93527	-1.68661	-1.17968	-2.04136
ENST00000632285.1	2	-2.58072	-3.50311	-2.68313	-4.61445	-3.87115	-3.4931	-3.67218	-2.33493	-2.71188	-3.00545	-2.9872	-2.7005	-3.09427	-2.96422	-3.17454	-2.40517	-1.54137	-1.24607	-1.68986	-1.53363	-1.65725	-1.53684	-1.59213	-1.32167	-2.00551	-2.05762	-2.71921	-1.31837	-0.496441	-1.37832	-1.43522	-0.0656248	-1.78951	-1.28435	-1.86923	-1.56409	-1.28297	-1.47511	-1.31385	-1.6419	-0.410416	-0.816538	-0.897271	-1.15713	-0.798054	-0.501157	-1.11082	-1.80417
ENST00000603981.1	2	-2.58072	-3.50311	-2.68313	-4.61445	-3.87115	-3.4931	-3.67218	-2.33493	-2.71188	-3.00545	-2.9872	-2.7005	-3.09427	-2.96422	-3.17454	-2.40517	-1.54137	-1.24607	-1.68986	-1.53363	-1.65725	-1.53684	-1.59213	-1.32167	-2.00551	-2.05762	-2.71921	-1.31837	-0.496441	-1.37832	-1.43522	-0.0656248	-1.78951	-1.28435	-1.86923	-1.56409	-1.28297	-1.47511	-1.31385	-1.6419	-0.410416	-0.816538	-0.897271	-1.15713	-0.798054	-0.501157	-1.11082	-1.80417
ENST00000591866.2	2	-2.3313	-3.24541	-3.23845	-3.72611	-3.20514	-2.8434	-2.73232	-1.75037	-1.67804	-2.33773	-2.44541	-2.39518	-2.14279	-2.02722	-2.36115	-1.1281	-1.0994	-1.78567	-0.767853	-1.45552	-1.85156	-1.34357	-0.969348	-0.854969	-1.31263	-1.88012	-2.21783	-1.58368	-0.600778	-1.24541	-1.24347	-0.373586	-0.0388793	-0.939454	-1.46116	-1.61905	-0.908374	-1.20409	-1.57543	-1.16016	-1.52588	-1.36298	-0.877851	-1.21924	-0.652097	-0.702333	-0.791781	-1.61639
ENST00000418282.2	2	-2.5179	-3.50495	-3.80654	-4.45444	-3.40187	-2.78322	-2.70383	-1.99858	-2.00248	-2.07532	-2.53367	-2.97959	-2.50486	-1.63639	-2.03064	-2.02499	-1.6141	-2.18099	-1.22842	-1.59928	-1.79853	-1.52092	-1.51876	-0.907296	-1.05759	-1.53023	-2.47581	-1.43313	-1.17689	-0.271751	-0.494358	-0.76261	-1.52422	-1.50962	-1.45675	-1.02168	-0.908174	-1.01335	-1.00946	-0.775678	-0.743106	-1.27166	-0.765321	-1.42442	-0.830179	-1.08836	-1.09146	-0.810309
ENST00000480237.1	2	-2.65535	-3.47321	-3.85505	-3.82709	-3.59397	-2.7049	-2.26616	-2.14324	-1.79206	-2.49647	-2.72674	-2.7007	-2.4367	-2.30869	-2.78341	-1.30362	-1.84938	-1.62004	-1.31362	-1.73229	-2.14934	-1.188	-1.49636	-0.98404	-2.03763	-1.18022	-1.50003	-1.08024	-1.19493	-1.59593	-1.26401	-0.609229	-1.91536	-0.968044	-1.41846	-1.45166	-0.939145	-1.36579	-1.35325	-1.10398	-0.672612	-1.21295	-0.700038	-0.865003	-0.965671	-0.986716	-1.79643	-1.09203
ENST00000621052.1	2	-1.76172	-2.47636	-1.7488	-3.26918	-2.53824	-2.39396	-2.63616	-1.88456	-1.5803	-2.21726	-2.02987	-2.29058	-2.17353	-2.14026	-2.62893	-1.86221	-1.43861	-1.32717	-2.67315	-2.42921	-2.52595	-2.27063	-2.52451	-2.12928	-2.19528	-2.22057	-0.543269	-0.438102	-1.92167	-0.87427	-0.723313	0.367304	-1.04189	-2.2523	-1.84991	-1.16666	-1.16503	-0.203656	-0.793914	-1.18648	-0.952496	-0.745927	-0.450919	-0.652796	-0.8061	0.315883	-0.571559	-1.01583
ENST00000647034.1	2	-3.01618	-3.68222	-2.55647	-3.34085	-2.58712	-2.19259	-2.35774	-1.52931	-1.54823	-2.47425	-2.52201	-2.02318	-2.09536	-1.77431	-1.71962	-1.4671	-0.742439	-0.0112187	-1.26752	-0.576755	-1.82403	-0.894971	-0.35061	-0.656623	-1.80475	-1.44846	-2.02181	-3.70617	0.0120543	-3.8932	-1.61256	-2.47124	-2.02441	-1.67184	-2.28248	-1.72187	-2.24665	-0.95884	-1.27172	-1.71959	-1.4716	-0.663186	-0.779854	-1.63743	-1.08211	-0.580127	-1.89324	-1.87822
ENST00000597411.1	2	-2.1316	-3.72084	-3.55267	-4.08659	-3.56487	-2.60107	-3.01498	-1.79151	-2.52192	-1.786	-2.28761	-2.79639	-2.46057	-2.8228	-2.29961	-1.69975	-1.4158	-2.07992	-2.27061	-1.93414	-2.96447	-2.04996	-1.6111	-2.20183	-2.71457	-2.20191	-1.63518	-2.57933	-0.598156	-0.43482	-1.18755	-0.992088	-2.72457	-1.07528	-2.01564	-0.982367	-0.937979	-0.187595	-0.714826	-0.329319	-1.03399	-0.718903	-0.638243	-0.793068	-0.985582	-0.482606	-0.336756	-0.461726
ENST00000642667.1	2	-1.71778	-3.4206	-3.8346	-4.46567	-3.22295	-2.60518	-2.77676	-1.67472	-2.30296	-2.16037	-2.38963	-2.93157	-2.55638	-2.13642	-2.40764	-1.88535	-1.06454	-2.76981	-2.31538	-2.82567	-3.14894	-2.83606	-2.58671	-2.2825	-2.71245	-3.11079	-1.64972	-1.08739	-0.667339	-0.485452	-1.16992	-0.654781	-1.17252	-1.33791	-1.23621	-0.706958	-0.522261	-0.434405	-0.592263	-0.351264	-0.886394	-0.868652	-0.844905	-0.794973	-0.931015	-0.653418	-0.68472	-0.569285
ENST00000433510.2	2	-2.35066	-3.58714	-3.09158	-4.74008	-3.96611	-3.04854	-3.08438	-2.14332	-2.27982	-2.45296	-3.02321	-3.31186	-2.78089	-2.40474	-2.70402	-2.23282	-1.55462	-2.28271	-1.71286	-2.32737	-2.56799	-2.25212	-2.12473	-1.77267	-2.7294	-2.11681	-2.54451	-1.07621	0.264813	-0.669621	-1.32291	0.436124	-1.45224	-1.21907	-2.03686	-1.20627	-1.18396	-1.11304	-0.888528	-0.838003	-0.954775	-1.23609	-0.817125	-1.25484	-1.03793	-0.718197	-0.85552	-0.856175
ENST00000449984.1	2	-2.42585	-3.17803	-2.90953	-4.02785	-3.68886	-2.94362	-2.73597	-1.85658	-2.15566	-2.47556	-2.04774	-3.06242	-3.15206	-2.60918	-2.08712	-2.4658	-0.650212	-0.189397	-1.43977	-2.18428	-2.21124	-2.09567	-1.46154	-2.26324	-2.24387	-3.27986	-2.44197	-0.120254	-2.00055	-1.55501	-0.575408	-1.99255	-1.58073	-0.836158	-1.90937	-1.42238	-1.71989	-1.59554	-1.65735	-1.74183	-0.53079	0.446912	-0.518273	-0.750258	-1.34666	-0.576159	-1.61607	-1.56459
ENST00000527986.5	2	-2.6172	-2.40408	-3.46978	-4.42199	-3.53747	-3.01992	-2.5771	-1.97979	-1.88923	-1.8143	-2.37245	-3.07248	-2.27387	-1.778	-2.42107	-2.04741	-1.14818	-1.06664	-2.32886	-2.52984	-2.35224	-2.63174	-2.65087	-2.02514	-2.99846	-1.98853	-1.64554	-1.21635	-0.683773	-1.13915	-1.20633	-0.945	-2.12397	-1.87531	-1.62924	-1.00386	-1.54839	-1.07219	-1.38594	-0.842544	-0.580346	-0.686999	-0.716142	-1.47897	-1.33817	-0.599171	-1.08402	-1.50427
ENST00000422995.2	2	-3.29104	-4.15086	-3.40965	-5.44767	-4.25085	-3.49012	-3.85489	-3.71929	-2.69673	-2.84612	-3.10809	-4.01234	-3.34202	-3.35246	-3.70334	-3.06934	-2.02601	-0.405038	-3.16278	-3.36368	-2.21184	-3.19165	-2.94205	-3.24206	-3.19021	-2.71933	0.617019	0.354908	-0.0701474	-0.479425	0.422648	-1.55796	0.451608	0.242578	0.42975	0.394016	-0.379289	0.227201	0.00357096	-0.295278	0.538292	0.638711	0.34197	0.265694	0.238283	0.780819	-0.0789853	-0.0253448
ENST00000563775.1	2	-3.59931	-4.40931	-3.6952	-4.72952	-3.6824	-2.8262	-2.89854	-2.621	-2.03353	-2.14342	-2.42962	-3.35842	-2.3441	-2.41319	-2.78698	-2.21955	-1.12255	-0.216212	-3.46256	-3.56941	-2.75573	-3.42714	-3.06694	-3.61444	-3.51422	-2.93251	0.408078	0.192428	-0.247235	-0.468284	0.21995	-2.15429	0.361374	-0.08038	0.0767827	0.196266	-0.553251	0.0397658	-0.296841	-0.343926	0.291539	0.427023	0.0936658	-0.177933	-0.103351	0.320235	-0.352898	0.0494577
ENST00000607749.1	2	-3.08625	-4.085	-3.42507	-5.77285	-4.27397	-3.44993	-3.62778	-3.53364	-2.81508	-2.81612	-2.86991	-4.03045	-3.11747	-3.06939	-3.70552	-3.08504	-2.17458	-1.62751	-3.05139	-3.30955	-1.43045	-3.36369	-2.91182	-3.17523	-3.25421	-2.95992	0.287034	0.952025	0.761076	0.16206	0.728941	-1.46385	0.828052	0.615644	1.03353	0.524958	0.536011	0.463545	0.0836716	0.206513	0.719819	0.684969	0.383993	0.578433	0.448873	0.534917	0.265444	0.442139
ENST00000458003.1	2	-1.69254	-2.07809	-2.79367	-2.55882	-2.0423	-2.6922	-1.99352	-1.67962	-1.18223	-1.68602	-1.55087	-2.01148	-1.85689	-1.12366	-1.61756	-2.1758	-1.26646	-1.67901	-0.603102	-0.914287	-1.80987	-1.3599	-0.689308	-0.663322	-0.704058	-1.65162	-2.00809	-0.412384	-3.03428	-0.55494	-1.11509	-2.02224	-1.89141	-1.8377	-2.41396	-0.953122	-0.775292	-1.8013	-1.22076	-1.37801	-0.406768	-0.244661	-0.768493	-0.87846	-0.783777	-1.25347	-0.5718	-1.07341
ENST00000609770.1	2	-2.5574	-3.36155	-2.89203	-4.2983	-4.13762	-3.58308	-3.2233	-2.5024	-1.96871	-2.58292	-2.71168	-3.53633	-2.78119	-2.40016	-2.78446	-2.70439	-1.1807	-1.19089	-0.884841	-1.51476	-1.58514	-1.69953	-1.27536	-1.05296	-0.963742	-1.31231	-2.81279	-0.7583	-0.253682	-0.939691	-1.10096	0.66278	-1.77656	-1.13152	-1.48317	-1.15194	-1.48963	-0.896326	-0.891248	-1.03964	-0.536735	-0.21944	-0.539296	-0.97909	-1.34038	-0.513267	-1.08445	-1.06672
ENST00000501708.1	2	-2.07108	-2.15799	-1.95977	-2.72474	-2.6212	-2.12911	-2.07829	-1.36073	-1.12517	-2.04913	-2.19579	-2.11234	-2.01841	-1.52029	-1.72199	-1.85638	-1.11925	-1.3925	-0.352027	-0.948048	-2.40403	-0.708125	-0.8283	-0.525423	0.277254	-1.11778	-3.29662	-3.29662	-3.29433	-0.085518	-0.933979	-3.29662	-3.29662	-0.744892	-3.29662	-2.13469	-2.5562	-1.69786	-2.17627	-1.29567	-1.41203	-0.748699	-1.34674	-1.44153	-1.22574	-1.35278	-1.80184	-1.54299
ENST00000563931.1	2	-3.51369	-4.56725	-3.25863	-5.54908	-4.35553	-3.43654	-3.96057	-3.99005	-2.76173	-3.06444	-3.28701	-3.80624	-3.27308	-3.66543	-3.97668	-2.81071	-2.22421	-0.454188	-3.03377	-2.75717	-2.66917	-2.50624	-2.56161	-2.86023	-3.30583	-2.03731	0.967121	0.282288	0.246634	-0.229853	0.707689	-0.50717	0.568654	0.163857	0.592034	0.458243	-0.149817	0.54403	0.237274	-0.126081	0.524652	0.762791	0.515628	0.534597	0.836569	1.153	0.106479	0.050525
ENST00000452320.3	2	-3.17338	-3.84143	-3.30458	-4.55811	-3.83037	-3.14193	-3.61241	-3.74182	-2.56789	-2.40875	-3.14318	-3.6812	-3.23184	-3.15678	-3.53411	-3.258	-1.87186	0.120959	-2.74798	-2.28019	-1.99911	-2.24428	-2.02881	-2.41736	-2.51249	-1.82005	0.772045	0.40916	0.208124	-0.37234	0.414368	-1.82755	0.646274	0.381262	0.307708	0.638728	-0.699392	0.512292	0.0671713	-0.251107	0.697693	0.975407	0.319555	0.55247	0.375748	1.00973	-0.0743465	0.276435
ENST00000623440.1	2	-3.37919	-4.37642	-3.62028	-5.54017	-4.30392	-3.70888	-3.96385	-3.75145	-2.97874	-3.11094	-3.29893	-3.8966	-3.55942	-3.54761	-3.85659	-2.91122	-2.31191	-0.880648	-2.62908	-2.5345	-2.49255	-2.74189	-2.5386	-2.3472	-2.71974	-2.35369	0.424335	0.144726	0.118807	-0.521487	0.35243	-0.453479	0.244914	-0.0590319	0.241122	0.0308721	-0.426334	0.143339	-0.088223	-0.337643	0.232879	0.318506	0.121142	0.105836	0.349203	0.675625	-0.250833	-0.284567
ENST00000624919.1	2	-3.16392	-4.05972	-3.22588	-5.21568	-4.11151	-3.60899	-3.75528	-3.59369	-2.59076	-2.96558	-3.01682	-3.88104	-3.43849	-3.29892	-3.79435	-3.22966	-1.97538	-0.824307	-2.5187	-2.6201	-2.43931	-2.54666	-2.43134	-2.44685	-2.70243	-2.33879	0.473143	0.52349	0.630312	-0.34611	0.506145	-0.856053	0.679945	0.197528	0.62826	0.322978	-0.303096	0.24074	-0.352339	-0.255007	0.67642	0.843494	0.259169	0.521135	0.461161	0.723351	0.0180313	-0.00723985
ENST00000428030.5	2	-3.3801	-4.58199	-3.34094	-5.87886	-4.28144	-3.23868	-3.75372	-3.72702	-2.96337	-2.67885	-3.13431	-3.99146	-3.14787	-3.56793	-3.90457	-2.85712	-2.34075	-1.50115	-3.18453	-3.19885	-2.8163	-3.10673	-2.76858	-3.11628	-3.4522	-2.5639	0.645883	0.102172	0.511023	-0.0291449	0.521674	-0.548678	0.48439	0.260793	0.470042	0.500934	0.311902	0.511015	0.263746	0.193702	0.349842	0.396423	0.277608	0.263491	0.593347	0.630162	0.189682	0.314637
ENST00000518865.5	2	-1.78255	-1.81899	-0.605684	-1.91758	-1.62888	-1.85562	-1.76829	-0.993412	-1.10427	-0.970585	-1.14016	-1.22143	-1.02754	-0.779887	-0.95922	-0.205353	-1.15009	-0.974301	0.0812545	-0.336091	-1.42155	-0.0900568	-0.572189	-0.152669	-0.957795	-0.75507	-1.33256	0.86374	1.24072	-2.19031	-0.397393	-0.504065	-0.525923	-0.231346	-0.583498	0.0317975	-0.717577	-0.505859	-0.394049	0.293708	-0.92438	0.401743	-0.729373	-0.270322	-0.070487	-0.647254	-0.0887452	-0.568931
ENST00000563357.1	2	-1.50533	-1.92097	-2.08479	-2.15393	-1.53565	-2.09166	-1.94776	-0.515964	-1.42537	-1.3167	-2.53583	-1.81721	-1.68058	-1.15668	-2.09959	-1.3778	-0.455223	-2.53583	0.772608	0.11846	-0.238746	-0.530775	-0.102012	0.624516	0.245659	-1.21102	-2.53583	-0.426643	-2.53583	0.148905	-0.989329	-0.212341	-2.53583	-0.0339183	-0.593582	-1.87544	-0.371535	-1.32216	-2.00043	-1.16364	-1.34921	-2.53583	-1.72758	-1.10796	-0.846742	-1.971	-0.861469	-0.751745
ENST00000511547.6	2	-1.19205	-1.20742	-1.01025	-0.343297	-0.697574	-0.765169	-0.849848	-0.073358	0.571712	-0.292391	-0.975859	-0.845352	-0.13763	-1.20742	0.182278	-1.20742	0.635011	-0.330879	-0.782263	0.20575	-0.376176	-0.614899	-1.20742	-1.20742	0.0952488	0.0186618	-0.851657	-1.20742	-1.20742	-0.12703	0.602442	-0.339845	-1.20742	-0.237321	-0.00154081	0.331018	-0.809192	-1.20742	-0.754161	-0.145293	-0.237075	0.11397	0.304108	-1.20742	1.42023	-0.538738	-1.20742	0.330615
ENST00000540802.1	2	-0.417976	-1.78247	-2.09024	-1.92899	0.0126538	-2.09024	-1.25789	-0.21209	-0.396156	-2.09024	-0.665428	-0.0857773	-2.09024	-0.914233	-2.09024	-0.721089	-2.09024	-2.09024	-0.438922	0.440163	-1.16297	-0.983278	-0.00565802	-0.0821396	-1.45281	-1.1967	-0.358508	-2.09024	2.71824	-2.09024	-2.09024	-2.09024	1.09494	0.222669	0.113175	-2.09024	0.2223	-0.0861585	-0.747552	0.11591	2.67417	-0.0500938	-0.25541	-0.541801	0.509115	0.481558	-2.09024	0.0833356
ENST00000450709.1	2	-0.814332	-1.27508	-1.80295	-1.25317	-1.80295	-1.80295	-1.41683	-0.765762	-1.80295	-1.80295	-1.06922	-0.670983	-1.80295	-1.80295	-1.80295	-0.635102	-1.80295	-1.80295	-1.80295	-1.54665	-1.80295	-0.847539	-0.892658	0.254849	-1.20284	-1.80295	-0.271554	-1.80295	-1.80295	-1.80295	-1.80295	-1.80295	-1.80295	-1.80295	-1.80295	-1.80295	-0.146108	-1.80295	-1.80295	-1.80295	-1.80295	-1.80295	1.05896	-0.442701	-1.80295	-0.576618	0.370532	0.600356
ENST00000591501.1	2	-2.22773	-2.28246	-1.71353	-2.8064	-2.30451	-3.12367	-2.33454	-0.311722	-1.61734	-1.35801	-1.75911	-2.25144	-2.75363	-2.75131	-2.15519	-2.66854	-1.3444	-2.16583	-0.557524	-1.30217	-1.99849	-1.5182	-2.02163	-1.17255	-1.19795	-1.62749	-2.42984	-3.12367	-3.12367	-1.33148	-2.48808	-3.12367	-3.12367	-2.08218	-2.15174	1.15678	-2.6895	-1.05593	-1.97098	-1.53822	-0.360167	-0.546881	-1.51735	-2.52782	-0.789286	-0.298558	-2.47036	-1.85975
ENST00000635423.1	2	-1.06689	-1.23143	-1.52041	-1.43683	-0.935626	-1.08472	-1.52041	-0.981971	-0.870857	-0.6195	-0.628309	-1.34676	-0.33726	-0.80672	-1.09033	-1.52041	-0.482304	0.0814859	-1.52041	-0.911112	-1.52041	-1.01139	-0.390369	-1.21285	-0.832423	-1.52041	-1.52041	-1.52041	-1.52041	-1.52041	-1.52041	-1.52041	-1.52041	-1.52041	1.93214	-1.52041	-0.731465	-0.111503	-1.52041	0.796309	-1.52041	0.626639	0.415257	-1.52041	-0.261071	-0.591765	-1.52041	-0.54406
ENST00000553459.1	2	-1.21383	-1.52324	-1.95763	-1.81454	-1.38705	-1.30333	-1.55861	-1.04699	-0.0541224	-1.95763	-1.20213	-1.261	-1.95763	-1.35311	-1.95763	-0.759655	-1.95763	-1.95763	-0.458994	-1.102	-1.95763	-0.189176	-1.95763	-0.836924	-1.95763	0.639086	-0.395387	-1.95763	-1.95763	-1.95763	-0.496701	-1.95763	-1.95763	-1.95763	-1.95763	-1.95763	-0.268525	0.304637	0.784316	-0.620407	-1.95763	-1.95763	-1.95763	0.125872	0.436714	-0.499812	-1.95763	-0.648865
ENST00000550268.2	1	0	0.0133629	0.788999	0	0.116253	0	0.137244	1.50011	0	0	0	0	0	0	0.930253	0	0	0.601128	0	0	0	0.152543	0.0797945	0	0.25679	0	0	0	0	0	0	0	1.74737	0	0	0	0	0	0.531816	0	0	0	0	0	0	1.94569	0	0
ENST00000562893.1	1	0.550976	0	0	0	0.302557	0	0	0	0	0	0	0	0	0	0	0	0	0	0	0	0	0	1.14082	0.40177	0	0	0	0	0	0	0	0	0	0	0	0	0	0	0	0	0	0	0	1.95006	0	3.05988	0	2.91338
ENST00000589137.5	1	0	0	0	0	0	0	0	0.090205	0	0	0	0	0	0	0	0	0	0.663541	0	0	0	0	0.234018	0	0	0	0	0	0	0	0	0	0	0	1.12492	0	0	0	0	0	0	0	0	0	0	0	0	0
ENST00000559920.5	1	0	0.0152826	0	0	0	1.17264	0	0.0661699	0	0	0.745402	0.138601	0	0.171814	0	0	0	0	0	0	0.323251	0	0	0	0	0	0	0	0	0	0	0	0	0	0	0	0	0	0	0	0	0	0	0	0	0	0	0
ENST00000650446.1	1	0.0156336	0.0165402	0.330328	0	0.374717	0	0	0	0	0.697355	0	0	0	0	0	0	0	0.450268	0.375451	0.0754091	0.244843	0	0	0	0	0.236799	0	0	0	0	0.519895	0	0	0	0	0	0	0	0	0	0	0	0	0	0	0	0	0
ENST00000560391.1	1	0	0.0631671	0	0	0.646892	0	0	0	0	0	0	0	0	0	0	0	0	2.61454	1.81094	0	0	0	0	0	0	0	0	0	0	0	0	0	0	0	0	0	0	0	0	0	0	0	0	0	0	0	0	0
ENST00000412446.5	1	0.345119	0.0337583	0	0	0	0	0.570688	0	0	0	0	0	0	0	0	0	0	0	0	0	0.69269	0	0	0	0	1.1236	0	0	0	0	0	0	0	0	0	0	0	0	0	0	0	0	0	0	0	0	0	0
ENST00000465742.2	1	0.0847913	0	0	0	0	0	0	0	0	0	0	0	0	0	0.743381	0	0	0	0	0	0.786172	0	0.521572	0	0	0	0	0	0	0	0	0	0	0	0	0	0	0	0	0	0	0	0	0	1.60454	0	0	0
ENST00000576477.1	1	0	1.33248	0	0	0	0	0	0	0	0	0	0	0	0	0	0	0	3.36477	0	0	0	0	0	0	0	1.56921	0	0	0	0	0	0	0	0	0	0	0	0	0	0	0	0	0	0	0	1.53256	0	0
ENST00000366441.4	1	0	0	0	0.0943043	0	0	0	0	0	0	0	0	0	0	0	0	0	0	0	0	2.44362	0	0	0	0	0	0	0	0	0	0	0	0	0	0	0	0	0	0	0	0	0	0	0	0	0	0	0
ENST00000426752.2	1	0.0963191	1.12188	0	0	0	0	0	0.369693	0	0	0	0	0	0	0	0	0	0	0	0	1.70538	0	0.743774	0	0	0	0	0	0	0	0	0	0	0	0	0	0	0	0	0	0	0	0	0	0	0	0	0
ENST00000465466.1	1	0.0421791	0.0514691	0	0	0	0	0.289884	0.157794	0	0	0	0.100126	0	0.238964	0	0	0.673414	0	0	0.468948	0	0	0	0	0	0	0	0	0	0	0	0	0	0	0	0	0	0	0	0.662236	0	0	0	0	0	0	0	0
ENST00000366110.4	1	0	0.013913	0	0	0	0	0	0	0	0	0	0.180954	0	0	0	0	0	0	0	0	0	0	0	0.318761	0	0	0	0	0	0	0	0	0	0	0	0	0	0	0	0	0	0	0	1.07225	0	0	0	0
ENST00000520023.1	1	0.0501698	0	2.54518	0	0	0	0	0	0	0	0	0	0	0	0	0	0	0	0	0	0	0	0	0	0	0	0	0	0	0	0	0	0	0	0	0	0	0	0	0	0	0	0	0	0	0	0	0
ENST00000648317.1	1	0	0.127986	0	0	0	0	0	0.140794	0	0	0	0	0	0	0	0	0	0	1.3977	0	0	0.250678	0	0	0.846111	1.71457	0	0	0	0	0	0	0	0	0	1.63722	0	0	0	0	0	0	0	0	0	0	0	0
ENST00000550263.2	1	0.0632793	0.0240859	0	0	0	0	0	0	0	0	0	0	0	0	0	0	0	0	0	0	0	0.420701	0	0	0	0	0	0	0	0	0	0	0	0	2.06234	0	0	0	0	0	0	0	0	0	0	0	0	0
ENST00000596632.1	1	0.0689759	0.0219084	0	0	0	0	0	0	0	0	0	0	0	0	0	0	0	0	1.15493	0	0.826236	0	0.550203	0	0.563077	0	0	0	0	0	0	0	0	0	0	0	0	0	0	0	0	0	0	0	0	0	0	0
ENST00000592931.1	1	0.173044	0.167972	0	0	0.420362	0	0	0	0	0	0	0	0	0	0	0	0	0	0	0	0	0	0	0	0	0	0	0	0	0	0	0	0	0	0	0	0	0	0	0	0	0	0	0	0	0	0	0
ENST00000438181.5	1	0	0.0197349	0	0	0	0	0	0.0585648	0	0	0	1.33569	0	0	0	0	2.04306	0	0	0	0	0	0	0	0	1.88491	0	0	0	0	0	0	0	0	0	0	1.02739	0	0	0	0	0	0	0	0	0	0	0
ENST00000397184.2	1	0	0.75844	0	0	0	0	0	0.892149	0	0	0	0.570512	0	0	0	0	0	0	0	0.299457	0	0	0	0	0	0	0	0	0	0	0	0	0	0	0	0	0	0	0	0	0	0	0	1.51559	0	0	0	0
ENST00000559825.1	1	0.0455266	0	0	0	0	0	0	0	0	0	0	0	0	0.456849	0	0	0	0	0	0	0	0	0	0	0	0	0	0	0	0	0	0	0	0	0	0	0	0	0	0	0	0	0	0	0	0	0	0
ENST00000603652.1	1	0.22569	1.51836	0	0	0	0	0.508942	1.29282	1.14459	0	0	0	0	0	0	0	0	0	0	0.820864	0	0	0	0	0	0	0	0	0	0	0	0	0	0	0	0	0	0	0	3.65479	0	0	0	0	0	0	0	1.52473
ENST00000527332.1	1	0	0	0	0	0	0	0	0	0	0	0	0	0.844468	0	0	0	0	0	0	0	0	0	0	0	0	0	0	0	0	0	0	0	0	0	0	0	0	0	0	0	0	0	0	0	0	0	0	0
ENST00000608086.5	1	0.0518766	0.921033	0	0	0	0	0	0	0	0	0	0	1.21462	0	0	0	0	0	0	0	0	0	0	0	0	0	0	0	0	0	0	0	0	0	1.87431	0	0	0	0	0	0	0	0	0	0	0	0	0
ENST00000565747.5	1	0	0.0277505	0	0	0	0	0	0	0	0	0	0	0	0	0	0	0	0	0	0	0	0	0	1.39333	0	0	0	0	0	0	0	0	0	0	0	0	0	0	0	0	0	0	0	0	0	1.40339	0	0
ENST00000476186.2	1	0.130411	0.0471373	0	0.515316	0	0	0	0	0	0	1.72103	0	0	0	0	0	0	0	0	0	0	0	0	0	0	1.36819	0	0	0	0	0	0	0	0	0	0	0	0	0	0	0	0	0	0	0	0	0	0
ENST00000471090.5	1	0	0.818999	0	0	0	0	0	0.539276	0	0	0	0	0	0	0	0	0	0	0	0	0.616986	0	0	0.330464	0	0	0	0	0	0	0	0	0	0	0	0	0	0	0	0	0	0	0	0	0	0	0	0
ENST00000601395.1	1	0	0	0	0	0	0	0	0.269831	0	0	0	0	0	0	0	1.97148	0	0	0	2.32615	0	0.780979	0	0	0	0	0	0	0	0	0	0	0	0	0	0	0	0	0	0	0	0	0	0	0	0	0	0
ENST00000528551.1	1	0	0	0	0	0	0	0	0	0	0	0	0	0	0	0	0	0	0	0	0	0	0	0	0	0	0	0	0	0	0	0	0	0	0	0	0	1.40644	0	0	0	0	0	0	0	0	0	0	0
ENST00000558039.1	1	0.0872414	0.0317461	0	0	0	0	0	0.519639	0	0	0	0	0	0	0	0	0	0	0	0	0	0	0	2.27323	0	0	0	0	0	0	0	0	0	0	0	0	0	0	0	0	0	0	0	0	0	0	0	0
ENST00000442384.1	1	0	0	0	0	1.49582	0	0	0	0	0	0	0	0	0	0	0	0	0	0	0	0	0	0	0	0	0	0	0	0	0	0	0	0	0	0	1.84825	0	0	0	0	0	0	0	0	0	0	0	0
ENST00000421762.5	1	0	0	0	0	0	0	0.367568	0.660566	0	0	0	0	0	0	0	0	0	0	0	0	0	0	0	0.127311	0	0	0	0	0	0	0	0	0	0	0	0	0	0	0.988747	0	0	0	0	0	1.39227	0	0	0
ENST00000615487.1	1	0	0.318025	0	0	0	0	0	0	0	0	0.531067	0	0	0	0	0	0	0	0	0.258577	0	1.53432	0	0	0	0	0	0	0	0	0	0	0	0	0	0	0	0	0	2.4484	0	0	0	0	0	0	0	0
ENST00000581172.1	1	0.157116	0	0	0	0	0	0	0	0.945659	0	0	0	0	0	0	0	0	0	0	0	0	0	0	0	0	0	0	0	0	0	0	0	0	0	0	0	0	0	0	0	0	0	0	0	0	0	0	0
ENST00000503950.1	1	0	0	0	0	0	0	0	0	0	0	0	0	0	0	0	0	0	0	0	0	0	0	0	0	0	0	0	0	0	0	0	0	0	0	0	0	0	0	0	0	0	0	0	0	0	0	0	0
ENST00000391359.2	1	0	0	0	0	0	0	0	0	0	0	0	0	0	0	0.803825	0	0	0	0	0.597628	0	0	0	0	0	0	0	0	0	0	0	0	0	0	0	0	0	0	0	0	0	0	0	0	0	0	0	0
ENST00000598139.5	1	0	0.039589	0	0	0	0	0.37461	0	0	0	0	0	0	0	0	0	0	0	0	0	0	0	0	1.01673	0	0	0	0	0	0	0	0	0	0	0	0	0	0	0	0	0	0	0	0	0	2.63211	0	0
ENST00000522312.1	1	0	0	0	0	0	0	0	0	0	0	0	0	0	0	0	0	0	0	0	0	0	0	0	0.525648	0	0	0	0	0	0	0	0	0	0	0	0	0	0	0	0	0	0	0	0	0	0	0	0
ENST00000565256.1	1	0.238591	0.367209	0	0	0	0	0	0	0	0	0	0	0	0	0	0	0	0	0	0	0	0	0	0	0	0	0	0	0	0	0	0	0	0	0	0	0	0	0	0	0	0	0	0	0	0	0	0
ENST00000602772.5	1	0.0266049	0	0	0	0	0	0	0.172436	0	0	0	0	0	0	0	0	0	0	0	0	0.355895	0.566894	0	0	0	0	0	0	0	0	0	0	0	0	0	0	1.40955	0	0.566504	0	4.5144	0	0	0	0	0	0	0
ENST00000626243.2	1	0.559003	0	0	0	0	0	0	0.171733	0	0	0	0	0	0	0	0	0	0	0	0	0	0.295823	0	0	0	0	0	0	0	0	0	0	0	0	0	0	0	0	0	0	0	0	0	0	0	0	0	0
ENST00000504419.1	1	0	0.037468	0	0	0	0	0	0	0.895125	0	0	0	0	0.569582	0	0	0	0	0.649862	0	0	0	0	0	0	0	0	0	0	0	0	0	0	0	0	0	0	0	0	0	0	0	0	0	0	0	0	0
ENST00000585599.2	1	0	0	2.10771	0	0	0	0	0	0	0	0	0.525797	0.447633	0	0	0	1.14101	0	0	0.199905	0	0	0	0.343439	0	1.64855	0	0	0	0	0	0	0	0	0	0	0	0	0	0	0	0	0	0	0	0	0	0
ENST00000650129.1	1	0.0969525	0.0119033	0	0	0	0	0	2.95999	0	0	1.84943	0.289498	0	0	0	0	0	0	0	4.40657	0	1.60659	0.346924	0	0	0	0	0	0	0	0	0	0	1.54884	0	0	0	0	0	0	0	0	0	0	1.1541	0	0	0
ENST00000608805.1	1	0.0502483	0.0375034	0	0	0	0	0	0.541648	0.599095	0	0	0	0	0	0	0	0	0	0	0.228133	0	0	1.11268	0.393113	0	0.691779	0	0	0	0	0	0	0	0	0	0	0	0	0	0	0	0	0	0	0	0	0	0
ENST00000460707.1	1	0.100987	0	0	0	0	0	0	0	0	0	0	0	0.522025	0	0	0	0	0	0	0	0	0	0	0	0	0	0	0	0	0	0	0	0	0	0	0	0	0	0	0	0	0	0	0	0	0	0	0
ENST00000607307.1	1	0.0244872	0.0346592	0	0	0	0	0	0.195069	0	0	0	0	0	0	0	0	0	0.702978	0.321104	0	0.391252	0	0	0	0	0	0	0	0	0	0	0.975663	0	0	0	0	0	0	0	0	0	0	0	0	0	0.653385	0	0
ENST00000445770.3	1	0	0	0	0	0	0	0.662916	0	1.99551	0	0	0	0	0	0	0	0	0	0	0	0	0	0	0	0	1.10414	0	0	0	0	0	0	0	0	0	0	0	0	0	0	0	0	0	0	0	0	0	0.41919
ENST00000444042.2	1	0.0428243	0	0	0	0	0	0	0.744171	0	0	0	0	0	0	0	0	0	0	0	0	0	0	0	0	0	0	0	0	0	0	0	0	0	0	0	0	0	0	0	0	0	0	0	0	0	0	0	0
ENST00000649534.1	1	0.0361881	0.93758	0	0.0819567	0	0	0	0	0	0	0	0	0	0.700709	0	0	0	0	0	0.712391	0	0.269575	1.14129	0.650357	0	0	0	0	0	0	0	0	0	0	0	0	0	0	0	0	0	0	0	0	0	0	0	0
ENST00000424628.1	1	0.0844424	0	0	0	0	0	0	1.17414	0	0	0	0	0	0	0	0	0	0	0	0	0	0.520355	0	0	0	0	0	0	0	0	0	0	0	0	0	0	0	0	0	0	0	0	0	0	0	0	0	0
ENST00000607856.1	1	0	0.446583	0	0	0	0	0	0	0	0	0	0	0	0	0	0	0	0	0	0	2.02725	0	0	0	0	0	0	0	0	0	0	0	0	0	0	0	0	0	0	0	0	0	0	0	0	0	0	0
ENST00000590274.1	1	0.270733	0.0351166	0	0	0	0	0	0	0	0	0	0	0	0	0	0	0	0	0	0.353078	0	0	0	0.579953	0	0	0	0	0	0	0	0	0	0	0	0	0	0	0	0	0	0	0	1.4928	0	0	0	0
ENST00000622896.1	1	0.597819	0.0387098	0	0	0	0	0	0	0	0	0	0	0	0	0	0	0	0	0	1.34584	0	0	0	0	0	0	0	0	0	0	0	0	0	0	0	0	0	0	0	0	0	0	0	0	0	0	0	0
ENST00000521541.1	1	0.120582	0	0	0	0	0	0	0	0	0	0	0	0	0	0	0	0	0	0	0	0	0	0	0	0	0	0	0	0	0	0	0	0	0	0	0	0	0	0	0	0	0	0	0	0	0	0	0
ENST00000563540.1	1	0	0.0337466	0	0	0	0	0	1.59152	0	0	0	0	0	0	0	0	0	0	0	0	0	0	0.736692	0	0	1.04111	0	0	0	0	0	0	0	0	0	0	0	0	0	0	0	0	0	0	0	0	0	0
ENST00000531111.1	1	0.0768052	0	0	0	0	0	0	0	0	0	0	0	0	0	0	0	0	0	0	0	0	0	0	0	0	0.606723	0	0	0	0	0	0	0	0	0	0	0	0	0	0	0	0	0	0	0	0	0	0
ENST00000370380.2	1	0.231716	0	0	0	0	0	0	0	0	0	0	0	0	0	0	0	0	0	0	0	0	0	0	0.450987	0	0	0	0	0	0	1.64421	0	0	0	0	0	0	0	0	0	0	0	0	0	0	0	0	0
ENST00000560378.1	1	0	0	0	0	0	0	0.530525	0	0	0	0	0	0	0	0	0	0	0	0.954631	0	1.00475	0	0	0.566617	0	0	0	0	0	0	0	0	0	2.43791	0	0	0	0	0	1.60356	0	0	0	0	0	0	0	1.56331
ENST00000520357.1	1	0	0.0540184	0	0	0	0	0	0	0	0	0	0	0	0	0	0	0	0	0	0	0	0	0	0	0	0	0	0	0	0	0	0	0	0	0	0	0	0	0	0	0	0	0	0	0	0	0	0
ENST00000431813.1	1	0.12386	0	1.68234	0.24224	0	0	0	0	0	0	0	0.0712661	0	0	0	0	0	0	0	0.185759	2.20503	0	0	0	0	0.578598	1.43688	0	0	3.99444	0	0	0	0	0	0	1.04474	0	1.16006	1.29465	0	0	0	0	0	0	1.45066	0
ENST00000332935.6	1	0	0.0167346	0	0	0	0	0	0	0	0	0	0	0	0	0.523398	0	0	0	0	0	0	0	0	0.681031	0	0	0	0	0	0	0	0	0	0	0	0	0	0	0	0	0	0	0	0	2.61935	0	0	0
ENST00000595410.5	1	0	0	0	0	0	0	0	0	0	0	0	0	0	0	0	0	0	0	0	0	0	0	0	0	0	0	0	0	0	0	0	0	0	0	0	0	0	0	0	0	0	0	0	0	0	0	0	0
ENST00000448190.6	1	0.541054	0	0	0	0	0	0	0	0	0	0	0	0	0	0.806986	0	0	0	0	0	0	0	0	0	0	0	0	0	0	0	0	0	0	0	0	0	0	0	0	0	0	0	0	0	0	0	0	0
ENST00000432530.1	1	0.276621	1.09207	0	0	0	0	0	0.226906	0	0	0	0	0	0	0	0	0	0	0	0	0	0	0	0	0	0	0	0	0	0	0	0	0	0	0	0	0	0	0	0	0	0	0	0	0	0	0	0
ENST00000502812.2	1	0	0.0296574	0	0	0	0	0	0	0	0	0	0	0	0	0	0	0	0	0	0.306301	0	0	0	0	0	0	0	0	0	0	0	0	0	0	0	0	0	0	0	0	0	0	0	0	0	0	0	0
ENST00000567167.1	1	0.0362645	0	0	0	0	0	0	0	0	0	0	0	0	0	0	0	0	0	0.463198	0	0	0	0	0	0	0	0	0	0	0	0	0	0	0	0	0	0	0	0	0	0	0	0	0	0	0	0	0
ENST00000510610.2	1	0	0.057545	0	0	0	0	0	0.282773	0	0	0	0	0	0	0	0	0	0	0	0	0	0	0	0.498051	0.613963	0	0	0	0	0	0	0	0	0	0	1.53878	0	0	0	0	0	0	0	0	0	0	0	0
ENST00000552378.2	1	0	0.103281	0	0	0	0	0	0	0	0	0	0	0	0	0	0	0	0	0	0	0.579537	0	0	0	0	0	0	0	0	0	0	0	0	0	0	0	0	0.87286	0	0	0	0	0	0	0	0	0	0
ENST00000592413.2	1	0.178368	0	0	0	0	0	0	0	0	0	0	0	0	0	0	0	0	1.1522	0	0	0	0	0	0	0	0	0	0	0	0	0	0	0	0	0	0	0	0	0	0	0	0	1.41783	0	0	0	0	0
ENST00000611044.1	1	0.055955	0.0394707	0	0	0.321432	0	0	0	0	0	0	0	0	0	0	0	0	0	0	0.461243	0	0	0	0.937921	0	0	0	0	0	0	0	0	0	0	0	0	0	0	0	0	0	0	0	0	0	1.20025	0	0
ENST00000614316.1	1	0.034693	0.162001	0.364309	0	0	0	0	0.179345	0	0	0	0.0763489	0	0.212071	0.186722	0	0	0	0.321628	0.343642	0.276699	0.125511	0.359957	0.438582	0.24209	0	0	0	0	0	0	0	0	0	0	0	0.385179	0	0	0	0	0	0	0.531744	0	0.813588	0	0
ENST00000608272.1	1	1.36212	2.21017	0	0	0	0	0	0	0	0	0	0	0	0	0	0	0	0	1.23315	0	0	0	0	0.855503	0	0	0	0	0	0	0	0	0	0	0	0	0	0	1.28677	0	0	0	0	0	0	0	0	0
ENST00000585471.1	1	0.0409862	0.177558	0	0	0	0	0.238672	0	0	0	0	0.285162	0.366168	0	0	0	0.96991	0	0	0	0	0	0	0.284264	0	0.899179	0	0	0	0	0	0	0	0	0	0	0	0	1.73302	0	0	0	0	0	0	0	0	0
ENST00000422408.2	1	0.136286	0	1.20712	0	0	0.400106	0	0	0	0	0	0.300773	0	0	0	0	0	0	0.44224	1.42264	1.24861	0	0	0	0.355215	0	0	0	0	0	0	0	0	0	0	0	0	0	0	0	0	0	0	0	1.18519	0	0	0
ENST00000366181.2	1	0	0.499427	0	0	0	0	0	0.0640179	0	0	0	0	0	0	0	0.690385	0	0	0	0	0	0	0.162735	0	0.452314	0.649777	0	0	0	0	0	0	0	0.912293	0	0.90864	0	0.414065	0	0.485881	0	0	0	0.512048	0	0	0	0
ENST00000568708.1	1	0	0.0316246	0	0	0	0	0.5461	0.344537	0	0	0	0	0	0	0	0	0	0	0	0	0	0	0	0	0	0	0	0	0	0	0	0	0	0	0	0	0	0	0	0	0	0	0	0	0	0	0	0
ENST00000607051.1	1	0.534672	0.124931	0	0	0	0	0	0	0	0	0	0	0	0	0	0	0	0	0	0	0	0	0	0	0	2.25561	1.60612	0	0	0	0	0	0	0	0	0	0	0	0	0	0	0	0	0	0	0	0	0
ENST00000506972.1	1	0.63151	0	0	0	0	0	0	0.880124	0	0	0	0.0288656	0	0	0	0	0	0	0	0	0	0	0	0.492151	0.606523	0	0	0	0	0	0	0	0	0	0	0	0	0	0	0	0	0	0	1.49107	0	0	0	0
ENST00000635439.1	1	0.627977	0.0158939	0	0	0	0	0	0	0	0	0	0.10487	0	0.249714	0	0	0	0	0	0.491575	1.32222	1.27726	0.884845	0.195883	0.247228	2.06228	0	0	0	2.85826	1.26572	0	0	0	0	0	0.539953	0	0	0	0	0	0	0	0	0	0.787917	0
ENST00000607654.1	1	-0.295771	-0.531267	-0.556669	-0.556669	-0.449385	-0.556669	-0.556669	-0.482767	-0.556669	-0.556669	-0.556669	-0.470777	-0.556669	-0.556669	-0.556669	-0.556669	-0.556669	-0.556669	0.0457655	-0.227996	-0.556669	-0.415249	-0.149704	-0.556669	0.363537	-0.157307	-0.556669	-0.556669	-0.556669	-0.556669	-0.556669	-0.556669	-0.556669	-0.556669	-0.556669	0.0584444	-0.556669	-0.556669	-0.556669	-0.556669	-0.556669	-0.556669	1.59783	-0.556669	0.191215	-0.556669	-0.556669	-0.556669
ENST00000581712.1	1	-0.36374	0.307792	-0.515523	-0.515523	-0.515523	-0.515523	-0.359046	-0.315431	-0.515523	0.0729414	-0.515523	-0.412534	-0.0631369	-0.270068	-0.515523	-0.515523	-0.515523	-0.515523	-0.209888	-0.303955	0.623043	-0.342834	-0.515523	-0.515523	-0.2723	1.19988	-0.515523	-0.515523	-0.515523	-0.515523	-0.515523	-0.515523	1.36699	-0.515523	-0.515523	-0.515523	-0.515523	-0.515523	-0.515523	-0.515523	-0.515523	-0.515523	0.371569	-0.515523	-0.515523	-0.515523	-0.515523	0.146316
ENST00000648032.1	1	-0.251054	-0.290674	-0.0712157	-0.625522	-0.625522	0.12908	-0.625522	-0.0637634	0.172908	0.0200353	-0.625522	-0.625522	-0.12695	-0.625522	-0.625522	-0.625522	-0.625522	-0.625522	-0.625522	-0.390998	0.0564457	-0.625522	-0.134639	0.0933384	-0.625522	-0.625522	-0.625522	-0.625522	-0.625522	-0.625522	-0.625522	1.19023	-0.625522	-0.625522	-0.625522	-0.625522	-0.625522	1.05996	-0.625522	-0.625522	0.757323	-0.625522	-0.625522	0.673594	-0.625522	-0.625522	-0.625522	-0.625522
ENST00000517711.5	1	-0.764126	-0.839535	-0.876975	-0.876975	-0.876975	-0.141518	-0.876975	-0.597814	-0.257512	-0.876975	-0.876975	-0.574225	-0.876975	-0.496515	-0.876975	0.456077	-0.876975	-0.876975	0.815399	1.04041	-0.324904	1.38867	0.390837	1.17696	0.852482	1.31752	-0.876975	-0.876975	-0.876975	-0.876975	0.789459	-0.876975	-0.876975	1.97641	-0.876975	0.149301	-0.12021	-0.0416312	-0.876975	-0.876975	-0.876975	-0.876975	1.00855	0.712055	0.987724	0.562329	0.210379	-0.876975
ENST00000650352.1	1	0	0	0	0	0.230989	0	0	0	0	0	0	0	0	0	0	0	0	0	0	0	0	0	0	0	0	0	0	0	0	0	0	0	0	0	0	0	0	0	0	0	0	0	0	0	0	0	0	0
ENST00000416424.5	1	0.117802	0.10352	0	0	0	0	0	0	0	0	0	0.185731	0	0	0	0	0	0	0	0	0	0	0	0	0	0	0	0	0	0	0	0	0	0	0	0	0	0	0	0	0	0	0	0	0	0	0	0
ENST00000624054.1	1	0.0355697	0	0	0	0	0	0	0.400077	0	0	0	0	0	0	0	0	0	0	0	0	0	0	0	0	0	0	0	0	0	0	0	0	0	0	0	0	0	0	0	0	0	0	0	0	0	0	0	0
ENST00000509456.2	1	0.336945	0.0834454	0	0	0	0	0	0	0	0	0	0	0	0	0	0	0	0	0	0	0	0	0	0	0	0	0	0	0	0	0	0	0	0	0	0	0	0	0	0	0	0	0	0	0	0	0	0
ENST00000504333.1	1	0.0903262	0	0	0	0	0	0	0	0	0	0	0	0	0	0	0	0	0	0	0	0	0	0	0	0	0	0	0	0	0	0	0	0	0	0	0	0	0	0	0	0	0	0	0.90924	0	0	0	0
ENST00000491962.1	1	0	0	0	0	0	0	0	0	0	0	0	0	0	0	0	0	0	0	0	0	0	0	0	0	0	0	0	0	0	0	0	0	0	3.40793	0	0	0	0	0	0	0	0	0	0	0	0	0	0
ENST00000553985.1	1	0.0600861	0	0	0	0	0	0	0	0	0	0	0.140012	0	0	0	0.393034	0	0	0.402306	0	0	0	0.314384	0	0	0	0	0	0	0	0	0	0	0	0	0	0	0	0	0	0	0	0	0	0	0	0	0
ENST00000483736.1	1	0.242912	0.0318723	0	0	0	0	0	0	0	0	0	0	0	0	0	0	0	0	0	0	0	0	0	0	0	0	0	0	0	0	0	0	0	0	0	0	0	0	0	0	0	0	0	0	0	0	0	0
ENST00000629188.2	1	0	0	0	0	0	0	0	0	0	0	2.32724	0	0	0	0	0	0	0	0	0	0	0	0	0	0	0	0	0	0	0	0	0	0	0	0	0	3.19348	0	2.34434	0	0	0	0	0	0	0	0	1.25444
ENST00000486087.3	1	0	0	0	0	0	0	0	0.720338	0	0	0	0	0	0	0	0	0	0	0	0	0	0	0	0	0	0	0	0	0	0	0	0	0	0	0	0	0	0	0	0	0	0	0	0	0	0	0	0
ENST00000415780.1	1	0	0	0	0	0	0	0	0	0	0	0	0	0	0	0	0	0	0	0	0	0	0	0	1.15456	0	0	0	0	0	0	0	0	0	0	0	0	0	0	0	0	0	0	0	0	0	0	0	0
ENST00000576461.1	1	0	0	0	0	0	0	0	0.497905	0	2.03761	0	0	0	0	0	0	0	0	0	0	0	0	0	0	0	0	0	0	0	0	0	0	0	0	0	0	0	0	0	0	0	0	0	0	0	0	0	0
ENST00000422410.1	1	0	0.0935446	0	0	0	0	0	0	0	0	0	0	0	0	0	0	3.01401	0	0	0	0	0	0	0	0	0	0	0	0	0	0	0	0	0	0	0	0	0	0	0	0	0	0	0	0	0	0	0
ENST00000428190.1	1	0	0	0	0	0	0	0	0	0	0	0	0	0	0	0	0	0	0	0	0	0	0	0	0	0	0	0	0	0	0	0	0	0	0	0	0	0	0	0	0	0	0	0	0	0	0	0	0
ENST00000628324.2	1	0	0	0	0	0	0	0	0	0	0	0	0	0	0	1.0409	0	0	0	0	0	1.36508	0.418811	0	0	0	0	0	0	0	0	0	0	0	0	0	0	0	0	0	0	0	0	0	0	0	0	0	0
ENST00000582858.1	1	0	0	0	0	0	0	0	0	0	0	0	0	0	0	0	0	2.74247	0	0	0	0	0	0	0	2.21382	0	0	0	0	0	0	0	0	0	0	0	0	0	0	0	0	0	0	0	0	0	0	0
ENST00000612367.1	1	0	0	0	0	0	0	0	0	0	0	0	0	0	0	0	0	0	0	0	0	0	0	0	0	0	0	0	0	0	0	0	0	0	0	0	0	0	0	0	0	0	0	0	0	0	0	0	0
ENST00000423346.1	1	0	0.0430786	0	0	0	0	0	0	0	0	0	0	0	0	0	0	0	0	0	0	0	0	0	0	0	0	0	0	0	0	0	0	0	0	0	0	0	0	0	0	0	0	0	0	0	0	0	0
ENST00000607844.1	1	0	0.0434132	0	0	0	0	0	0	0	0	0	0	0	0	0	0	0	0	0	0	0	0	0	0	0	0	0	0	0	0	0	0	0	0	0	0	0	0	0	0	0	0	0	0	0	0	0	0
ENST00000484688.3	1	0	0.0412215	0	0	0	0	0	0	0	0	2.63519	0	0	0	0	0	0	0	0	0	0	0	0	0	0	0	0	0	0	0	0	0	0	0	0	0	0	0	0	0	0	0	0	0	0	0	0	0
ENST00000631748.1	1	0	0.153032	0	0	0	0	0	0	0	0	0	0	0	0	0	0	0	0	0	0	0	0	0	0	0	0	0	0	0	0	0	0	0	0	0	0	0	0	0	0	0	0	0	0	0	0	0	0
ENST00000620218.1	1	0	0.153032	0	0	0	0	0	0	0	0	0	0	0	0	0	0	0	0	0	0	0	0	0	0	0	0	0	0	0	0	0	0	0	0	0	0	0	0	0	0	0	0	0	0	0	0	0	0
ENST00000447643.1	1	0	0.10698	0	0	0	0	0	0	0	0	0	0	0	0	0	0	0	0	0	0.0942247	0	0	0	0	0	0	0	0	0	0	0	0	0	0	0	0	0	0	0	0	0	0	0	0	0	0	0	0
ENST00000600219.5	1	0	0	0	0	0	0	0	0	0	0	0	0	0	0.46792	0.501962	0	0	0	0	0	0	0	0	0	0	0	0	0	0	0	0	0	0	0	0	0	0	1.95412	0	0	0	0	0	0	0	0	0	0
ENST00000495081.2	1	0	0	0	0	0	0.690261	0	0	0	0	0	0	0	0	0	0	0	0	0	0	0	0	0	0.473947	0	0	0	0	0	0	0	0	0	0	0	0	0	0	0	0	0	0	0	0	0	0	0	0
ENST00000522970.1	1	0	0	0	0	0	0	0	0.274701	0	0	0	0	0	0	0	0	0	0	0	0	0	0	0	0	0	0	0	0	0	0	0	0	0	0	0	0	0	0	0	0	0	0	0	0	0	0	0	0
ENST00000400902.4	1	0	0.0334207	0	0	0	0	0	0	0	0	0	0	0	0	0	0	0	0	0	0	0	0	0	0	0	0	0	0	0	0	0	0	0	0	0	0	0	0	0	0	0	0	0	0	0	0	0	0
ENST00000536539.1	1	0.101682	0.0366228	0	0	0	0	0	0	0	0	0	0.437843	0	0	0	0	0	0	0	0	0	0	0	0	0	0	0	0	0	0	0	0	0	0	0	0	0	0	0	0	0	0	0	0	0	0	0	0
ENST00000569831.1	1	0	0	0	0	0	0	0	0	0	0	0	0	0	0	0	0	0	0	0	0	0	0	0	0	0	0	0	0	0	0	0	0	0	0	0	0	0	0	0	0	0	0	0	0	0	0	0	0
ENST00000419034.1	1	0	0.0727738	0	0	0	0	0	0	0	0	0	0	0	0	0	0	0	0	0	0	0	0	0	0	0	0	0	0	0	0	0	0	0	0	0	0	0	0	0	0	0	0	0	0	0	0	0	0
ENST00000421851.1	1	0	0	0	0	0	0	0	0	0	0	0	0	0	0	0	0	0	0	0	0	0	0	0	0	2.80452	0	0	0	0	0	0	0	0	0	0	0	0	0	0	1.77702	0	0	0	0	0	0	0	0
ENST00000366167.2	1	0.0756883	0	0	0	0	0	0	0.299317	0	0	0	0.606742	0	0	0	0	0	0	0	0	0	0	0	0	0	0	0	0	0	0	0	0	0	0	0	0	0	0	0	0	0	0	0	0	0	0	0	0
ENST00000578043.2	1	0	0.0702446	0	0	0	0	0	1.07078	0	0	0	0.694166	0	0	0	0	0	0	1.24191	0	0	0	0	0	0	0	0	0	0	0	3.22217	0	0	0	0	0	0	0	0	0	0	0	0	0	0	2.11378	0	0
ENST00000523525.1	1	0	0	0	0	0	0	0	0	0	0	0	0	0	0	0	0	0	0	0	0	0	0	0	0	0	0	0	0	0	0	0	0	0	0	0	0	0	0	0	0	0	0	0	0	0	0	0	0
ENST00000359823.2	1	0	0.180452	0	0	0	0	0	0	0	0	0	0	0	0	0	0	0	0	0	0	0	0	0	0	0	0	0	0	0	0	0	0	0	0	0	0	0	0	0	0	0	0	0	0	0	0	0	0
ENST00000570493.2	1	0	0	0	0	0	0	0	0	0	0	0	0	0	0	0	0	0	0	0	0	0	0	0	0	0	0	0	0	0	0	0	0	0	0	0	0	1.39985	0	0	0	0	2.27957	0	0	0	0	0	0
ENST00000592671.1	1	0.148164	0	0	0	0	0	0	0	0	0	0	0	0	0	0	0	0	0	0	0	0	0	0	0	0	0	0	0	0	0	0	0	0	0	0	0	0	0	0	0	0	0	0	0	0	0	0	0
ENST00000450746.1	1	0.108482	0	0	0	0	0	0	0	2.11545	0	0	0	0	0	0	0	0	0	0	0	0	0	0	0	1.34672	0	0	0	0	0	0	0	0	0	0	0	0	0	0	0	0	0	0	0	0	0	0	0
ENST00000434139.1	1	0.466745	0	0	0	0	0	0	0	0	0	0	0	0	0	0	0	0	0	0	0	0	0	0	0	0	0	0	0	0	0	0	0	0	0	0	0	0	0	0	0	0	0	0	0	0	0	0	0
ENST00000587889.1	1	0	0	0	0	0	0	0	0	0	0	0	0	0	0	0	0	0	0	0	0	0	0	0	0	0	0	0	0	0	0	0	0	0	0	0	0	0	0	0	0	0	0	0	0	0	0	0	0
ENST00000579049.1	1	0.29112	0	0	0	0	0	0	0.529669	0	0	0	0	0	0	0	0	0	0	0	0	0	0	0	0	0	0	0	0	0	0	0	0	0	0	0	0	0	0	0	0	0	0	0	0	0	0	0	0
ENST00000557393.1	1	0	0	0	0	0	0	0	0	0	0	0	0	0	0	0	0	0	0	0	0	0	0	0	0	0	0	0	0	0	0	0	0	0	0	0	0	0	0	0	0	0	0	0	0	0	0	0	1.46423
ENST00000569353.1	1	0.336099	0	0	0	0	0	0	0	0	0	0	0	0	0	0	0	0	0	0	0	0	0	0	0.906273	1.08851	2.16193	0	0	0	0	0	0	0	0	0	4.11359	0	0	0	0	0	0	0	0	0	0	0	0
ENST00000592381.1	1	0.179543	0.029139	0	0	0	0	0	0.237938	0	0	0	0.129395	0	0	0	0	0	0	0	0	0	0	0	0	0	0	0	0	0	0	0	0	0	0	0	0	0	0	0	0	0	0	0	3.03016	0	0	0	0
ENST00000556332.1	1	0	0	0	0	0	0	0	2.09898	0	0	0	0	0	0	0	0	0	0	0	0	0	0	0	0	0	0	0	0	0	0	0	0	0	0	0	0	0	0	0	0	0	0	0	0	0	0	0	0
ENST00000444286.1	1	0	0	0	0	0	0	0	0	0	0	0	0	0	0	0	0	0	0	0	0	0	0	0	0	0	0	0	0	0	0	0	0	0	0	0	0	0	0	0	0	0	0	0	0	0	0	0	0
ENST00000550035.1	1	0	0	0	0	0	0	0	0	0	0	0	0	0	0	0	0	0	0	0	0	0	0	0	0	0	0	0	0	0	0	0	0	0	0	0	0	0	0	0	0	0	0	0	0	0	0	0	0
ENST00000589740.1	1	0.0573602	0.0603304	0	0	0	0	0.384064	0	0.904781	0	0.728487	0.259153	0.572882	0	0	0	0	0	0	1.64223	0	0	0	1.03785	0	2.85469	0	0	0	0	1.42396	0	2.91531	0	0	0	0	1.77854	0	0	0	0	0	0	0	0	0	0
ENST00000421004.3	1	0.0949377	0.0579053	0	0.0534445	0.144709	0	0	0.281117	0.784074	0.633409	0	0	0.853105	0	0	0.595858	1.22666	0	0	0.119076	0	0.759302	0.256543	1.92661	0.263114	1.79598	0.878353	0	0	0	0	0	0	0	0	0	0	0	1.0754	0	0	0	0	0	0	0	0	0
ENST00000579347.1	1	0	0	0	0.313634	0	0	0	0	0	0	0	0	0	0	0	0	0	0	1.29814	0	1.50793	0	0	0	0	0	0	0	0	0	0	0	0	0	0	0	0	0	0	0	0	0	0	0	0	0	0	0
ENST00000635072.1	1	0	0	0	0	1.45804	0	0.230192	0	0	0	0	0.715661	0	0	2.3677	0	0	0	0	0	0	0	0.336511	0	0	0	0	0	0	0	0	0	0	0	0	0	0	0	0	0	0	0	0	0	0	0	1.03523	0
ENST00000562525.1	1	0	0.0296143	0	0	0	0	0	0	0	0	0	0	0	0	0	0	0	0	0	0	0	0	0	0	0	0	0	0	0	0	0	0	0	0	0	0	0	0	0	0	0	0	0	0	0	0	0	0
ENST00000451108.1	1	0	0	0	0	0	0	0	0.478702	0	0	0	0	0.633838	0	0	0	0	0	0	0	0	0	0	0.987907	0	0	0	0	0	0	0	0	0	0	0	0	0	0	0	0	0	0	0	0	0	0	0	0
ENST00000569881.1	1	0	0.0502068	1.25181	0	0	0	0	0.282054	0	0	0	0	1.77439	2.01764	0	0	0	0	0	0	0	0	0	0	0	0	0	0	0	0	0	0	0	0	0	0	0	0	0	0	0	0	0	0	0	0	0	0
ENST00000392471.2	1	0	0	1.29527	0	0	0	0	0	0	0	0	0	0	0	0	0	0	0	0	0	0	0	0	0.908738	0	0.904167	0	0	0	0	0	0	0	0	2.22127	0	0	0	0	0	0	0	0	0	0	0	0	0
ENST00000482382.1	1	0	0	0	0	0	0	0	1.53119	0	0	0	0	0	0	0	0	0	0	0	0	0.961437	0	0	0	0	0	0	0	0	0	0	0	0	0	0	0	0	0	0	0	0	0	0	0	0	0	0	0
ENST00000629546.2	1	0	0	0	0	0	0	0	0	0	0	0	0	0	0	0	0	0	0	0	0	0	0.41385	0	0	0	0	0	0	0	0	0	0	0	0	0	0	0	0	0	0	0	0	0	0	0	0	0	0
ENST00000562582.1	1	1.42362	0	0	0	0	0	0	0	0	0	0.708259	0	0	0	0	1.13235	0	0	0	0	0	0	0	0	0	0	0	0	0	0	0	0	0	0	0	0	0	0	0	0	0	0	1.58947	0	0	0	0	0
ENST00000454877.1	1	0	0.0831762	0	0	0	0	0	0.207381	0	0	0	0	0	0	0	0	0	0	0	0	0	0	0	0	0	0.700431	0	0	0	0	0	0	0	0	0	0	0	0	0	0	0	0	0	0	0	0	0	0
ENST00000523860.5	1	0	0	0	0	0	0	0	0	0	0	0	0	0	0	0	0	0	0	0	0	0	0	0	0	0	0	0	0	0	0	0	0	0	0	0	0	0	0	0	2.54522	2.05391	0	0	0	0	0	0	0
ENST00000628442.1	1	0	0.0401768	0	0	0	0	0.503553	0	0	0	0	0	0	0	0	0	0	0	0	0	0	0	0	0	0	0	0	0	0	0	0	0	0	0	0	0	0	0	0	0	0	0	0	0	0	0	0	0
ENST00000593060.5	1	0.189144	0	0	0	0	0	0	0	0	0	0	0	0	0	0	0	0	0	0	0	0	0	0	0.689432	0	1.77971	0	0	0	0	0	0	0	0	0	0	0.954764	0	0	0	0	0	1.49637	0	0	0	0	0
ENST00000633140.1	1	0.0829402	0	0	0	0	0	0	0.422989	0	0	0	0	0	0	0	0	0	0	0	0	0	0	0	0	0	0	0	0	0	0	0	0	0	0	0	0	0	0	0	0	0	0	0	0	0	0	0	0
ENST00000563962.5	1	0.0612	0	0	0.113471	0	0	0	0.819684	0	0	0.664947	0	0	0	0	0	1.02072	0	0	0.23177	0	0	0	0	0	0	0	0	0	0	0	0	0	0	0	0	0	0	0	0	0	1.71066	0	0	0	0	0	0
ENST00000594444.1	1	0.357111	0	0	0	0	0	0	0	0	0	0.6827	0	0	0	0	0	0	0	0	0	0	0	0	0	0	0	0	0	0	0	0	0	0	0	0	0	1.57898	0	0	0	0	0	0	0	0	0	0	0
ENST00000602844.1	1	0	0.0271994	0	0	0	0	0	0	0	0	0	0	0	0	0	0	0	0	0	0	0	1.12086	0	0	0	0	0	0	0	0	0	0	0	0	0	0	0	0	0	0	0	0	0	0	0	0	0	0
ENST00000435578.1	1	0	0.0280538	0	0	0	0	0	0	0	0	0	0	0	0	0	0	0	0	0	0	0	0	0	0	0	0	0	0	0	0	0	0	0	0	0	0	0	0	0	0	0	0	0	0	0	0	0	0
ENST00000587008.1	1	1.58657	0.0358881	0	0	0	0	0	0	0	0	0	0	0	0	0	0	0	0	0	0	0	0	0	0	0	0	0	0	0	0	0	0	0	0	0	0	0	0	0	0	0	0	0	0	0	0	0	0
ENST00000418571.2	1	0	0	0	0	0	0	0	0	0	0	0	0	0	0	0	0	0	0	0	0	0	0	0	0	0	0	0	0	0	0	0	0	0	0	0	0	0	0	0	0	0	0	0	0	0	0	0	0
ENST00000431789.1	1	0	0.0160671	0	0	0	0	0	0	0	0	0	0	0	0	0	0	0	0	0	0	0	0	0	0	0	0	0	0	0	0	0	0	0	0	0	0	0	0	0	0	0	0	0	0	0	0	0	0
ENST00000366253.2	1	0	0.0263358	0	0	0	0	0	0.743078	1.08795	0	0	0	0	0	0	0	0	0	1.65716	0	0	0	0	0	0	0	0	0	0	0	0	0	0	0	0	0	0	0	0	0	0	0	1.84099	0	0	0	0	0
ENST00000556205.1	1	0.804152	0	0	0.536661	0	0	0	0	0	0	0	0	0	0	0	0	0	0	0	0.29792	0	0	0	0	0	0	0	0	0	0	0	0	0	0	0	0	0	0	0	0	0	0	0	0	0	1.36875	0	0
ENST00000588697.1	1	0	0	0	0	0	0	0	1.18969	0	0	0	0	0	0	0	0	1.72416	0	0	1.75026	0	0	0	0	0	2.45938	1.82853	0	0	0	0	0	0	0	0	0	0	0	0	0	0	2.97167	0	0	0	0	0	0
ENST00000638919.1	1	0	0.411561	0	0	0	0	0	0	0	0	0	0	0	0	0	0	0	0	0	0	0	0	0	0	0	0	0	0	0	0	0	0	0	0	0	0	0	0	0	0	0	0	0	0	0	0	0	0
ENST00000625224.2	1	0.621444	0	0	0	0	0	0	0	0	0	0	0	0	0	0	0	0	0	0	0	0	0	0	0	0	0	0	0	0	0	0	0	0	0	0	0	0	0	0	0	0	0	0	0	0	0	0	0
ENST00000588382.1	1	0	0	0	0	0	0.81174	0	0	0	0	0	0	0	0	0	0	0	0	0	0	0	0	0	0	0	0	0	0	0	0	0	0	0	0	0	0	0	0	0	0	0	0	0	0	0	0	0	0
ENST00000548691.1	1	0	0	0	0	0	0	0	0	0	0	0	0	0	0	0	0	0	0	0	0	0	0	0	0	0	0	0	0	0	0	0	0	0	0	0	0	0	0	0	0	0	0	0	0	0	0	0	0
ENST00000604453.1	1	0.625116	0	0	0	0	0	0	0	0	0	0	0.777482	0	0	0	0	0	0	0	0	0	0	0	0	0	0	0	0	0	0	0	0	0	2.58982	0	0	0	0	0	0	0	0	0	0	0	0	0	0
ENST00000523859.1	1	0.646924	0.0791628	0	0	0	0	0	0	0	0	0	0	0	0	0	0	0	0	0	0	0	0	0	0	0	0	0	0	0	0	0	0	0	0	0	0	0	0	0	0	0	0	0	0	0	0	0	0
ENST00000576943.1	1	0.388291	0	0	0	0	0	0	0	0	0	0	0	0	0	0	0	0	0	0	0	0	0	0	0	0	0	0	0	0	0	0	0	0	0	0	0	0	0	0	0	0	0	0	0	0	0	0	0
ENST00000566971.2	1	0	0	0	0	0	0	0	0	0	0	0	0	0	0	0	0	0	0	0	0	0	0	0	0	0	0	0	0	0	0	0	0	0	0	0	0	0	0	0	0	0	0	0	0	0	0	0	0
ENST00000504240.5	1	0	0	0	0	0	0	0	0	0	0	0	0	0	0	1.48802	0	0	0	0	0	0	0	0	0	0	0	0	0	0	0	0	0	0	0	0	0	0	0	0	0	0	0	0	0	0	0	0	0
ENST00000600090.1	1	0	0	0	0	0	0	0	0	0	0	0	0	0	0	0	0	0	0	0	0	0	0	0	0	0	0	0	0	0	0	0	0	0	0	0	0	0	1.3167	0	0	0	0	0	0	0	0	0	0
ENST00000618623.1	1	0	0	0	0	0	0	0	0	0	0	0	0	0	0	0	0	0	0	0	0	0	0	0	0.931101	1.73864	0	0	0	0	0	0	0	0	0	0	0	0	0	0	2.25876	0	0	0	0	0	0	0	0
ENST00000416173.1	1	0	0.0353211	0	0	0	0	0	0	0	0	0	0	0	0	0	0	0	2.58316	0	0	0	0	0	0.634656	0	0	0	0	0	0	0	0	0	0	0	0	0	0	0	0	0	0	0	0	0	0	0	0
ENST00000412203.1	1	0	0.539357	0	0	0	0	0	0	0	0	0	0	0	0	0	0	0	0	0	0	0	0	0	0	0	0	0	0	0	0	0	0	0	0	0	0	0	0	0	0	0	0	0	0	1.55992	0	0	0
ENST00000528233.1	1	0	0	0	0	0	0	0	0	0	0	0	0	0	0	0	1.26694	0	0	0	0	0	0	0	0	0	0	0	0	0	0	0	0	3.96733	0	0	0	0	0	0	0	0	0	0	0	0	0	0	0
ENST00000615718.1	1	0.0572576	0.00547097	0	0	0	0	0	0	0	1.21742	0	0	0	0	0	0	0	0	0	0	0	0	0	0	0	0	0	0	0	0	0	0	0	0	0	0	0	0	0	0	0	0	0	0	0	0	0	0
ENST00000551125.1	1	0	0	0	0	0	0	0	0	0	2.09161	0	0	0	0	0	0	0	0	0	0	0	0	0	0	0.619666	0	0	0	0	0	0	0	0	0	0	0	0	0	0	0	0	0	0	0	0	0	0	0
ENST00000474043.3	1	0	0	0	0	0	0	0	0	0	0	0	0	0	0	0	0	0	0	0	0	0	0	0	0	0	0	0	0	0	0	0	0	0	0	0	0	0	0	0	0	0	0	0	0	0	0	0	0
ENST00000598703.1	1	0	0	0	0	0	0	0	0	0	0	0	0	0	0	0	0	0	0	0	0	0	0	0	0	0	0	0	0	0	0	0	0	0	0	0	0	0	0	0	0	0	0	0	0	0	0	0	0
ENST00000491078.3	1	3.35718	0	0	0	0	0	0	0	0	0	0	0	0	0	0	0	0	0	0	0	0	0	0	0	0	0	0	0	0	0	0	0	0	0	0	0	0	0	0	0	0	0	0	0	0	0	0	0
ENST00000632794.1	1	0	0	0.865321	0.303041	0	0	0	0	0	0	0	0	0	0	0	0	0	0	0	2.10819	0	0	0	0	0	0	0	0	0	0	0	0	0	0	0	0	0	0	2.01525	1.48007	0	0	0	0	0	0	0	0
ENST00000616915.1	1	1.0755	0	0	0	0	0	0	0	0	0	0	0	0	0	0	0	0	0	0	0	0	0	0	0	0	0	0	0	0	0	0	0	0	0	0	0	0	0	0	0	0	0	0	0	0	0	0	0
ENST00000470244.3	1	0.203895	0	0	0	0	0	0	0	0	0	0	0	0	0	0	0	0	0	0	0	0	0	0	0	0	0	0	0	0	0	0	0	0	0	0	0	0	0	0	0	0	0	0	0	0	0	0	0
ENST00000488843.3	1	0	0	0	0	0	0	0	0	0	0	0	0	0	0	0	0	0	0	0	0	0	0	0	0	0	0	0	0	0	0	0	0	0	0	0	0	0	0	0	0	0	0	0	0	0	0	0	0
ENST00000474076.3	1	0	0	0	0	0	0	0	0	0	0	0	0	0	0	0	0	0	0	0	0	0	0	0	0	0	0	0	0	0	0	0	0	0	0	0	0	0	0	0	0	0	0	0	0	0	0	0	0
ENST00000618786.1	1	0	0	0	0	0	0	0	0	0	0	0	0	0	0	0	0	0	0	0	0	0	0	0	0.525115	0	0	0	0	0	0	0	0	0	0	0	0	0	0	0	3.54091	0	0	0	0	0	0	0	0
ENST00000484759.3	1	0	0	0	0	0	0	0	0	0	0	0	0	0	0	0	0	0	0	0	0	0	0	0	0	0	0	0	0	0	0	0	0	0	0	0	0	0	0	0	0	0	0	0	0	0	0	0	0
ENST00000613468.1	1	0.25774	0	0	0	0	0	0	0	0	0	0	0	0	0	0	0	0	0	0	0	0	0	0	0	0	0	0	0	0	0	0	0	0	0	0	0	0	0	0	0	0	0	0	0	0	0	0	0
ENST00000593140.1	1	0	0	0	0.170412	0	0.794775	0	0	0	0	0	0	0	0	0	1.42051	0	0	0	0	0	0	0.648081	0	0.662813	0	0	0	0	0	0	0	0	0	0	0	0	0	0	0	0	0	0	0	0	0	0	0
ENST00000607613.1	1	0	0	0	0	0.311109	0	0	0	0	0	0	1.46967	0	0	0	0	0	0	0	0	0	0	0	0	0	1.83721	0	0	0	0	0	0	0	0	0	0	0	0	0	0	0	0	0	0	0	0	3.26679	0
ENST00000649889.1	1	0	1.33102	0	0	0	0	0	0	0	0	0	0	0	0	0	0	0	0	0	0	0	0	0	0	0	0	0	0	0	0	1.37015	0	0	0	0	0	0	0	0	0	0	0	0	0	0	0	0	0
ENST00000617518.1	1	0.0505656	0	0	0.112059	0	0.561801	0.849868	0.205209	0	0	0	0	0	0	0	0	0	1.24424	0	0	0	0	0	0	0.486132	2.41451	0	0	0	0	0	0	0	0	0	0	0	0	0	0	0	0	0	0	1.49916	1.12858	1.35396	0
ENST00000398216.2	1	0	0	0	0	0	0	0	0.407167	0	0	0	0	0	0	0	0	0	0	0	0	0	0	0	0	1.33015	0	0	0	0	0	0	0	0	0	0	0	0	0	0	0	0	0	0	0	0	0	0	0
ENST00000460115.5	1	0.128402	0.0555118	0	0	0	0	0	0.110799	0	0.690019	0	0	0	0	0	0	0	0	0	0.561505	0	0	0	0	0	0	0	0	0	0	0	0	0	0	0	0	0.610957	0	0	0	0	0	0	0	0	0	0	0
ENST00000585877.1	1	0.0552804	0	0	0	0	0	0	0.223246	0	0	0	0	0	0	0	0	0	0	0	0	0	0	0	0	0	0	0	0	0	0	0	0	0	0	0	0	0	0	0	0	0	0	0	0	0	0	0	0
ENST00000605385.1	1	0.09809	0	0	0	0	0	0	0	0	2.92769	0	0	0	0	0	0	0	0	0	0.672276	0	0	0.740924	0.0595319	0	0	0	0	0	0	0	0	0	0	0	0	0	0	0	0	0	0	1.82572	0	0	1.60984	0	0
ENST00000597045.1	1	1.75646	0	0	0	0.38566	0	0	0.500717	0	0	0.835002	0	0	0	0	0	0	0	0	0	0	1.96144	0	0.857893	0.606523	0	0	0	0	0	0	0	0	0	0	0	0	0	0	0	0	0	3.4142	0	0	2.84796	0	0
ENST00000447709.1	1	0	0	1.54232	0	0	0	0	2.8616	0	0	0	0	0	0	0	0	0	0	0	0	0	0	0	1.06822	0	1.06321	0	0	0	0	0	0	0	0	0	0	0	0	0	0	0	0	0	0	0	0	0	1.69069
ENST00000592820.1	1	0	0	0	0	0	1.36203	0.913944	0	0	0	0	0	0	0	0.829854	0	0	1.69402	0	0	1.587	0	0	0	0	0	0	0	0	0	0	0	0	0	0	0	0	0	0	0	0	0	0	0	0	0	0	0
ENST00000432047.4	1	0.053008	0	0	0	0	0	0	0	0.466788	0	0	0	0.277536	0	0	0	0	0.828321	0	0	0	0	0	0	0	0	3.73466	0	0	0	0	0	0	0	0	0	0	0	0	0	0	0	0	0	0	0	0	0
ENST00000641877.1	1	0	0	0	0.0565337	0	0	0	0	0	0	0	0	0	0	0	0	0	0	0.189145	0	0	0	0	0	0	1.51238	0	0	2.66442	0	0	0	0	0	0	0	0	0	0	0	0	0	0	0	0	0	0	0
ENST00000444501.1	1	0.118173	0.18397	0	0	0	0	0	0	0	0	0	0.249131	0	0	2.19596	0	0	0	0	0	0	0	0	0	0	0	0	0	0	0	0	0	0	2.03262	0	0	0	0	0	0	0	0	0	0	0	0	0	0
ENST00000550723.1	1	0	2.1517	0	0	0	0	0.220679	0	0	0	0.407323	0	0	0	0	0	0	0	0	0	0	0	0	0	0	0	0	0	0	0	0.920562	0	0	0	0	0	0	0	0	0	0	0	0	0	0	0	0	0
ENST00000590435.5	1	0.0177271	0.00622353	0	0	0.209074	0	0	0.0745408	0	0	0	0	0	0.0495434	0	0	1.31537	0	0	0.538086	0	0	0	0	0.201832	0	0	0	0	0	0	0	0	0	0	0.619919	0	0	0	0	0	0	0	0	0	0	0	0
ENST00000594056.1	1	0	0	0	0	0	0	0	0	0	0	0	0.264927	0	0	0	0	0	0	0	0	0	0	1.22421	2.07197	0	0	0	0	0	0	0	0	0	0	0	0	0	0	0	0	0	0	0	0	0	0	0	0
ENST00000547876.1	1	0	0	0	0	0.582199	0	0	0	0	0	0	0	0	0	0	0	0	0	0	0	0	0	0	0	2.03391	0	0	0	0	0	0	0	0	0	0	0	0	0	0	0	0	0	0	0	0	0	0	0
ENST00000647404.1	1	0.425973	0.0156322	0	0	0	0	0	0	0	0	0	0	0	0	0	0	0	0	0	0	0	0	0	0	0.972627	0	0	0	0	0	0	0	0	0	0	0	0	0	0	0	0	0	0	0	0	0	0	0
ENST00000521218.1	1	0.425973	0.0156322	0	0	0	0	0	0	0	0	0	0	0	0	0	0	0	0	0	0	0	0	0	0	0.972627	0	0	0	0	0	0	0	0	0	0	0	0	0	0	0	0	0	0	0	0	0	0	0
ENST00000490324.2	1	0	0.050681	1.74922	0	0	0	0	1.24688	0	0	0	1.02716	0	0	0	0	0	4.83633	0	0	0	0	0	0	0	0	0	0	0	0	0	0	0	0	0	0	0	0	0	0	0	0	0	0	0	0	0	0
ENST00000526616.1	1	0	0	0	0	0	0	0	0	0	0	0	0	0	0	0	0	0	0	0	0	0	0	0	0	0	0	0	0	0	0	0	0	0	0	0	0	0	0	0	0	0	0	0	0	0	0	0	0
ENST00000428263.1	1	0	0	0	0	0	0	1.47366	0	0	0	0	0	0	0	0	0	0	0	0	0	0	0	0	0	0	0	0	0	0	0	0	0	0	0	0	0	0	0	0	0	0	0	0	0	0	0	0	0
ENST00000424635.1	1	0	0	0	0	0	0	0	0	0	0	0	0	0	0	0	0	2.91565	0	0	2.16972	0	0	0	0.631274	0	0	0	0	0	0	0	0	0	0	0	0	0	0	0	0	0	0	0	0	0	0	0	0
ENST00000579233.2	1	0	0.0789996	0	0	0	0	0	0	0	0	0	0	0	0	0	0	0	0	0	0	0	0	0	0	0	0	0	0	0	0	0	0	0	0	0	0	0	0	0	0	0	0	0	0	0	0	0	0
ENST00000411969.1	1	0	0.0807107	0	0	0	0	0	0	0	0	0	0	0	0	0	0	0	2.76717	0	0.453639	0	0	0	0	0	0	0	0	0	0	0	0	0	0	0	0	0	0	0	0	0	0	0	0	0	0	0	2.33859
ENST00000424191.1	1	0	0.0659537	0	0	0	0	0	0	0	0	0	0	0	0	0	0	0	0	0	0	0	0	0	0	0	0	0	0	0	0	0	0	0	0	0	0	0	0	0	0	0	0	0	0	0	0	0	0
ENST00000471648.3	1	0	0	0	0	0	0	0	0	0	0	0	0	0	0	0	0	0	0	0	0	0	0	0	0	0	0	0	0	0	0	0	0	0	0	0	0	0	0	0	0	0	0	0	0	0	0	0	0
ENST00000484915.3	1	0	0	0	0	0	0	0	0	0	0	0	0	0	0	0	0	0	0	0	0	0	0.943947	0	0	0	0	0	0	0	0	0	0	0	0	0	0	0	0	0	0	0	0	0	0	0	0	0	0
ENST00000429998.3	1	-0.122559	-0.115656	-0.122559	-0.0713385	-0.0375488	-0.122559	0.131681	-0.122559	-0.122559	-0.122559	-0.122559	-0.122559	-0.122559	-0.122559	0.251042	-0.122559	-0.122559	0.200368	-0.122559	-0.0258991	0.132234	-0.122559	-0.122559	-0.122559	-0.0655845	0.411393	-0.122559	-0.122559	-0.122559	-0.122559	-0.122559	-0.122559	-0.122559	-0.122559	-0.122559	-0.122559	-0.122559	-0.122559	0.293798	-0.122559	-0.122559	-0.122559	-0.122559	-0.122559	-0.122559	0.0392466	-0.122559	-0.122559
ENST00000562952.1	1	-0.173936	-0.193155	0.0759509	-0.196986	-0.162729	-0.12525	0.901912	-0.129556	0.0228585	-0.196986	0.258467	-0.0177769	0.254602	-0.196986	0.0662648	0.105417	0.00865552	-0.196986	-0.196986	0.298439	0.186677	-0.149891	-0.196986	-0.196986	-0.129852	-0.196986	0.0658368	-0.196986	-0.196986	1.56377	-0.196986	-0.196986	-0.196986	-0.196986	-0.196986	0.0295965	-0.196986	0.134458	-0.196986	0.0115026	0.609545	1.18519	-0.196986	0.535578	-0.196986	0.981486	-0.196986	-0.196986
ENST00000568421.1	1	0.0286485	-0.287549	-0.00561665	-0.191147	-0.291916	-0.291916	-0.291916	-0.1501	0.312642	-0.291916	0.542052	0.0105284	-0.291916	0.0784103	-0.291916	-0.291916	0.111536	0.662844	0.80888	0.692932	0.672305	-0.196273	1.10696	1.17879	1.34101	1.97812	-0.291916	-0.291916	-0.291916	-0.291916	-0.291916	-0.291916	-0.291916	-0.291916	-0.291916	-0.291916	0.0136882	-0.291916	0.05742	0.111861	0.538435	-0.291916	-0.291916	-0.291916	-0.291916	0.0775752	0.531639	0.102023
ENST00000433108.1	1	0	0	0	0.0244662	0	0	0	0.0493981	0	0	0	0.20539	0	0	0	0.575638	0	0	0	0	0	0	0	0	0	0	0	0	0	0	0	0	0	0	0	0	0	0	0	0	0	0	0	0	0	0	0	0
ENST00000425576.1	1	0	0.0243299	0	0	0	0	0	0	0	0	0	0	0	0.665407	0.712043	0	0	0	0.74104	0.53544	2.13399	0	0	1.3922	0.606523	0	0	0	0	0	0	0	0	0	0	0	1.80251	0	0	0	0	0	1.77193	3.32983	0	0	0	0
ENST00000631307.2	1	0	0.0271906	0	0	0	0	0	0.158877	0	0	0	0.337237	1.20659	0	0.440973	0	0	1.03362	0	1.5303	1.59547	1.56305	0	2.67063	0	1.55481	0	0	0	0	1.12288	0	0	0	0	0	0.805081	0	0	0	0	0	0	0	0	0	0	0
ENST00000609900.1	1	0.202311	0.138801	0	0	0.109855	0.223929	0.248792	0.569726	0	0	0	0.0856744	0.682794	0	0	0	0	0	0.666289	0.177562	0.315233	1.48154	0.374343	1.85058	1.84341	1.12183	0	0	0	0	0	0	0	0	0	0	0	0.498164	1.98183	0	3.94136	0	0	0	1.25757	0	0	0
ENST00000420724.1	1	0.0625206	0.140717	0.487794	0	0	0.259951	0.288487	0	0	0	0	0	0	0	0.25598	0	0.670564	0	1.49926	0.205224	0.651232	0.174629	0.230062	0.186845	1.72702	2.43109	0	0	0	0	0	0	0	0	0	0	0	0.566946	0	0	0	0	0	0	0	0	0	0
ENST00000591892.2	1	0.326779	0.176734	0	0.108222	0.101148	0.206847	0	0.158117	0.320554	0	0.642685	0.354932	0	0	0	0	0	0	0	0.164356	0	0	0	0	0.189397	0	0	0	0	0	0	0	0	1.00566	0	0	0	0	0	0	0	0	0	0	0	0	0	0.530922
ENST00000568895.1	1	0	0	0	0	0.41012	0	0	0	0	0	0	0	0	0	0	0	0	0	0	0	0	0	0	0	0	0.892228	0	0	0	0	0	0	0	0	0	0	0	0	0	0	0	0	0	0	0	0	0	0
ENST00000414098.2	1	0	0.0306574	0	0	0	0	0	0	0	0	0	0	0	0	0	0	0	0	0	0.202221	0	0.570042	0	0.861032	0	0	0	0	0	0	0	0	0	0	0	0	0	0	0	0	0	0	0	0	0	0	1.23832	0
ENST00000636983.1	1	0	0	0	0.15341	0	0	0	0.188111	0	0	0	0.702383	0.566724	0.0848345	0	0	0	2.17339	0.110772	0.0464454	2.31569	0	0	0	0	0	0	0	0	0	0	0	0	0	0	0.735771	1.12723	0	0.228865	0	0.573621	0	0	0	0	0.242516	0	1.12588
ENST00000456091.2	1	0.0243449	0.00856411	0	0.0543722	0	0	0.173314	0.196545	0.794674	0	0	0.220223	0.269206	0.270965	0	0	0	0	0.83514	1.5906	0.725418	1.26805	0.84107	1.36865	0.492394	0.703448	0	0	0	0	0	0	0	1.29862	0	0	0.570134	0	0	0.73394	0	0	0	0	0	0	0	0
ENST00000612496.1	1	0.17746	1.07778	0	0	0.60633	0.210717	0.252927	0.419478	0.546471	0	0	0.307728	0	0	0.026953	0	0	0.446708	0.403571	0	0	0	0	0.586398	0	0.556304	0	0	0	0	0	0	0	0	0	0	0	0.627431	0	0.520411	0	0	1.01365	0	0	0	0	0.496274
ENST00000493536.5	1	0	0	0	0.0314192	0	0	0.828302	0	0	0.403408	0	0.0972981	0.676582	0.646937	0	0	0	0	0.206442	0	0	0	0	3.60274	0	0	0	0	0	0	0	0	0	0	0	0	0.656771	0	3.09148	0	0	0	0	0	0	0	0.748478	0
ENST00000578427.1	1	0.129397	0	0	0	0	0.210403	0.841501	0	0	0	0	0	0	0	0	0	0	0	0	0	0	0	0	0	0	0.912523	0	0	0	0	0.619626	2.65219	0	0	0	0	0.42254	0	0	0	0	0	0.731634	0	0	0	0	0
ENST00000313495.6	1	0	0.176516	0	0	0	0	0	0.140078	0	0	0	0	0	0	0.392522	0	0	0	0	1.51079	0.955385	0	0	0	0.134542	0.539104	0	0	0	0	0	0	0	0	0	0	0	0	0	0	0	0	2.20726	0	0	0.365408	0	0
ENST00000418344.1	1	1.02604	0.00537919	0	0	0.0940704	0	0.566507	0.126524	0	0	0	0.208221	0	0	0.35743	0	0	0.872989	0	0	0	0	0	0	0	0.265052	0	0	0	0	0	0	0	0	0	1.26279	0	0	0.784576	0	0	0	0	0	0	0	2.1867	1.16472
ENST00000603037.2	1	0	0.0025104	0	0	0	0	0	0	0	0.22059	0.0621681	0	0.135033	0.510656	0	0	0	0	0	0	0	0.0336116	0.674536	0.234184	0	0.395709	0	0	0	2.74196	0	0	0	0	0.289805	0	0	1.19564	0.129917	0	0	0	0	2.36092	0	0	0	0
ENST00000621548.1	1	0	0.366164	0	0	0	0	0	0	1.60414	0	0	0	0.361525	0	0.39024	0	0	0	0	0.0864836	0.299048	0	0	0	0	0	0	0	0	0	0	0	0	0	0	0	0.424778	0	0	0	0	0	1.58192	0	0	0	0	0
ENST00000484076.1	1	0.200683	0.0136593	0	0.0859744	0	0	0	1.97363	0	0	0	0	0.986181	0	0	0	0	0	0	0	0	0	0	0	0	0	0	0	0	0	0	0	0	0	0	0	0	0	0	1.01581	0	1.46484	0	0	0	3.98585	0	0
ENST00000617458.1	1	0	0	0	0	0	0	0	1.45772	0	0	0	0	0.759378	0	0	0	0	0	1.73528	0	0	0	0	0	0	0	0	0	0	0	0	0	0	0	0	0	0	0	0	0	0	0	0	0	0	0	0	0
ENST00000614529.1	1	0	0	0	0	0	0	0	1.45772	0	0	0	0	0.759378	0	0	0	0	0	1.73528	0	0	0	0	0	0	0	0	0	0	0	0	0	0	0	0	0	0	0	0	0	0	0	0	0	0	0	0	0
ENST00000613566.1	1	0	0	0	0	0	0	0	1.45772	0	0	0	0	0.759378	0	0	0	0	0	1.73528	0	0	0	0	0	0	0	0	0	0	0	0	0	0	0	0	0	0	0	0	0	0	0	0	0	0	0	0	0
ENST00000441146.1	1	0.060817	0	0	0	0	1.08514	0	0	0	0	0	0.526379	0	0	0	0	2.17987	0	0	1.08009	0	0	1.42216	0	0	0	0	0	0	0	2.08291	0	0	0	0	0	0	0	0	0	0	0	0	0	0	0	0	0
ENST00000555465.1	1	0.0844424	0	3.21119	0	0	0	0.53773	0	0	0	0	0	1.6636	0	0	0	0	0	0	0	0	0	0	0	0	0	0	0	0	0	0	0	0	0	0	0	0	0	0	0	0	0	0	0	0	0	0	0
ENST00000619686.1	1	0	0	0	0	0	0	0	0.268068	0	0	0	0	0	0	0	0	0	0	0	0	0.977984	0	0	0	0	0	0	0	0	0	0	0	0	0	0	0	0	0	0	0	0	0	0	0	0	0	0	0
ENST00000415934.1	1	0	0.0842928	0	0	0	0	0	0	0	0	0	0	0	0	1.61001	0	0	0	0	0	0	0	0	0	0	0	0	0	0	0	0	0	0	0	0	0	0	0	0	0	0	0	2.18717	0	0	0	0	0
ENST00000609128.5	1	0.112289	0.0917614	0	0	0.597948	0	0	1.67545	0	0	0	0	0.976678	0	0	0	0	0	1.01376	1.01665	0	0	1.34639	0	0	1.78611	0	0	0	0	0	0	0	0	0	0	2.25544	0	0	0	0	0	0	0	0	0	0	0
ENST00000627030.1	1	0	0.048264	0	0	0	0	0	0	0	0	0	0	0	0	0	0	2.39862	0	0	0	0	0	0	0	0	0	0	0	0	0	0	0	0	0	0	0	0	0	0	0	0	0	0	0	0	0	0	0
ENST00000533693.5	1	0	0	0	0	0	0	0	0.344537	0	0	0	0.385255	0.811686	0	0	0	0	0	1.81023	0.355767	0	0.536401	0	1.33132	0.722901	0	0	0	0	0	0	0	0	0	0	0	0	0	0	0	0	0	0	0	0	0	0	0
ENST00000523733.1	1	0	0	0	0	0	0	0	0	0	0	0	0	0	0	0	0	0	0	0	0	0	0	0	0	0.632398	0	0	0	0	0	0	0	0	0	0	0	0	0	0	0	0	0	0	0	0	0	0	0
ENST00000550941.1	1	0	0.398041	0	0	0	0	0.502489	0	0	1.49161	0	0	0	0	0	0	0	0	0	0	0	0	0	0	0	0	0	0	0	0	0	0	0	0	0	0	0	0	0	0	0	0	0	0	0	0	0	0
ENST00000617007.1	1	0	0	0	0	0	0	0	0	0	0	0	0	0	0	0	0	0	0	0	0	0	0	0	0.933947	0	0	0	0	0	0	0	0	0	0	0	0	0	0	0	0	0	0	0	0	0	0	0	0
ENST00000597717.2	1	0.592136	0	0	0	0	0	0	0	0	0	0	0	0	0	0	0	0	0	0	0	0	0	0	0	0	0	0	0	0	0	0	0	0	0	0	0	0	0	0	0	0	0	0	0	0	0	0	0
ENST00000411998.1	1	1.28277	0.0319936	0	0	0	0	0.111291	0.868164	0	0	0	0	0	0	0	0	0	0	0.588277	0	0.504515	0	0	3.11026	0	0	0.62994	0	3.78546	0	0	0	0	0	0	0	0	0	0	0	0	3.49475	0.68185	0	0	0	0	0.499942
ENST00000443554.1	1	0	0	0	0	0.694064	0	0.632659	0.14389	0	0	0.842993	0	0	0	0	0	0.983729	0	1.0697	0	0	0	0	0.288953	0	0	0	0	0	0	0	0	0	0	0	0	0	0	0	0	0	0	0	0	1.20223	0	0	0
ENST00000518639.1	1	0.0144667	0.00507214	0	0	0	0	0	0	0	0	0	0	0	0	0	0.387788	0	0	0	0.0745648	0	0	0.163476	0.146473	0	0	0	0	0	0	0	0	0	0	0	0	0	0	0.423705	0	0	0	0	0	0.644721	0	0	0
ENST00000496247.1	1	0.22569	0	0	0	0	0	0.676929	0	0	0	0	0	0	0	0	0	0	0	0	0.328248	0	0.497137	0	0	0	1.62242	0	0	0	0	0	0	0	0	0	0	0	0	0	0	0	0	0	0	0	0	0	0
ENST00000324630.5	1	0	0	0	0	0	0	1.53034	0	0	0	0	0	0	0	0	0	0	0	0	0	1.28013	0	0	0	0	0	0	0	0	0	0	0	0	0	0	0	0	0	0	0	0	0	0	0	0	0	3.47768	0
ENST00000503405.1	1	0	0	0	0	0	0	0	0	0	0	0	0.624103	0	0	0	0	0	1.6396	0	0	0	0	0	0	0	0	0	0	0	0	0	0	0	0	0	0	0	0	0	0	0	0	0	0	0	0	0	0
ENST00000573040.1	1	0	0.0326401	0	0	0	0	2.14132	0	0	0	0	0	0	0	0	0	0	0	0	0	0	0	0	0	0	0	0	0	0	0	0	0	0	0	0	0	0	0	0	0	0	0	0	0	0	0	0	0
ENST00000606200.1	1	1.51276	0	0	0	0	0	0	0	0	0	0	0	0	0	0	0	0	0	0	0	0	0	0	0	0	0	0	0	0	0	0	0	0	0	0	0	0	1.34963	0	0	0	0	0	0	0	0	0	0
ENST00000502647.1	1	0.084036	0.0297719	0	0	0	0.839474	0	0	0	0	0	0	0	0	0	0	0	0	0.844201	0	0	0	0	0	0	0	0	0	0	0	0	0	0	0	0	0	0	0	0	0	0	0	0	0	0	0	0	0
ENST00000550332.5	1	0	1.14716	0	0	0	0	0	0	0	0	0	0	0	0	0	0	0	0	0	0	0	0	0	0	0	0	0	0	0	0	0	0	0	0	0	0	0	0	0	0	0	0	0	0	0	0	0	0
ENST00000592121.1	1	0	0	0	0	0	0	0	0	0	0	0	0	0	0	0	0	0	0	0	0	0	0	0	0	0	0	0	0	0	0	0	0	0	0	0	0	0	0	0	1.85929	0	0	0	0	0	0	0	0
ENST00000559041.1	1	0	0	1.45542	0	0	0	0	0	0	0	0	0	0	0	0	0	0	0	0	0	0	0	0	0	0	0	0	0	0	0	0	0	0	0	0	0	0	0	2.20845	0	0	0	0	0	0	2.29059	0	0
ENST00000454396.2	1	0	0	2.04395	0	0	0	1.434	0	0	0	0	0	1.23518	0	0	0	0	0	0	0	0	0	0	0	0	0	0	0	0	0	0	0	0	0	0	0	0	0	0	0	0	0	0	0	0	0	0	0
ENST00000546789.1	1	0	0	0	0	0	0	0	0	0	0	0	0	0.949318	0	0	0	0	0	0	0	0	0	0	0	0	0	0	0	0	0	0	0	0	0	0	0	0	0	0	0	0	0	0	0	0	0	0	0
ENST00000551597.6	1	0.247869	0	0	0	0	0	0	0	0	0	0	0	0	0	0	0	0	0	0	0	0	0	0	0	0	0	0	0	0	0	0	0	0	0	0	0	0	0	0	0	0	0	0	0	0	0	0	0
ENST00000431727.2	1	0	0.383539	0	0	0	0	0	0.345407	0	0	0	0.262035	0	0	0	0	0	0	0	0	0	0	0	0	0	0	0	0	0	0	0	0	0	0	0	0	0	0	0	0	0	0	0	0	0	0	0	0
ENST00000366109.2	1	0.735131	0.150235	0	0	0	0	0	0	0	0	0	0	0	0.704657	0	0	0	0	1.24937e-05	0.309021	1.88949	0	0	0	0	0	0	0	0	0	0	0	0	0	0	0	0	0	0	0	0	0	0	0	0	0	0	0
ENST00000577743.1	1	0	0.0227925	0	0	0	0	0	0	0	0	0	0	0	0	0	0	0	0	0	0	0	0	0	0.468985	0	0	0	0	0	0	1.51304	0	0	0	0	0	0	0	0	0	0	0	0	0	0	0	0	0
ENST00000558044.1	1	0	0	0	0	0	0	0	0	0	0	0	0	0	0	0	0	0	0	0	0	0	1.74146	0	0	0	0	0	0	0	0	0	0	0	0	0	0	0	1.50352	0	0	0	0	0	0	0	0	0	0
ENST00000444933.5	1	0	0	0	0	0	0	0	0	0	0	0	0	0	0	0	0	0	0	0	0	0	0	0	0	0	0	0	0	0	0	2.585	0	0	0	0	0	0	0	0	0	0	0	0	0	0	0	0	0
ENST00000452466.1	1	0	0	0	0	0	0	0.532905	0	0	0	0	0	0	0	0	0	0	0	0	0	0	0	0	0	0	0	0	0	0	0	1.73625	0	0	0	0	0	0	0	0	0	0	0	0	0	0	0	0	0
ENST00000551432.5	1	1.23599	0.0595701	0	0	0	0	0	0	0	0	0	0	0	0	0	0	0	0	0	0	0	0	0	0	0	0	0	0	0	0	0	0	0	0	0	0	0	0	0	0	0	0	0	0	0	0	0	1.32814
ENST00000611904.1	1	0	0	0	0	0	0	0	0	0	0	0	0	0	0	0	0	0	0	0	0	0	1.57471	0	0	0	0	0	0	0	0	0	0	0	0	0	0	0	0	0	0	0	0	0	0	0	0	0	0
ENST00000492744.3	1	0	0.335877	0	0	0	0	0	0	0	0	0	0	0	0	0	0	0	0	0	0	0	0	0	0	0	0	0	0	0	0	0	0	0	0	0	0	0	0	0	0	0	0	0	0	0	0	0	0
ENST00000428766.2	1	0	0	0	0	0	0	0	0	0	0	0	0	0	0	0	0	0	0	0	0	0	0	0	0	0	0	0	0	0	0	0	0	0	0	0	0	0	0	0	0	0	0	0	0	0	0	0	0
ENST00000579959.2	1	0	0.611554	0	0	0	0	0	0	0	0	0	0	1.53012	0	0	0	0	0	0	0	0	0	0	3.19475	0	0	0	0	0	0	0	0	0	0	0	0	0	0	0	0	0	0	0	0	0	0	0	0
ENST00000585186.2	1	0	0	0	0	0	0	0	0.769856	0	0	0	0	0	0	0	0	0	0	0	1.07986	0	0	0	0	0	0	0	0	0	0	0	0	0	0	0	0	0	0	0	0	0	0	0	0	0	0	0	0
ENST00000491934.2	1	0	0	0	0	0	0	0.969034	0	0	0	0	0	0	0	0	0	0	1.15555	0	3.32958	1.97415	0.587529	0	0.645739	0	2.72378	0	0	0	0	0	0	0	0	0	0	0	0	0	0	0	0	0	0	0	0	0	0
ENST00000356047.4	1	0.0500128	0	3.49917	0	0	0	0	0	0	0	0	0	0.723531	0	0	0	0	0	0	0	0	0	0	0	0	0	0	0	0	0	0	0	0	0	0	0	0	2.09555	0	0	0	0	0	0	0	0	0	0
ENST00000582228.2	1	0	0.114658	0	0	0	0	0	0	0	0	0	0	0	0	0	0	0	0	0	0	0	0	0	0	0	0	0	0	0	0	0	0	0	0	0	0	0	0	0	0	0	0	0	0	0	0	0	0
ENST00000582819.2	1	3.15154	0	0	0	0	0	0	0	0	0	0	0	0	0	0	0	0	0	0	0	0	0	0	0	0	0	0	0	0	0	0	0	0	0	0	0	0	0	0	0	0	0	0	0	0	0	0	0
ENST00000577266.1	1	0	0	0	0	0	0	1.5541	1.68475	0	0	0	0	0	0	0	0	0	0	0	0	0	0	4.24057	0	5.26325	5.8335	0	0	0	0	0	0	0	0	0	0	0	0	0	0	0	0	0	0	0	0	0	0
ENST00000366376.2	1	0.102902	0.0732274	0	0	0	0	0	0	0	0	0	0	0	0	0	0	0	0	0	0.398143	0	0	0	0	0	0	0	0	0	0	0	0	0	0	0	0	0	0	0	0	0	0	0	0	0	0	0	0
ENST00000437541.1	1	0.192889	0.112491	0	0	0	0	0	0.298664	0	0	0	0	0	1.55991	0	0	0	0	0	0	0	0	0	0	0	0	0	0	0	0	0	0	0	0	0	0	0	0	0	0	0	0	0	0	0	0	0	0
ENST00000529841.5	1	0	0.303686	0	0	0	0	0	0	0	0	0	0	0	0	0	0	0	1.23253	0.592921	0	0	0	0.122652	0.701413	0	0.687917	0	0	0	0	0	0	0	0	0	0	0.9577	0	0	0	0	0	2.2197	0	0	0	1.34283	0
ENST00000607679.1	1	0	0	0	0	0	0	0	0	1.73757	0	0.895485	0	0	0	0	0	0	0	0	0	0	0.327932	0	0	0	0	0	0	0	0	0	0	0	0	0	0	0	0	0	0	0	0	0	0	0	0	0	0
ENST00000593321.5	1	0.112527	0	0	0	0	0	0.383019	0	0	0	0.728487	0	0	0	0	0	0	0	0	0	0	0	0	0	0	0	0	0	0	0	0	0	0	0	0	0	0	0	0	0	0	0	0	0	0	0	0	0
ENST00000555106.1	1	0.088923	0	0	0	0	0	0	1.24295	0	1.45157	0	0.251271	0	0	0	0	0	0	0	0	0	0.476734	0	0	0	0	0	0	0	0	0	0	0	0	0	0	0	0	0	0	0	0	0	0	0	0	0	0
ENST00000443132.1	1	0	0	0	0	0.457962	0	0	0.310736	0	0	0.842992	0	0	0	2.85201	0	0	0	0	0.458772	0	0	0	0	0	0	0	0	0	0	0	0	0	0	0	0	0	0	0	0	0	0	0	0	0	0	0	0
ENST00000627989.2	1	0.272858	2.24568	0	0	0	0	0	0	0	0	0	1.59792	0	0	0	0	0	0	0	0	0	0	0	0	0	0	0	0	0	0	0	0	0	0	0	0	0	0	0	0	0	0	0	0	0	0	0	0
ENST00000627075.1	1	0.00302049	0.401667	0	0	0	0	0	0	0	0	0	0	0	0	0	0	0	0	0	0	0	0	0	0	0	0	0	0	0	0	0	0	0	0	0	0	0	0	0	0	0	0	0	0	0	0	0	0
ENST00000623351.1	1	0	0	0	0	0	0	0	0	0	0	0	0	0	0	0	0	0	0	0	0	0	0	0	0	0	0	0	0	0	0	0	0	0	0	0	0	0	0	0	0	0	0	0	0	0	0	0	0
ENST00000443946.1	1	0	0	0	0	0	0	0	0	0	0	0	0	0	0	0	0	0	0	0	0	0	0	0	0	0	0	0	0	0	0	0	0	0	0	0	0	0	0	0	0	0	0	0	0	0	0	0	0
ENST00000582269.1	1	0.131908	0.307183	0	0	0	0	0	0	0	0	0	0	0	0	0	0	0	0	0	0	0	0	0	0	0	0	0	0	0	0	0	0	0	0	0	0	0	0	0	0	0	0	0	0	0	2.01291	0	0
ENST00000625841.1	1	0.200729	0	0	0	0	0	0	0	0	0	0	0	1.66895	0	0	0	0	0	0	0	0	0	0	0	0	0	0	0	0	0	0	0	0	0	0	0	0	0	0	0	0	0	0	0	0	0	0	0
ENST00000620080.1	1	0	0	0	0	0	0	0	0	0	0	0	0	0	0	0	0	0	0	0	0	0	0	0	0	0	0	2.85397	0	0	0	2.24117	0	0	0	0	0	0	0	0	0	0	0	0	0	0	0	0	0
ENST00000626183.1	1	0.442956	0	0	0	0	0	0	0	0	0	0	0	0	0	0	0	0	0	0	0	0	0	0	0	0	0	0	0	0	0	0	0	0	0	0	0	0	0	0	0	0	0	0	0	0	0	0	0
ENST00000512875.2	1	0	0	0	0	0	0	0	0	0	0	0	0	0.546649	0	0	0	0	0	0	0	0	0	0	0.413398	0	0	0	0	0	0	0	0	0	0	0	0	0	0	0	0	0	0	0	0	0	0	0	0
ENST00000422306.2	1	0	0.0395137	0	0	0	0	0	0.740302	0	0	0	0	0	0	0	0	0	0	0	0	0	0.618875	0	0	0	0	0	0	0	0	0	0	0	0	0	0	0	0	0	0	0	0	0	0	0	0	0	0
ENST00000620543.1	1	0	0	0	0	0	0	0	0.697393	0	0	0	0	0	0	0	0	0	0	0	0	0	0	0	0	0	0	0	0	0	0	0	0	0	0	0	0	0	0	0	0	0	0	0	0	0	0	0	0
ENST00000474689.3	1	0	0.0438332	0	0	0	0	0	0	0	0	0	0	0	0	2.4253	0	0	0	0	0	0	0	0	0	0	0	0	0	0	0	0	0	0	0	0	0	0	0	0	0	0	0	0	0	0	0	0	0
ENST00000609726.5	1	0	0	0	0	0	0	0	0.942575	0	0	0	0	0	0	0	0	0	0	0	0	0	0	0	0	0	0	0	0	0	0	0	0	0	0	0	0	0	0	0	0	0	0	0	0	0	0	0	0
ENST00000629296.2	1	0	0	0	0	0	0	0	0	0	0	0	0	0	0	0	0	0	0	0	0	0	0	0	0	0	0	0	0	0	0	0	0	0	0	0	0	0	0	0	0	0	0	0	0	0	0	0	0
ENST00000616588.4	1	0	0	0	0	0	0	0	0	0	0	0	0	0	0	0	0	0	0	0	0	0	0	0	0	0	0	0	0	0	0	0	0	0	0	0	0	0	0	0	0	0	0	0	0	0	0	0	0
ENST00000573007.1	1	0	0	0	0	0.570518	0	0	0	0	0	0	0	0	0	0	0	0	0	1.56094	0.477403	0	0	0	0	0.886505	0	0	0	0	0	0	0	0	0	0	0	2.05737	0	0	0	0	0	0	0	0	0	0	0
ENST00000592929.1	1	0	0.0331237	1.49053	0	0	0.909129	0	0	0	0	0	0	0	0	0	0	0	0	0	0	0	0	0	0	0	0	0	0	0	0	0	0	0	0	0	0	0	0	0	0	0	0	0	0	0	0	0	0
ENST00000549734.1	1	0	0.0602674	0	0	0	0	0	0.268246	0	0	0	0	0	0	0	0	0	0	0	0	0	0	0	0	0	0	0	0	0	0	0	0	0	0	0	0	0	0	0	0	0	0	0	0	0	0	0	0
ENST00000586503.1	1	0.0834977	0.265054	0	0	0	0	0	0	0	0	0	0.340958	0	0	0	0	2.41674	0	0	0	0	0	0	0	0	1.88353	0	0	0	0	0	0	0	0	0	0	0	0	0	0	0	0	0	0	0	0	0	0
ENST00000594764.5	1	0.274147	0	0	0	0	0	0	0	0	0	0	0	0	0	0	0	0	0	0	0	0	0	0	0	0	0	0	0	0	0	0	0	0	0	0	0	0	0	0	0	0	0	0	0	0	0	0	0
ENST00000561324.1	1	0	0	0	0	0	0	0.565937	0	0	0	0	0	0	0	0	0	0	0	0	0	0	0	0	0	0	0	0	0	0	0	0	0	0	0	0	0	0	1.47924	0	0	0	0	0	0	0	0	0	0
ENST00000617427.1	1	0	0	0	0	0	0	0	0	0	0	0	0.127372	0	0	0	0	0	0	0	0	0	0	0	0	0	0	0	0	0	0	0	0	0	0	0	0	0	0	0	0	0	0	0	0	0	0	0	0
ENST00000585620.1	1	0.0965599	0	0	0	0	0	0	0	0	0	0	0	0	0	0	0	0	0	0	0	0	0	0	0	0	0	0	0	0	0	0	0	0	0	0	0	0	0	0	0	0	0	0	0	0	0	0	0
ENST00000511369.5	1	0	0.0340913	0	0	0	0	0	0	0	0	0	0	0	0	0	0	0	0	0	1.24049	0	0	0	0	0	1.31777	0	0	0	0	0	0	0	0	0	0	0	0	0	0	0	0	0	0	0	0	0	0
ENST00000588380.1	1	0.2408	0	0	0	0	0	0	0	0	0	0	0	0	0	1.13438	0	0	0	0	0.887454	0	0	0	0.497975	0	0	0	0	0	0	0	0	0	0	0	0	0	0	0	0	0	0	0	0	0	0	0	0
ENST00000427886.6	1	0.29524	0	0	0	0	0	0	0	0	0	0	0	0	0	0	0	0	0	0	0	0	0	0	0	0	0	0	0	0	0	0	0	0	0	0	0	0	0	0	0	0	0	2.16294	0	0	0	0	0
ENST00000584109.1	1	0	0.0291509	0	0	0	0	0	0.996006	0	0	0	0	0	0	0	0	0	0	0	1.03296	0	0	0	0.558513	0	0	0	0	0	0	0	0	0	0	0	0	0	0	0	0	0	0	0	0	1.91435	0	0	0
ENST00000499202.2	1	0	0.0273003	0	0	0	0	0	0	0	1.4713	0	0	0	0	0	0	0	0	0	0	1.92838	0	0	0	0	0	0	0	0	0	0	0	0	0	0	0	0	0	0	0	0	0	0	0	0	0	0	0
ENST00000622310.1	1	0.0983438	0	0	0	0	0	0	0.317195	0	0	0	0	0	0	0	0	0	0	0	0	0	0	0	0	0	0	0	0	0	0	0	0	0	0	0	0	0	0	0	0	0	0	0	0	0	0	0	0
ENST00000620163.1	1	0	0.23062	0	0	0	0	0	0	0	0	0	0	0	1.88847	0	0	0	0	0	0	0	0	0	0	0	0	0	0	0	0	0	0	0	0	0	0	0	0	0	0	0	0	0	0	0	0	0	0
ENST00000614439.1	1	0	0.153681	0	0	0	0	0	0	0	0	0	0	0	0	0	0	0	0	0	0	0	0	0	0	0	0	0	0	0	0	0	0	0	0	0	0	0	0	0	0	0	0	0	0	0	0	0	0
ENST00000616324.1	1	0	0	3.96738	0	0	0	0	0.910756	0	0	0	0	0	0	0	0	0	0	0	0	0	0	0	0	1.27638	0	0	0	0	0	0	0	0	0	0	0	0	0	0	0	0	0	0	0	0	0	0	0
ENST00000616534.1	1	0	0	0	0	0	0	0	0	0	0	0	0	8.84345e-05	0	0	0	0	0	0	0	0	0	0	0	0	0	0	0	0	0	0	0	0	0	0	0	0	0	0	0	0	0	0	0	0	0	0	0
ENST00000384890.1	1	0	0	0	0	0	0	0	0	0	0	0	0	0	0	0	0	0	0	0	0	0	0	0	0	0	0	0	0	0	0	0	0	0	0	0	0	0	0	0	0	0	0	0	0	0	0	0	0
ENST00000582123.2	1	0	0.158258	0	0	0	0	0	0	0	0	0	0	0	0	0	0	0	0	0	0	0	0	0	0	0	0	0	0	0	0	0	0	0	0	0	0	0	0	0	0	0	0	0	0	0	0	0	0
ENST00000582185.2	1	0	0	0	0	0	0	0	0	0	0	0	0	0	0	0	0	0	0	0	0	1.67615	0	0	0	0	0	0	0	0	0	0	0	0	0	0	0	0	0	0	0	0	0	0	0	0	0	0	0
ENST00000582519.2	1	0	0.202809	0	0	0	0	0	0	0	0	0	0	0	0	0	0	0	0	0	0	0	1.0341	0	0	0	0	0	0	0	0	0	0	0	0	0	0	0	0	0	0	0	0	0	0	0	0	0	0
ENST00000608289.1	1	0.252747	0.00457559	0	0	0	0	0	0	0	0	0	0	0	0	0	0	0	0	0	0	0	1.47342	0	0	1.19107	1.57572	0	0	0	0	0	0	0	0	0	0	0	0	0	0	0	0	0	0	0	0	0	0
ENST00000601263.1	1	3.15722	0	0	0	0	0	0	0	0	0	0	0	0	0	0	0	0	0	0	0	0	0	0	0	0	0	0	0	0	0	0	0	0	0	0	0	0	0	0	0	0	0	0	0	0	0	0	0
ENST00000553176.1	1	0	0	0	0	0	0	0	0	0	0	0	0	0	1.04553	0	0	0	0	0	0	0	0	0	1.21266	0	0	0	0	0	0	0	0	0	0	0	0	0	0	0	0	0	0	0	0	0	0	0	0
ENST00000396880.3	1	0	0	0	0	0	0	0	0	0	0	0	0	0	0	0	0	0	0	0	0	0	0	0	0.609807	0	0	0	0	0	0	0	0	0	0	0	0	0	0	0	0	0	0	0	0	0	1.5909	0	0
ENST00000606468.1	1	0	0	0	0	0	0	0	0	0	0	0	0	0	0	0	0	0	0	0	0	0	0	0	0	0	0	0	0	0	0	0	0	0	0	0	0	0	0	0	0	0	0	0	0	0	0	0	0
ENST00000545821.1	1	0	1.14021	0	0	0	0	0	0	0	0	1.41329	0	0	0	0	0	0	0	0	0.381711	1.02252	1.09798	0	0.615832	0	0.701647	0	0	0	0	0	0	0	0	0	0	0	0	0	0	0	0	0	1.75416	0	0	0	0
ENST00000611704.1	1	0	0.120298	0	0	0	0	0	0	0	0	0	0	0	0	1.55611	0	0	0	0	0	0	0	1.12419	0.140195	1.1466	0	0	0	0	0	0	0	0	0	0	0	0	0	0	0	0	0	0	0	0	0	0	0
ENST00000456355.1	1	0	0	0	0	0	0	0.678488	0	0	0	0	0	1.2893	0	0	0	0	0	0	0	0	0	0	0	0	0	0	0	0	0	0	0	0	0	0	0	0	0	0	0	0	0	0	0	0	0	0	0
ENST00000599726.1	1	0	0	0	0	0	0	0	0	0	1.57423	0	0	0	0	0	0	0	0	0	0	0	0	0	0	0.706233	0	0	0	0	0	0	0	0	0	0	0	0	0	0	0	0	0	0	0	0	0	1.78675	0
ENST00000552815.1	1	0	0	0	0	0	0	0	0	0	0	0	0	0.882163	0	0	0	0	0	0	0	0	0	0	0	0	0	0	0	0	0	0	0	0	0	0	0	0	0	0	0	0	0	0	0	0	0	0	0
ENST00000412349.6	1	0.0443404	0.63937	0	0	0	0	0	1.22558	0	0	0	0	0	0	1.79251	0.562963	0	1.1524	0	0	0	0	0	0	0	0.371054	0	0	0	0	0	0	0	0	0	0	0	0	0	0	0	0	0	0	0	1.07501	0	0
ENST00000605780.1	1	0.268273	0	0	0.247149	0	0	0	0	0	0	0	0	0	0	0	0	0	0	0	0	0	0	0	0	0	0	0	0	0	0	0	0	0	0	0	0	0	0	0	0	0	0	0	0	0	0	0	0
ENST00000568040.1	1	0	0.0510754	0	0	0	0	0	0	0	0	0	0	0	1.56583	0	0	0	0	0	0	0	0	0	0	0	0	0	0	0	0	0	0	0	0	0	0	0	0	3.03542	0	0	0	0	0	0	0	0	0
ENST00000522547.1	1	0	0	0	0	0	0	0	0	0	0	0	0	0	0	0	0	0	0	0	0	0	0	0	0	0	0	0	0	0	0	0	0	0	0	0	0	0	0	0	0	0	0	0	0	0	0	0	0
ENST00000437047.1	1	0.224366	0.0539631	1.31399	0	0	0	0	0	0	0	0	0	0	0	0	0	0	0	0	0	0	0	0	0	0	0	0	0	0	0	0	0	0	0	0	0	0	1.35499	0	0	0	0	0	0	0	0	0	0
ENST00000458331.1	1	0.0938503	0.306267	0	0	0	0.921234	0	0	0	0	0	0.407688	0	0	0	0	0	0	2.17679	0	0	0.560173	0	0	0.753015	0	0	0	0	0	2.61788	0	0	0	0	0	0	0	0	0	0	0	0	0	0	0	0	0
ENST00000551161.1	1	0	0	0	0	0	0	0	0	0	0	2.3737	0	0	1.17041	0	0	0	0	0.773609	0.560642	0	0	1.65458	1.65364	0	1.83109	0	0	0	0	0	0	0	0	0	0	0	0	0	0	0	0	0	0	0	0	0	0
ENST00000396724.3	1	0	0	0	0	0	0	0	0	0	0	0	0	0	0	0	0	0	0	0	0	1.099	0	0	0	0	0	0	0	0	0	0	0	0	0	0	0	0	0	0	0	0	0	0	0	2.0735	0	0	0
ENST00000562232.1	1	0.111149	0	0	0	0	0	0	0.388624	0	0	0	0	0	0	0	0	0	0	0	0	0	0	0	0	0	0	0	0	0	0	0	0	0	0	0	0	0	0	0	0	0	0	0	0	0	0	0	0
ENST00000587693.1	1	0	0	0	0	0	0	0	0	0	0	0	0	0	0	0	0	2.32344	0	0	0	0	0	0	0	0	0	0	0	0	0	0	0	0	0	0	0	0	0	0	0	0	0	0	0	0	0	0	0
ENST00000450199.1	1	0.063312	0	0	0	0	0	0	0	0	0	0	0.367142	0	0	0	0	0	0	0.300169	0.888693	1.10814	1.9511	1.92657	0.356231	0	1.68911	0	0	0	0	0	0	0	2.8996	0	0	0	0	0	0	0	0	0	1.52305	0	0.614845	0	0
ENST00000510185.2	1	0	0	0	0	0	0	0	0	0.859654	0	0	0	0	0	0	0	0	0	0	0	0	1.70584	0	0.592428	0	0	0	0	0	0	2.56089	0	0	0	0	0	0	0	0	0	0	0	0	0	0	0	0	0
ENST00000565266.1	1	0	0	0	0	0	0	0	0	0	0	0	0	0	0	0	0	0	0	0	0	0	0	0	0	0	0	0	0	0	0	0	0	0	0	0	0	0	0	0	0	0	0	0	0	0	0	0	0
ENST00000584331.1	1	0	0	0	0	0	0	0	0.931098	0	0	0	0	0	0	0	0	0	0	0	0	0	0	0	0	0	0	0	0	0	0	0	0	0	0	0	0	0	0	0	0	0	0	0	0	0	0	0	0
ENST00000413148.1	1	0	0	0	0	0	0	0	0	0	0	0	0	0	0	0	0	0	0	0	0	0	0	0	0	0	0	0	0	0	5.31343	0	0	0	0	0	0	0	0	0	0	0	0	0	0	2.97329	0	0	0
ENST00000620274.1	1	0.502236	0.0298647	0	0	0	0	0	0.373623	0	0	0	0	0	0	0	0	0	0	0.523696	0	0	0	2.49518	0	0.42289	0	0	0	0	0	0	0	0	0	0	0	0	0	0	0	0	0	0	0	0	1.00557	0	0
ENST00000522686.5	1	0.0505656	0	0	0	0	0	0	0	0	0	0	0	0	0	0	0	0	0	0	0	0.00562711	0	0	0	0	0	0	0	0	0	0	0	0	0	0	0	0	0	0	0	0	0	0	0	0	0	0	0
ENST00000419745.1	1	0.206719	0.118218	1.01421	0	0.22235	0	0	0	0	0	0	0	0	0	0	0	0	0	0	0	1.23567	0.197474	0	0	0	0	0	0	0	0	0	0	0	0	0	0	0	0	1.18609	0	0	7.53085e-06	0	0	0	0	0	0
ENST00000595500.1	1	0	0	0	0	0	0.940031	0	0.670307	0	0	0	0.417641	0	0	0	0	0	0	0	0	0	0	0	0	0	1.0576	0	0	0	0	0	0	0	0	0	0	0	0	0	0	0	0	0	0	0	0	0	0
ENST00000619713.1	1	0.0780656	0	0	0	0	0	0	0	0	0	0	0	0	0	0	0	0	0	0	0	0.951205	0	0	0	0	0	0	0	0	0	0	0	0	0	0	0	0	0	0	0	0	0	0	0	0	0	0	0
ENST00000616338.1	1	0	0	0	0.125102	0	0	0	0.248582	0	0	0	0	0	0	0	0	0	0	0	0	0	0	0	0	0	0	0	0	0	0	0	0	0	0	0	0	0	0	1.15379	0	0	0	0	0	0	0	0	0
ENST00000590622.5	1	0.25819	0.00908464	2.74457	0	0	0	0.14305	0.515257	0	0	0.69282	0.406469	0	0	0	0	0	0	1.0556	0	0.854477	0.158655	0	4.2792	0	1.35395	0	2.14626	0	0	0	0	0	0	0	0	0	1.49508	0	0	0	0.95827	0	0	0	0	0	0
ENST00000649726.1	1	0.046056	0	1.47309	0	0	0	0	0	0	0	0	0	0.832329	0	0.31927	0	0	0	0	0	0	0	0	0	0	1.71133	0	0	0	0	0	0	0	0	0	0	0	0	2.01998	0	0	0	0	0	0	0	0	0
ENST00000519814.2	1	0.0209793	0	0	0	0	0	0	0	0	0	0	0	0	0	0	1.46155	0	0	0	0	0	0	0	0	0	3.08405	0	0	0	0	0	0	0	0	0	0	0	0	0	0	0	0	0	0	0	0.605065	0	0
ENST00000524824.1	1	0	0	0	0	0	0	0	0	0	0	0	1.09906	0	0	0	0	0	0	0	0.304163	0	1.70824	0	0	0	0	0	0	0	0	0	0	0	0	0	0	0	0	0	0	0	0	0	0	0	0	0	0
ENST00000650104.1	1	0.187903	0	0	0	0	0	0	0	0	0	0	0	0	0	0	0	0	0	0	0	0	0.643309	0	0	0	0.951301	0	0	0	0	0	0	0	0	0	0	0	0	0	0	0	0	0	0	0	0	0	0
ENST00000642217.1	1	-0.281838	-0.299465	-0.324499	-0.324499	-0.324499	-0.324499	0.552392	-0.114915	1.07524	-0.324499	-0.324499	-0.281335	-0.324499	-0.324499	-0.324499	0.554002	0.900893	-0.0420272	-0.185869	0.578474	-0.324499	-0.324499	-0.324499	-0.324499	-0.324499	-0.154038	-0.324499	-0.324499	-0.324499	-0.324499	-0.324499	-0.324499	-0.324499	-0.324499	-0.324499	-0.324499	-0.324499	-0.324499	1.29419	0.223782	-0.324499	-0.324499	-0.324499	-0.324499	-0.324499	0.205126	-0.324499	-0.0390364
ENST00000411509.1	1	0.0137882	0.0145437	0	0	0	0	0.100361	1.55056	0	0	0.209174	0	0.158169	0	0.238052	0	0.470747	1.08514	0	0.0712802	1.68735	0	0	0	0	0	0	0	0	0	0	0	0	0	0	0	0.356933	0	0	0	0	0	0	1.78778	0	0	0	1.04738
ENST00000490357.1	1	0	0.00664126	0	0	0	0.234599	0.18264	0	0	0	0	0.108955	0	0	0	0	0	0	0	0	0	0	0	0	0	1.31098	0	0	0	0	0	0	0	0	0	0.651926	0	0	0	0	0	0	0	0	0	0	0	0
ENST00000648951.1	1	0	0	0.470597	0	0	0	0	0	0	0	0	0	0	0	0	0	0	0	0	0	0	0.160741	0	0	0	0	0	0	0	0	0	0	0	0	0	0	0	0	0	0	0	0	0	0	0	0	0	0
ENST00000563203.1	1	0.312052	0.78036	0	0	0	0	0	0	0	0	0	0	0	0	0	0	0	0	0	0	0	0	0	0	0	0	0	0	0	0	0	0	0	0	0	0	0	0	0	0	0	0	0	0	0	0	0	0
ENST00000438893.2	1	0	0	0	0	0	0	0	0	0	0	0	0	0	0	0	0	0	0	0	0	0	0	0	0	0	0	0	0	0	0	0	0	0	0	0	0	0	0	0	0	0	0	0	0	0	0	0	0
ENST00000607421.1	1	0	0	0	0	0	0	0.234012	0	0	0	0	0	0	0	0	0	0	0	0	0	0	0	0	0	0	0	0	0	0	0	0	0	0	0	0	0	0	0	0	0	0	0	0	0	0	0	0	0
ENST00000493825.1	1	0.143632	0.187561	0	0	0	0	0	0	0	0	0	0	0	0	0	0	0	0	0	0	0	0	0	0	0	0	0	0	0	0	0	0	0	0	0	0	0	0	0	0	0	0	0	0	1.82377	0	0	0
ENST00000339037.3	1	0.187754	0.843349	0	0	0	0	0	0	0	0	0	0	0	0	0	0	0	0	0	0	0	0	0.442092	0	0	0	0	0	0	0	0	0	0	0	0	0	0	0	0	0	0	0	1.43187	0	1.41941	0	0	0
ENST00000429065.2	1	0	0.238552	0	0	0	0	0	0	0	0	0	0	0	0	0	0	0	0	0	0	0	0	0	0	0	0	0	0	0	0	0	0	0	0	0	0	0	1.1854	0	1.33945	0	0	0	0	0	0	0	0
ENST00000624980.1	1	0.0612515	0.0135121	0	0	0	0	0	0.466293	0	0	0	0	0	0.405511	0	0	0	0	0	0	0.332765	0	0	0	0	0	0.746538	0	0	0	0	0	0	0	0	0.658247	0	0.524054	0.533601	0	0	0	0	0	0	0	0	0
ENST00000577251.2	1	0	0	0	0	0	0	0	0	0	0	0	0	0	0	0.561221	0	0	0	0	0	0	0	0	0	0	0	0	0	0	0	0	0	0	0	0	0	0	0	0	0	0	0	0	0	0	0	0	0
ENST00000581371.2	1	0	0	0	0	0	0	0	0	0	0	0	0	0	0	0.561221	0	0	0	0	0	0	0	0	0	0	0	0	0	0	0	0	0	0	0	0	0	0	0	0	0	0	0	0	0	0	0	0	0
ENST00000585032.2	1	0	0	0	0	0	0	0	0	0	0	0	0	0	0	0.561221	0	0	0	0	0	0	0	0	0	0	0	0	0	0	0	0	0	0	0	0	0	0	0	0	0	0	0	0	0	0	0	0	0
ENST00000580041.2	1	0	0	0	0	0	0	0	0	0	0	0	0	0	0	0.561221	0	0	0	0	0	0	0	0	0	0	0	0	0	0	0	0	0	0	0	0	0	0	0	0	0	0	0	0	0	0	0	0	0
ENST00000579902.2	1	0	0	0	0	0	0	0	0	0	0	0	0	0	0	0.561221	0	0	0	0	0	0	0	0	0	0	0	0	0	0	0	0	0	0	0	0	0	0	0	0	0	0	0	0	0	0	0	0	0
ENST00000584009.2	1	0	0	0	0	0	0	0	0	0	0	0	0	0	0	0.561221	0	0	0	0	0	0	0	0	0	0	0	0	0	0	0	0	0	0	0	0	0	0	0	0	0	0	0	0	0	0	0	0	0
ENST00000598846.1	1	-0.667074	-0.713647	0.190375	-0.58205	-0.799035	-0.487069	-0.573781	-0.691612	-0.226499	-0.265936	-0.799035	-0.707594	-0.224231	-0.329436	-0.715994	-0.799035	-0.352628	-0.565314	0.760912	-0.724214	-0.355584	-0.799035	-0.72217	-0.737207	-0.268854	-0.190305	-0.799035	-0.799035	-0.799035	-0.799035	-0.29023	-0.037009	0.0683186	-0.799035	-0.799035	-0.799035	-0.799035	-0.799035	-0.407899	-0.347824	-0.799035	-0.402663	-0.799035	-0.799035	-0.799035	-0.799035	-0.513617	-0.799035
ENST00000448256.1	1	-0.506156	-0.725989	-0.781728	-0.0520337	-0.611323	-0.16694	-0.534848	-0.356339	-0.781728	-0.781728	-0.369105	-0.642923	-0.781728	-0.781728	-0.781728	-0.781728	-0.781728	0.562015	0.18476	-0.63548	-0.781728	-0.781728	-0.469688	-0.49595	0.0153461	-0.334712	-0.781728	-0.781728	-0.781728	-0.781728	0.686255	-0.781728	-0.781728	-0.781728	-0.781728	-0.781728	-0.781728	-0.781728	1.06731	-0.781728	-0.781728	-0.781728	-0.781728	-0.781728	-0.781728	-0.781728	-0.781728	-0.781728
ENST00000528133.1	1	-0.194389	-0.388002	-0.772264	-0.679179	-0.526014	-0.29345	-0.0376834	-0.600329	-0.772264	0.204245	-0.772264	-0.56613	-0.772264	0.00553962	-0.772264	-0.772264	-0.772264	0.936757	0.430555	-0.565912	-0.772264	-0.218267	-0.361609	-0.162493	-0.352047	-0.772264	-0.772264	-0.772264	-0.772264	-0.772264	-0.772264	-0.772264	-0.772264	-0.772264	-0.772264	-0.772264	0.0793557	-0.772264	-0.772264	-0.772264	1.09713	-0.772264	-0.772264	0.346335	-0.772264	0.227193	-0.772264	-0.772264
ENST00000641757.1	1	-0.861907	-1.28488	-1.41394	-0.90752	-1.19014	-1.41394	-1.41394	-0.662505	-1.41394	-1.41394	-1.41394	-0.929419	-1.01345	-0.696226	-1.41394	-0.0229563	-0.370585	-1.41394	-1.41394	-0.674985	0.390168	-1.41394	-1.41394	-0.445542	-1.02711	-1.41394	-0.220234	1.44703	-1.41394	-1.41394	-1.41394	-1.41394	-1.41394	-1.41394	0.172226	-1.41394	-0.621026	-1.41394	1.19601	-0.412501	-1.41394	-1.41394	-1.41394	-1.41394	-1.41394	-1.41394	0.347125	-1.41394
ENST00000501122.2	1	-0.705326	-1.23954	-1.40165	-1.39135	-0.803508	-0.847399	-1.15606	-0.412452	-1.28163	-1.2673	-0.775724	-0.711194	-1.21798	-0.734577	-1.38048	-1.35884	-0.497714	-0.560272	-0.814589	-1.20047	-1.10562	-1.11917	0.10176	-1.02676	-1.28135	-0.360084	-1.23851	-1.40165	-1.40165	-0.839139	-0.94179	-0.854009	-1.40165	-1.40165	-1.03397	-0.591172	-0.436473	-0.742289	-0.0125509	-1.20385	-1.24829	-1.187	-0.974025	-1.20175	-1.01835	-0.259047	-0.81727	-1.23727
ENST00000354425.4	1	-0.65678	-0.721512	-0.815787	-0.815787	-0.815787	-0.426238	-0.815787	-0.6788	-0.815787	-0.815787	-0.815787	-0.522166	-0.460442	-0.815787	-0.815787	-0.815787	-0.815787	-0.815787	-0.815787	0.38727	-0.815787	0.626169	-0.499118	-0.815787	-0.815787	-0.34101	-0.815787	-0.815787	-0.815787	-0.815787	-0.815787	-0.815787	-0.815787	-0.815787	0.584313	0.115025	0.322922	-0.815787	-0.815787	-0.815787	-0.815787	-0.815787	-0.815787	1.04187	0.288449	-0.00974378	0.74962	-0.815787
ENST00000645647.1	1	-0.65678	-0.721512	-0.815787	-0.815787	-0.815787	-0.426238	-0.815787	-0.6788	-0.815787	-0.815787	-0.815787	-0.522166	-0.460442	-0.815787	-0.815787	-0.815787	-0.815787	-0.815787	-0.815787	0.38727	-0.815787	0.626169	-0.499118	-0.815787	-0.815787	-0.34101	-0.815787	-0.815787	-0.815787	-0.815787	-0.815787	-0.815787	-0.815787	-0.815787	0.584313	0.115025	0.322922	-0.815787	-0.815787	-0.815787	-0.815787	-0.815787	-0.815787	1.04187	0.288449	-0.00974378	0.74962	-0.815787
ENST00000439999.1	1	-0.8843	0.0903929	-1.17788	-1.10338	-0.825334	-0.670114	-0.967882	-0.754092	-1.17788	-0.695659	-1.17788	-0.560116	-0.838879	-1.17788	-0.991275	-1.17788	-1.17788	-1.17788	-0.538968	-0.198728	0.00519383	-0.260272	-0.935932	-0.0284708	-0.769893	-0.89581	-0.544456	-1.17788	-1.17788	0.634775	-0.605992	-1.17788	-1.17788	-1.17788	-1.17788	-0.237563	-0.489791	-1.17788	-1.17788	-1.17788	-0.0643926	-1.17788	0.304535	-1.17788	-0.487216	0.384639	-0.585852	-0.674519
ENST00000417591.1	1	-0.711615	-1.50899	-1.75446	-1.67059	-1.75446	-1.75446	-1.49315	-1.45526	-1.75446	-0.851174	-1.75446	-1.42479	-1.04286	-1.75446	-1.75446	-1.75446	-1.75446	-1.75446	-0.184403	-0.461746	-1.17545	-1.24404	-0.832724	-0.214882	-1.06469	-0.793325	-1.75446	-1.75446	-1.75446	-1.75446	-1.75446	-1.75446	-1.75446	-1.75446	0.565155	-0.68551	-1.75446	-0.882316	-1.75446	-0.755373	-1.75446	-0.310755	-1.75446	-0.709607	-1.75446	-0.262404	-0.622972	-0.198028
ENST00000569214.1	1	-2.34201	-2.58059	-3.16323	-3.01207	-2.56418	-2.25773	-2.47442	-2.07946	-2.20847	-2.10954	-2.7276	-2.68266	-2.49407	-2.49024	-2.6478	-2.57923	-1.95664	-2.38294	-2.15981	-1.40099	-1.22766	-1.31804	-0.899251	-1.3211	-1.96697	-0.777012	0.160167	0.920432	-3.16323	-3.16323	0.0191519	-1.02292	0.473775	0.0725117	0.147727	0.268281	-0.165477	-0.0906084	-0.610167	-0.28071	-1.13718	-0.46516	-1.27076	0.132307	0.836578	-0.285561	-0.688412	-0.196872
ENST00000488190.1	1	-1.52624	-1.56963	-1.71416	-1.71416	-1.71416	-1.71416	-1.52906	-1.42222	-1.71416	-1.71416	-1.71416	-1.59431	-1.43682	-1.43501	-1.71416	-1.09322	-0.944889	-0.107876	-0.327164	-0.413635	-1.29302	-0.912584	-0.853297	-1.45499	-1.71416	0.538344	-0.804362	-1.71416	-1.71416	0.458196	-1.71416	-1.71416	-1.71416	-1.71416	-1.71416	-0.193443	-0.239851	-1.71416	-1.05384	-0.962363	-0.308981	-1.71416	-0.735832	-0.894678	-0.743641	-0.198934	-1.71416	-0.978864
ENST00000500118.2	1	-2.26825	-2.49102	-2.51639	-2.73713	-2.16445	-2.25001	-2.06341	-2.01776	-2.33925	-1.87938	-1.89094	-2.29835	-2.08498	-2.41819	-2.38709	-2.48041	-1.99375	-0.480147	-2.16503	-0.786585	-2.3891	-1.33647	-1.22431	-1.67244	-1.41072	-1.44125	-1.04328	-2.85946	-0.074871	-0.531201	-1.19709	-2.85946	-0.207759	-0.230416	-0.809505	-0.591927	-0.618547	-0.614917	-1.2757	-0.679407	-1.89931	-0.179872	-0.986083	-0.741698	-0.160142	-0.199036	-0.614174	-0.194832
ENST00000640491.1	1	-1.53108	-1.60246	-1.82047	-1.68264	-1.63135	-1.44567	-1.82047	-1.68794	-1.25624	-1.82047	-1.82047	-1.82047	-1.47869	-1.47649	-1.82047	-1.82047	-0.90406	-1.82047	-0.817252	-0.736	0.155825	-0.64221	-0.810502	-0.672423	-0.790256	-0.0485614	-1.82047	-1.82047	1.95911	0.601271	-0.835954	-1.82047	-1.82047	-0.299914	-0.388609	-1.82047	-0.303177	-0.17999	-1.82047	-0.388224	-1.82047	-1.82047	-0.0505864	-0.891424	0.371005	-0.0934625	-0.811419	-1.82047
ENST00000313064.2	1	-1.18213	-1.19332	-1.31726	-1.31726	-1.14871	-0.281305	-1.31726	-0.898469	-1.31726	-0.597633	-1.31726	-1.31726	-1.31726	-1.31726	-1.31726	-1.31726	-1.31726	0.0165014	1.28707	0.121033	0.537785	-0.464993	-0.569836	0.479433	-1.01554	1.09195	-0.335857	-1.31726	2.31167	-1.31726	-0.411369	-1.31726	0.820889	-1.31726	-1.31726	-0.443515	-0.681043	-0.14081	-1.31726	-0.503071	-1.31726	0.535582	0.338875	-1.31726	-1.31726	0.589184	0.172283	-0.520621
ENST00000460833.1	1	-1.76604	-2.02366	-2.12428	-2.29274	-2.14084	-2.23626	-2.10385	-2.0089	-2.00643	-2.08078	-2.2126	-2.18723	-1.73919	-1.96866	-1.94124	-1.88358	-2.35262	-1.5587	1.7517	0.337875	1.13434	0.0117562	0.336851	1.24222	0.880705	0.685528	-0.636898	-0.979406	0.756225	0.280502	-1.23498	1.29645	0.122561	-2.35262	-1.34067	-0.434497	-0.93604	-0.927188	-0.199953	0.421555	-2.35262	-0.680494	-0.268342	-0.362787	-0.549678	-0.970811	-0.711856	-1.55298
ENST00000397264.4	1	-0.644659	-0.99615	-1.13294	-1.33158	-1.37421	-1.251	-1.30391	-1.04422	-1.18022	-1.37421	-0.822666	-1.21527	-0.589174	-1.09105	-1.1414	-1.37421	-0.755526	-1.04127	0.893634	0.335319	0.773991	-0.0944217	-0.182658	1.19697	0.521918	0.453248	-0.615567	-1.37421	-1.37421	-1.37421	-0.984615	1.23428	-1.37421	0.100487	-0.752415	-0.460495	-0.537046	-0.634202	0.771467	0.510134	-0.653064	-1.37421	-0.273209	-0.0921121	-0.0477916	-0.802375	0.17405	-0.340851
ENST00000417881.2	1	-1.80745	-2.11624	-1.99119	-2.49082	-2.02924	-2.41102	-2.3073	-2.26394	-2.31603	-1.64475	-2.3754	-2.1392	-2.42672	-2.16176	-2.0068	-2.2209	-1.5032	-1.52683	-1.12288	-0.0633256	-0.662901	-1.03472	-0.592075	-1.41616	-1.41451	-0.845677	-0.638336	0.405567	0.127273	-0.324092	-0.189342	-0.657713	-0.462978	-0.799514	-0.0838701	-1.43504	-0.499186	-0.454125	-0.239827	0.23862	-0.388885	-0.756736	-0.207042	-0.531569	0.524911	0.0878294	0.257334	-0.495486
ENST00000542763.2	1	-0.797577	-0.990963	-1.07902	-1.07902	-1.07902	-1.07902	-0.735129	-0.872576	-1.07902	-1.07902	-1.07902	-1.07902	-1.07902	-1.07902	-1.07902	-1.07902	-1.07902	0.170498	0.764457	0.276842	0.483283	0.181053	1.09963	0.280861	1.36266	0.0874508	-1.07902	-1.07902	-1.07902	-1.07902	-1.07902	-1.07902	1.70387	-1.07902	-1.07902	-1.07902	-0.108379	-0.0142203	-1.07902	0.130246	-1.07902	0.625913	0.438482	0.84484	-1.07902	-1.07902	0.967125	0.106903
ENST00000557526.1	1	-0.904707	-1.09558	-1.19935	-1.11512	-1.19935	-1.19935	-1.19935	-1.04318	-1.19935	-1.19935	-0.916651	-1.10908	-0.984302	-1.19935	-0.966241	-1.19935	-0.581331	1.30156	-0.698928	-0.628212	-0.867272	-0.908412	-0.805506	-0.876205	-0.795894	-0.615827	-0.454149	0.902845	-1.19935	-1.19935	-0.515723	-1.19935	-1.19935	-1.19935	-1.19935	0.758257	-0.376414	-0.293253	-0.666772	0.167258	-1.19935	-0.268583	-1.19935	-0.115357	-0.402887	-0.637476	-1.19935	0.407592
ENST00000505668.1	1	-1.02773	-1.27245	-1.35217	-1.28189	-1.16355	-1.21609	-1.06336	-1.35217	-0.952367	-1.35217	-0.908494	-1.25249	-1.35217	-1.35217	-1.35217	-1.35217	0.123859	-0.987174	-1.19215	-0.516095	-0.827678	-0.758074	-0.654729	-0.702978	-0.809747	-0.467571	-0.012337	-1.35217	1.1	-1.35217	-0.926638	0.351081	-1.35217	-0.62426	-1.35217	-0.945003	-1.35217	-1.03346	-0.0210207	-0.677952	-0.571761	-1.35217	-0.171335	-1.35217	-0.477005	-0.297898	0.120214	-0.242268
ENST00000624350.1	1	-2.43151	-2.90506	-2.81698	-3.27088	-3.04258	-2.87208	-2.95881	-2.67325	-2.49899	-2.76334	-3.02899	-3.15565	-2.97775	-2.69925	-2.99451	-2.88142	-2.23554	-2.72468	0.450403	0.253041	0.914324	-0.0974827	-0.00685849	0.486945	0.620588	0.849909	-1.25905	-1.70025	-0.161113	-0.552363	-1.50917	-0.262143	-0.165897	-1.5559	-1.57984	-1.01365	-1.59217	-1.18189	-0.785078	-1.06352	-0.678949	-1.23997	-0.953671	-1.5242	-1.47574	-1.00929	-0.850958	-1.53633
ENST00000640920.1	1	-0.742769	-0.963202	-1.30107	-1.20924	-0.510483	-1.30107	-1.01949	-0.712665	-0.138521	-0.329086	-1.30107	-1.11286	-0.870297	-0.861353	-1.30107	-1.30107	-1.30107	-0.225738	-0.4124	-0.787373	0.295748	-1.00106	-0.889945	-0.699834	-0.566319	-0.690339	-0.0487598	-1.30107	-1.30107	-1.30107	-1.30107	-1.30107	-1.30107	-1.30107	0.35416	-1.30107	-1.30107	-1.30107	-1.30107	-1.30107	-1.30107	0.211402	-1.30107	-0.199886	0.703494	-1.30107	-0.11023	-1.30107
ENST00000641100.1	1	-0.979989	-0.991837	-1.21183	-1.07685	-1.00114	-1.21183	-0.964791	-0.795244	1.57601	0.187554	-0.722292	-0.533694	-0.0745513	-0.529981	-1.21183	-1.21183	1.36707	1.90772	0.305108	-1.04238	0.307561	0.16963	0.919955	1.3632	1.72655	0.983831	-1.21183	-1.21183	-1.21183	-1.21183	-1.21183	-1.21183	1.17655	0.41006	-1.21183	-0.184792	-1.21183	-1.21183	-1.21183	-1.21183	-1.21183	-1.21183	-1.21183	-1.21183	-1.21183	-1.21183	-1.21183	0.291864
ENST00000581621.1	1	0.0353543	-1.50106	-1.50106	-1.48477	-0.819605	-1.50106	-1.39585	-0.443438	-0.873283	-0.91584	-1.38742	-1.24368	-1.50106	-0.64855	-1.31339	-1.50106	-0.814573	-1.50106	-1.50106	1.66752	-0.570696	-1.43961	-0.868615	-0.376919	-0.103927	-0.320666	-1.50106	-1.50106	-1.50106	-1.50106	0.248215	-1.50106	-1.50106	-1.50106	-1.00481	-1.50106	0.198037	-1.50106	-0.739111	-1.50106	0.655393	-0.0332397	-1.50106	0.168777	-1.50106	-1.04642	-0.926956	-0.365973
ENST00000567753.1	1	-0.906912	-0.811464	-0.950028	-0.901482	-0.818191	-0.950028	0.0671953	0.0323751	-0.541294	-0.950028	-0.632366	-0.662594	-0.950028	-0.950028	-0.950028	-0.950028	-0.950028	-0.950028	-0.181694	0.00717248	-0.950028	-0.486407	-0.176117	0.990642	0.116695	-0.0659735	-0.950028	-0.950028	2.36118	-0.950028	-0.950028	-0.950028	-0.950028	0.257846	-0.950028	-0.950028	-0.950028	-0.950028	-0.360356	-0.950028	-0.950028	-0.950028	-0.950028	0.230311	-0.0757341	-0.328374	0.695005	-0.950028
ENST00000427107.5	1	0.84797	-0.871003	-0.84694	-1.16038	-1.18976	-1.11985	-0.899751	-1.15989	-0.764698	-0.854387	-1.06075	-1.06475	-1.18976	-1.06526	-1.18976	-0.82751	-1.18976	-0.98034	-1.18976	-1.15208	-1.18976	-1.18976	-0.445131	-1.12669	-1.18976	-1.18976	-0.0159479	-1.18976	-0.163392	-1.18976	-0.505809	-1.18976	-1.18976	-1.18976	-1.18976	0.00565086	0.463897	-0.694262	1.01906	-0.0830228	-1.18976	-0.596914	0.648288	0.257571	0.120295	1.05553	-0.0460855	0.380086
ENST00000548468.2	1	-0.79106	-0.796563	-1.0084	-0.88131	-1.0084	-1.0084	-1.0084	-0.576802	-0.102396	-1.0084	-1.0084	-1.0084	-1.0084	-0.431119	-1.0084	-1.0084	-1.0084	-1.0084	-0.35105	0.544386	-1.0084	-0.615704	-1.0084	-0.239927	-0.0777395	0.479123	-1.0084	2.3328	-1.0084	-1.0084	0.417001	-1.0084	-1.0084	-1.0084	-1.0084	0.376805	0.0410639	-1.0084	0.798415	-1.0084	-1.0084	-1.0084	-1.0084	0.346227	-1.0084	0.215616	0.448075	-1.0084
ENST00000500941.2	1	-1.45263	-1.2314	-1.55899	-1.43909	-1.24655	-1.55899	-0.903401	-0.982028	-1.55899	-1.55899	-1.55899	-0.758043	-0.618035	-1.00974	-0.970416	-1.55899	-1.55899	-0.25684	1.25301	2.19163	1.28918	1.82529	2.2326	1.70619	0.271611	1.69723	-1.55899	1.71415	2.88521	-1.55899	-0.180849	1.0776	-1.55899	-1.55899	-1.55899	-1.55899	0.456947	-1.55899	-1.55899	-1.55899	-1.55899	-1.55899	0.0114348	-1.55899	-1.55899	-1.55899	0.548571	-0.327477
ENST00000432130.1	1	0	0	0	0	0	0	0	0	0	0	0	0	0	0	0	0	0	0	0	0	0	0	0	0	0	0	0	0	0	0	0	0	0	0	0	0	0	0	0	0	0	0	0	0	0	0	0	0
ENST00000544108.1	1	0	0	0	0	0	0	0	0	0	0	0	0	0	0	0	2.78104	0	0	0	0	0	0	0	1.09171	0	0	0	0	0	0	0	0	0	0	0	0	0	0	0	0	0	0	0	0	0	0	0	0
ENST00000579106.2	1	0	0	0	0	0	0	0	0	2.0955	0	0	0	0	0	0	0	0	0	0	0	0	0	0	0	0	0	0	0	0	0	0	0	0	0	0	0	0	0	0	0	0	0	0	0	0	0	0	0
ENST00000419993.1	1	0	0	0	0	0	0	0	0	0	0	0	0.726924	0	0	0	4.11739	1.86872	0	0	0	0	0	0	0	0	0	0	0	0	0	0	0	0	0	0	0	0	0	0	0	0	0	0	0	0	0	0	0
ENST00000577850.1	1	0.0958562	0	0	0	0.519717	0	0	0	0	0	0	0.289228	0	0	0	0	0	0	0	0	0	0	0.334509	0	0	0	0	0	0	0	0	0	0	0	0	0	0	0	0.800991	0	0	0	0	0	0	0	0	0
ENST00000593300.1	1	0	0	0	0	0	0	0	0.253366	0	0	0	1.06173	0.000420079	0	0	4.43149	0	0	0	0	0	0	0	0	0	0	0	0	0	0	0	0	0	0	0	0	0	0	0	0	0	0	0	0	0	0	0	0
ENST00000619654.1	1	0	0	0	0.185334	0	0	0	0	0	0	2.29192	0.37044	0	0	0	0	0	0	0	0.622379	0	0	0	2.42953	0	0	0	0	0	0	0	0	0	0	0	0	0	0	0	0	0	0	0	0	0	0	1.77991	0
ENST00000470639.3	1	0	0	0	0	0	0	0	0	0	0	0	0	0	0	0	0	0	0	0	0	0	0	0	0	0	0	0	0	0	0	0	0	0	0	0	0	0	0	0	0	0	0	0	0	0	0	0	0
ENST00000566869.1	1	0	0	0	0	0	0	0	0	0	0	0	0	0	0	0	0	0	0	0	0	0	0	0	0	0	0	0	0	0	0	0	0	0	0	0	0	0	0	0	0	0	0	0	0	0	0	0	0
ENST00000615681.1	1	0	0	0	0.564348	0	0	0	0	0	0	0	0	0	0	0	0	0	0	0	0	0	0	0	1.72693	0	0	0	0	0	0	0	0	0	0	0	0	0	0	0	0	0	0	0	0	0	0	0	0
ENST00000582099.2	1	0	0	0	0	0	0	0	0	0	0	0	0	0	0	0	0	0	0	0	0	0	0	0	0	0	2.95381	0	0	0	0	0	0	0	0	0	0	0	0	0	0	0	0	0	0	0	0	0	0
ENST00000583190.2	1	0	0	0	0	0	0	0	0	0	0	0	0	0	0	0	0	0	0	0	0	0	0	0	0	0	0	0	0	0	0	0	0	0	0	0	0	0	0	0	0	0	0	0	0	0	0	0	0
ENST00000585039.2	1	0	0	0	0	0	0	0	0	0	0	0	0	0	0	0	0	0	0	0	0	2.4657	2.25292	0	0	0	0	0	0	0	0	0	0	0	0	0	0	0	0	0	0	0	0	0	0	0	0	0	0
ENST00000532768.1	1	0	0.0191851	0	0	0.413505	0	0	0	0	0	0	0.818672	0	0	0	0	0	0	0	0.725615	1.49276	0	0	1.52209	0	0	0	0	0	0	1.60138	0	0	0	0	0	0	0	0	0	0	0	0	0	0	0	0	1.46785
ENST00000582689.5	1	0	0	0	0	0	0	0	0	0	0	0	0	0	0	1.32811	0	1.70624	2.41902	0	0	0.164389	0	0	0.553565	0	2.53134	0	0	0	0	0	0	0	0	0	0	0	0	0	0	0	0	2.71407	0	0	0	2.50359	0
ENST00000646457.1	1	0.437813	0.0265922	0	0	0	0	0	1.19884	0	0	1.78544	0	0	0	0.734883	0	0	0	0	2.00597	0	0	0	0	0.623527	0	0	0	0	0	0	0	0	0	0	0	0	0	0	0	0	0	0	0	0	1.38067	2.37765	0
ENST00000504270.2	1	0.247352	0	0	0.35078	0	0	0	1.11626	0	0	0.886762	0	0	0	0	0	0	0	0	0	0.786172	0	0	4.99935	0	0.758308	0	0	0	0	1.45889	0	0	0	0	0	0	0	0	0	3.91371	0	4.69154	0	0	0	0	0
ENST00000607412.1	1	0	0	0	0	0	0	0	0.0761103	0	0	0	0.16655	0.383703	0	0	0.471443	0	0	0	0	0	0	0	0	0	2.57831	0	0	0	0	0	0	0	0	0	0	0	0	1.18429	0	1.14058	0	0	0	0	0	0.674297	0
ENST00000447644.1	1	0	0	0	0	0	0.627618	0	0.907073	0	0	0	1.83873	0	0.579894	0	0	0	0	0	1.89428	0	0.392362	2.54327	3.73149	0	0	0	0	0	0	0	0	0	0	0	0	0	0	0	0	0	0	0	0	0	0	0	0
ENST00000537181.1	1	0	0	0	0	0	0	0	0.536276	0	0	0	1.4784	0	0	0	0	0	0	0	0.567089	0.93279	1.89293	2.68829	0.52127	2.59451	0	0	0	0	0	0	0	0	0	0	0	0	0	0	0	0	0	0	0	0	1.41235	0	1.46968
ENST00000422118.1	1	0	0	0	0	0	0	1.33433	0	0	0	0	0	0	0	0	0	0	0	4.36754	0	0	2.29206	0	0.672996	1.20049	0	0	0	0	0	0	0	0	0	0	0	0	0	0	1.16654	0	0	0	0	0	0	0	0
ENST00000650204.1	1	0.0536263	0.00635505	0	0.0404966	0	0.591561	0	0.282813	0	0	0	0	1.04669	0	0	0	0	0	0	0	0	1.11555	0	0	0	0	0	0	0	1.83238	0	0	0	0	0	0	0	0	0	0	0	2.8122	0	0	0	0	0	0.571123
ENST00000606379.1	1	0	0	0	0	0.281232	0	0.072081	0	0	0	0.414615	0	0	0.221576	0.621955	0	0.350091	0	0.148835	0	0	0	0	0	0.225446	0	0	0	0	0	1.53957	0	2.84691	0	0.634467	1.32789	1.38556	0	1.52242	0.634073	0	0	0.476436	0	0	0.998119	0	0
ENST00000550266.1	1	0	0	1.58858	0.597156	0	1.00423	0	0.195579	0	0	1.12829	0.137717	0	0.913133	0	0	0	0	0	0.395953	0	0.592814	0	0.651393	0	0	0	0	0	0	0	0	0	0	0	0	0	0	0	0	0	0	0	0	0	0	0	0
ENST00000581944.1	1	0	0.0241199	0	0	0	0	0	0.497058	0	0	0	0.551996	0	0	0	0	0	0	0	0	0	0	0	0	0	0.848732	0	0	0	0	0	0	0	0	0	0	0	0	0	0	0	0	0	0	0	0	0	0
ENST00000627071.1	1	0	0	0	0.0405878	0	0	0	0	0	0	0	0.0858193	0.204896	0	0.414603	0	0	0	0	0.0922353	0	0	0	1.35206	0.206034	0	0	0	0	0	0	0	0	0	0	0	0	0	0	0	0	0	0	0	0	2.34409	0.675176	0
ENST00000606229.1	1	0	0	0	0	0	0	0	0	0	0	0	0	0.102158	0.373593	0	0	0	1.12802	0	0	0	0	0.102233	0.082352	0	0	0.707673	0	0	0	0	0	1.07444	0	0.578287	0	0	0	0	0	0	0	0	0	0	0	0.66637	0
ENST00000570339.1	1	0	0	0	0	0	0	0.182167	0	0	0.667581	0	0	0	0.283898	0	0	0	0	2.79787	0	1.84974	0.188411	0.258172	0.20997	0	0	0	2.35035	0	0	0	0	0	0	0	0	0	0	0	0	0	1.0909	0	0	0	0	0	0
ENST00000467537.1	1	0	0	0	0	0	0	0.182167	0	0	0.667581	0	0	0	0.283898	0	0	0	0	2.79787	0	1.84974	0.188411	0.258172	0.20997	0	0	0	2.35035	0	0	0	0	0	0	0	0	0	0	0	0	0	1.0909	0	0	0	0	0	0
ENST00000497504.3	1	2.39774	0.115821	0	0	0	0	0	0	0	0	0	0	0	0	0	0	4.23622	0	0	0	0	0	0	0	0	0	0	0	0	0	0	0	0	0	0	0	0	0	0	0	0	0	0	0	0	0	0	0
ENST00000594114.1	1	0	0	0	0	0	0	0	0	0	0	0	0	0	0	0	0	0	0	0	0	0	1.61468	0	0	0	0	0	0	0	0	0	0	0	0	0	0	0	0	0	0	0	0	0	0	0	0	0	0
ENST00000458624.1	1	0	0	0	0	0	0	0	1.24488	0	0	0	0	0	0	0	0	0	0	0	0	0	0	0	4.95155	0	0	0	0	0	0	0	0	0	0	0	0	0	0	0	0	0	0	0	0	0	6.1067	0	0
ENST00000609473.1	1	0	0	0	0	0	0.927413	0	0	0	0	0	0	0	0	0.921606	0	3.17052	0	0	0	1.08741	0	2.12308	0	0	0	0	0	0	0	0	0	0	4.37093	0	0	0	0	0	0	0	0	0	0	0	0	0	0
ENST00000630915.1	1	0.106247	0	0	0	0	1.00421	0	0.724215	0	0	0	0	0	0	0	0	0	0	0	0	0	0	0	0	0	0	0	0	0	0	0	0	0	0	0	0	0	0	0	0	0	0	0	0	0	0	0	0
ENST00000629083.1	1	0.106247	0	0	0	0	1.00421	0	0.724215	0	0	0	0	0	0	0	0	0	0	0	0	0	0	0	0	0	0	0	0	0	0	0	0	0	0	0	0	0	0	0	0	0	0	0	0	0	0	0	0
ENST00000584329.2	1	0	0	0	0	0	0	0	0	0	0	0	0	0	0	0	0	0	0	0	3.57333	0	0	0	0	0	0	0	0	0	0	0	0	0	0	0	0	0	0	0	0	0	0	0	0	0	0	0	0
ENST00000542119.1	1	0	0	0	0	0	0	0	0.402408	0	0	0	0	0	0	0	0	0	0	0	0	0	0	0	0	0	0	0	0	0	0	0	0	0	0	0	0	0	0	0	0	0	0	0	0	0	0	0	0
ENST00000438085.1	1	0	0	0	0	0	0	0	0	0	0	0	0	0	0	0	0	0	0	0	0	0	0	0	0	0	0	0	0	0	0	0	0	0	0	0	0	0	0	0	0	0	0	0	0	0	0	0	0
ENST00000452565.1	1	0	0.036834	0	0	0	0	0	3.29261	0	0	0	0	0	1.87109	0	0	0	2.70553	0	0	0	0	0	0	0	0	0	0	0	0	0	0	0	0	0	0	0	0	0	0	0	0	0	0	0	0	0	0
ENST00000478499.3	1	0	0	0	0	0	0	0	0	0	0	2.16597	0	0	0	0	0	0	0	0	0	0	0	0	0	0	0	0	0	0	0	0	0	0	0	0	0	0	0	0	0	0	0	0	0	0	0	0	0
ENST00000625445.1	1	0	0.0675437	0	0	0	0	0	1.86928	0	0	0	0	0	0.99157	0	2.09392	0.494634	0	0	2.2421	0.139192	0.0619096	0	0.151902	1.18038	1.78489	0	0	0	0	0	0	0	0	0	0	0	0	0	0.271008	0	0.439257	2.64934	0.73078	0	0	0	0
ENST00000640486.1	1	0	0	0	0	0	0	0	0	0	0	0	1.7239	2.47328	1.13016	2.78402	0.89188	0.64239	0	0	0	0	0	0.652769	0	1.12576	0	0	0	0	0	0	0	0	0	0	0	0	0	0	0.633003	3.53846	0	0	0	0	0	0	0
ENST00000529883.1	1	0	0	0	0	0	0	0	0	0	0	1.14688	0	0	0	0	0	0	0	0.620816	0	0	0	0	0	0.50441	0	0	0	0	0	0	0	0	0	0	0	0	0	0	0	0	0	0	0	0	0	0	0
ENST00000454104.1	1	4.09965	0	0	1.08185	1.02483	0	0.687682	0.763441	2.63843	0	0	0	0	0	0	0	0	0	0	0	0	0	0	0	0	1.15792	0	0	0	0	0	0	0	5.7041	0	0	0	0	0	0	0	0	0	0	0	0	0	0
ENST00000591183.1	1	0.0162022	0	0	0	0.0992564	0.53959	0	0.569889	3.21665	0	0	0	0	0	0	2.03948	0	0	0.235016	0	0	0.251783	0.18134	0	0	1.43388	0	0	0	0	0	0	0	0	0	0	0	0	0	0	0	0	0	0	0	0	0	0
ENST00000502001.2	1	0	0.0130839	0	0	0	0	0	0.416335	0	0	0	0	0	0	0	0	0	0	0	0	0	0	0	0	0	0	0	0	0	0	0	0	0	0	0	0	1.95378	0	0	0	0	0	0	0	0	0	0	0
ENST00000570269.2	1	0.273292	-0.111472	0.276066	-0.122203	0.216995	0.48959	0.487412	-0.0415422	0.74825	0.130218	-0.0928189	0.0654376	1.16086	1.07984	-0.12698	0.932479	1.04102	0.301439	0.340297	-0.115483	-0.12698	0.0478405	-0.12698	-0.0607234	1.19889	-0.12698	-0.12698	-0.12698	-0.12698	0.82375	-0.12698	-0.12698	-0.12698	-0.12698	0.0385962	-0.12698	1.00891	0.137858	-0.12698	1.20548	-0.12698	0.751315	-0.12698	2.48269	-0.12698	0.602129	-0.0261905	1.76687
ENST00000648308.1	1	0	0	0.214498	0	1.0762	0	0	1.56636	0	0	0.131299	0	0	0	0	0	3.31645	0	0	0	0	0	1.52597	0.0795555	0	1.36504	0.384644	0	0	0	0	0	0	0	0	0	0	0.479813	0	0	0	0	0	0	0	0	0	0
ENST00000421202.5	1	0	0.00791172	0	0.0747519	0	0	0	2.27716	0	0	0	0.251568	0.250827	0	0	0	0	0.385786	0.321323	0	1.06215	0	1.27292	0	0	0.201613	0	0	0	0	3.17406	0	0	0	0	0	0	0	0	0	0	0	0	0	0	0	0	0.692288
ENST00000440104.1	1	0	0	0	0	0	0	0	0	0	0	0	0.219441	0	1.792	0	0	0	0	0	0	0	0	0	0	0	0	0	0	0	0	0	0	0	0	0	0	2.69357	0	0	0	0	0	0	0	0	0	0	3.04739
ENST00000506247.1	1	0	0	0	0	0	0	0	0	0	0	1.81611	0.32447	0	0	0	0	0	0	0	0	0.925902	0	0	0	0	0	0	0	0	0	0	0	0	0	0	0	0	0	0	0	0	0	0	0	0	0	0	0
ENST00000602145.1	1	0	0	0	0	0	0	0	1.24823	0	0	1.65262	0	0	0	0	1.72564	0	0	0	0	0	4.1378	0	0.431525	0	3.21851	0	0	0	3.61389	0	0	0	0	0	0	0	0	0	0	0	0	0	0	0	0	0.903769	0
ENST00000565113.5	1	0	0	0	0.0161612	0	0	0	0	0	0	0	0	0	0.0851685	0	0	0.852183	0	0	0	0.583703	0.332348	0	0	0	0	0	1.18563	0	0	0	0	0	0	0	0	0.267579	0.883046	0.601976	0	0	1.46067	0	1.3308	2.47494	0	0	0.841063
ENST00000599143.1	1	0	0	0	0	0	0	0	2.2595	0	0	0	0	0	1.68567	0	0	0	3.15887	0	0	0	0	0	0.624369	0	0	0	0	0	0	0	0	0	0	0	0	0	0	0	0	0	0	0	0	0	0	0	0
ENST00000599109.5	1	1.27437	0	0	1.91686	0	0.954336	0	0	0	0	0	0	0	0	0	0	0	0	0	0.0527872	0	0	0	0	0.129442	0	0	0	0	0	0	0	0	0	0	0.389028	0.270889	0	0	0	1.24026	0	0	2.29595	0	0.595487	0	0
ENST00000561622.1	1	0.0221245	0	0	0.0494462	2.87515	0	2.33832	2.59376	0	1.01376	0	0	0	2.41038	0	0.558424	0	3.03496	0	0.110841	0	0.17451	0	0	0	2.15134	0	0	0	0	0	0	0	0	0	0	0	0	0	0	0	0	0	0	0	0	0	0
ENST00000499521.2	1	2.56436	0.918554	-0.786399	-0.852475	-0.793942	-0.886066	-0.388129	-0.619542	-0.806639	-0.766263	1.47655	-0.282668	0.166447	-0.886066	-0.130643	-0.886066	1.63547	-0.194966	-0.713059	-0.767622	-0.674804	-0.760123	-0.753825	-0.738647	-0.790483	-0.886066	0.596214	-0.886066	-0.886066	-0.886066	-0.886066	-0.393297	2.7095	-0.886066	-0.886066	-0.564601	0.182804	-0.186994	0.299623	0.00840263	-0.284662	-0.64129	-0.886066	-0.886066	0.151288	0.464725	-0.172697	0.473343
ENST00000566974.1	1	0	0	0	0	0	0.167748	0	0.0558903	0.483411	0.383172	0	0.181167	0.415054	0.4176	0	0	0	0	0	1.11587	0	0	0	0	0	0	0	0	0	0	0	0	0	0	0	0	0	0	0	0	0	1.82448	0	0	0	0	0	0
ENST00000589496.2	1	-0.427325	-0.372367	-0.696717	-0.573832	-0.517973	-0.469383	-0.39013	-0.474668	-0.393057	-0.696717	0.459602	-0.656496	-0.183326	-0.531731	0.189857	-0.696717	1.052	-0.696717	-0.696717	-0.696717	-0.150959	-0.587142	-0.696717	-0.696717	0.198203	-0.305433	-0.696717	-0.696717	-0.696717	-0.696717	-0.0886638	-0.696717	-0.696717	-0.696717	-0.696717	-0.696717	-0.492767	1.08811	0.739973	-0.370518	-0.696717	1.09336	-0.0899327	0.194613	0.410623	-0.696717	-0.696717	1.58712
ENST00000577467.2	1	0	0	0	0	0	0	0	0	0	2.53881	0	0.835246	0	0	0	0	0	0	0	0.634725	0	0.918437	0	0	0	0	0	0	0	0	0	0	0	0	0	0	0	0	0	0	0	0	0	0	0	0	0	0
ENST00000580597.2	1	0	0.149781	0	0	0	0	0	0.728135	0	0	0	0	0	0	0	0	3.67147	0	0	0	0	0	2.55232	1.55677	0	0	0	0	0	0	0	0	0	0	0	0	0	0	0	0	0	0	0	0	0	0	0	0
ENST00000436950.5	1	0.078828	0	0	0	0	0	0	0.253254	0	0	0	0	0	0	0.799129	0	0	0	0	0	0	0	0	0	0	0	0	0	0	0	0	0	0	0	0	0	0	0	0	0	0	0	0	0	4.65805	0	0	0
ENST00000444482.1	1	0	0.855917	0	0	0	0	0	0	0	0	0	0	0	0	0	0	0	0	0	0.711313	0	0	0	0	0	0.9905	0	0	0	0	0	0	0	0	0	1.87566	0	1.3261	0	0	0	0	0	0	0	0	0	0
ENST00000583018.1	1	0	0	0	0	0	0	0	0	0	0	0	0	0	0	0	0	0	0	0	0	0	0	0	0	0	0	0	0	0	0	0	0	0	0	0	0	0	0	0	0	0	0	0	0	0	0	0	0
ENST00000581538.2	1	0.789178	0	0	0	0	0	0	0	0	0	0	0	0	0	0	0	0	0	0	0	3.72602	1.59943	0	0	1.30261	0	0	0	0	0	0	0	0	0	0	0	0	0	2.33565	0	0	0	0	0	0	0	0	0
ENST00000441255.6	1	0	0.0268416	0	0	0	0	0	0	0	0	0	0	0	0	0	0	0	0	0.790405	0	0	0	0	0.607743	0	0.90822	0	0	0	0	0	0	2.79016	0	0	0	0	0	2.86415	0	0	0	0	0	0	0	0	0
ENST00000618720.1	1	0	0	0	0	0	0	0	0	0	0	4.11652	0	0	0	0	0	0	0	0	0	1.68589	0	0	0	0	0	0	0	0	0	0	0	0	0	0	0	0	0	0	0	0	0	0	0	0	0	0	0
ENST00000579920.2	1	0	0.0713783	0	0	0	0	0	0.89333	0	0	0	0	0	0	0	0	0	0	0	0	0	0	0	0	0	0	0	0	0	0	0	0	0	0	0	0	0	0	0	0	0	0	0	0	0	0	0	0
ENST00000581015.2	1	0.453058	0	0	0	0	0	0	0	0	0	0	0	0	0	0	0	0	0	0	0.677257	2.07835	0	0	0	0	0	0	0	0	0	0	0	0	0	0	0	0	0	0	0	0	0	0	0	0	0	0	0
ENST00000469846.2	1	3.21011	0.0215202	0	0	0	0	0	0	0	0	0	0.872831	0	0	0	0	0	2.09577	0	0	0	0	0	0	0	0	0	0	0	0	0	0	0	0	0	0	0	0	0	0	0	0	0	0	0	0	0	0
ENST00000518437.1	1	1.73592	0	0	0	0	0	0	0	0	0	0	0	0	0	0	0	0	0	0	0	0	0	0	0	0	0	0	0	0	0	0	0	0	0	0	0	0	0	0	0	0	0	0	0	0	0	5.30846	0
ENST00000415635.2	1	0	0.821135	0	0	0	0	0	0	0	0	0	0	0	0	0	0	0	0	0	0	0	0	0	0	0	0	0	0	0	0	0	0	0	0	0	0	0	0	0	0	0	0	0	0	0	2.31714	0	0
ENST00000621370.1	1	0	0.288967	0	0	0	0	0	0	0	0	0	0	0	0	0	0	0	0	0	0	0	0	0	0	0	0	0	0	0	0	0	0	0	0	0	0	0	0	0	0	0	0	0	0	0	0	0	0
ENST00000598893.1	1	0	0	0	0	0	0	0	0	0	3.28497	0	0	0	0	0	0	0	0	0	0	0	0	0	0	1.23111	0	0	0	0	0	0	0	0	0	0	0	0	0	0	0	0	0	0	0	0	0	0	0
ENST00000581896.2	1	0.545425	0	0	0	0	0	0	0	0	0	0	0	0	0	0.20998	0	0	0	0	0	0	0	0	0	0	0	0	4.87742	0	0	0	0	0	0	0	0	0	0	0	0	0	0	0	0	0	0	0	0
ENST00000615730.1	1	0	0	0	0	0	0	0	0	0	0	0	1.42147	0	0	0	0	0	0	0	0	0	0	0	0	0	0	0	0	0	0	0	0	0	0	0	0	0	0	0	0	0	0	0	0	0	0	0	0
ENST00000581155.5	1	0	0.100901	0	0	0	0	0	0	0	0	0	0	0	0	0	0	0	0	0	0.649149	1.69925	0	0	0	0	0	0	0	0	0	0	0	0	0	0	0	0	0	0	0	0	0	0	0	0	0	0	0
ENST00000619837.1	1	0	0	0	0	0	0	0	0	0	0	0	0	0	0	1.99872	0	0	0	0	0	0	0	0	0	0	0	0	0	0	0	0	0	0	0	0	0	0	0	0	0	0	0	0	0	0	0	0	0
ENST00000582641.2	1	0	0	0	1.12216	0	0	1.81924	0.783345	0	0	0	0	0	0	0	0	0	0	0	0	0	0	0	0	0	0	0	0	0	0	0	0	0	0	0	0	0	0	0	0	0	0	0	0	0	0	0	0
ENST00000366384.4	1	0	0	0	0	0	0	0	0	0	0	0	0	0	0	0	0	0	0	0	0	0	0	0	0	0	0	0	0	0	0	0	0	0	0	0	0	0	0	0	0	0	0	0	0	0	0	0	0
ENST00000366116.3	1	0	0.0878253	0	0	0	0	0.0710996	0	0	0	0	0.874038	0	0	0	0	0	0	0	0	0	0	0	0	0	0	0	0	0	0	0	0	0	0	0	0	0	0	0	0	0	0	0	0	0	0	0	0
ENST00000614637.1	1	0.503812	0.103989	0	0	0	0	0	0	2.42695	0	0	0	0	0	0	0	0	0	0	0	0	0	0	0	0	0	0	0	0	0	0	0	0	0	0	0	0	0	0	0	0	0	0	0	0	0	0	0
ENST00000580225.1	1	0	0	0	0	0	0	0	0	0	0	0	0	0	0	0	0	0	0	0	0.982002	0	0	0	0	0	0	0	0	0	0	0	0	0	0	0	0	0	0	0	0	0	0	0	0	3.48728	2.66794	0	0
ENST00000591634.1	1	0	0.584856	0	0	0	0	2.5707	2.83672	0	0	0	0	0	3.09751	0	0	0	0	0	0	0	0	0	0	0	0	0	0	0	0	0	0	0	0	0	0	0	0	0	0	0	0	0	0	0	0	0	0
ENST00000555428.1	1	0	0	0	0	0	0	0	0	0	0	0	0	0	0	1.63782	0	0	0	0	0	0	0.627281	0	0	0	0	0	0	0	0	0	0	0	0	0	0	1.52186	0	0	0	0	0	2.21205	0	0	0	0	0
ENST00000584245.2	1	0.213228	0.112471	0.00213668	0	0	0	0	0.514143	0	0	0	0	0	0	0	0	0	0	0	0	0	0	0	0	0	0	0	0	0	0	0	0	0	0	0	0	0	0	0	0	0	0	0	0	0	0	0	0
ENST00000492268.3	1	0.213228	0.112471	0.00213668	0	0	0	0	0.514143	0	0	0	0	0	0	0	0	0	0	0	0	0	0	0	0	0	0	0	0	0	0	0	0	0	0	0	0	0	0	0	0	0	0	0	0	0	0	0	0
ENST00000610676.5	1	1.70029	0	1.68281	0	0	0	0	0.29425	0	0	0	0	1.90693	0.970364	0	0	0	0	0	0	0	0.931003	0	1.51829	0	0	0	0	0	0	0	0	0	0	0	0	0	1.45657	0	0	0	0	0	0	0	2.27914	0	0
ENST00000618370.1	1	1.70029	0	1.68281	0	0	0	0	0.29425	0	0	0	0	1.90693	0.970364	0	0	0	0	0	0	0	0.931003	0	1.51829	0	0	0	0	0	0	0	0	0	0	0	0	0	1.45657	0	0	0	0	0	0	0	2.27914	0	0
ENST00000590117.1	1	0	0.0564474	0	0	0	0	0	0	0	0	0	0	0	0	0	0	0	0	0	0	0	0	0	0	0	0	0	0	0	0	0	0	0	0	0	0	0	0	0	0	0	0	0	0	0	0	0	0
ENST00000578741.1	1	0.0799508	0	0	0	0	0	0	0	0	0	0	0	0	0	0	0	0	0	0	0	0	0	0	0	0	0	0	0	0	0	0	0	0	0	0	0	0	0	0	0	0	0	0	0	0	0	0	0
ENST00000529323.1	1	0.735515	0	0	0	0	0	0	0	0	0	0	0	0	0	0	0	0	0	0	0	0	0	0	0	0	0	0	0	0	0	0	0	0	0	0	0	0	0	0	0	0	0	0	0	0	0	0	0
ENST00000591826.1	1	0	0	0	0	0	0	0	0.58918	0	0	0	0	0	0	0	0	0	0	0	0	0	0	0	0	0	0	0	0	0	0	0	0	0	0	0	0	0	0	0	0	0	0	0	0	0	0	0	0
ENST00000433125.1	1	0	1.22058	0	0	0	0	0	0	0	0	0	0	0	0	0	0	0	0	0	0	0	0	0	0	0	0	0	0	0	0	0	0	0	0	0	0	0	0	0	0	0	0	0	0	0	0	0	0
ENST00000628455.2	1	0	0.0722827	1.96854	0	0	0	0	0	0	0	0	0	0	0	0	0	0	0	0	0	0	0	0	0	0	0	0	0	0	0	0	0	0	0	0	0	0	0	0	0	0	0	0	0	0	0	0	0
ENST00000573610.2	1	0.251379	0	0	0	0	0	0	0.492497	0	0	0	0	0	0	0	0	0	0	0	0	0	0	0	0	0	0	0	0	0	0	0	0	0	0	0	0	0	0	0	0	0	0	0	0	0	0	0	0
ENST00000608465.5	1	0	0	0	0	0	0	0	0	0	0	0	0	0	0	1.59316	4.72654	0	0	0	0	0	0	0	0	0	0	0	0	0	0	0	0	0	0	3.43663	0	0	0	0	0	0	0	0	0	0	0	0	0
ENST00000593789.5	1	0.0767491	0	0	0	0	0	0	0	0	0	0	0	0	0	0	0	0	0	0	0	0	0	0	0	0	0	0	0	0	0	0	0	0	0	0	0	0	0	0	0	0	0	0	0	0	0	0	0
ENST00000446516.2	1	0.122344	1.29592	0	0	0	0	0	0	0	0	0	0	0	0	0	0	0	0	0	0	0	0	0	0	0	0	0	0	0	0	0	0	0	0	0	0	0	0	0	0	0	0	0	0	0	0	0	0
ENST00000561101.2	1	0.149548	0	0	0	0	0	0	0	0	0	0	0	0	0	0	0	0	0	0	0.512243	2.09125	0	0	0	0	0	0	0	0	0	0	0	0	0	0	0	0	0	3.2046	0	0	0	0	0	0	0	0	0
ENST00000597357.1	1	0	0	0	0	0	0	0	0	0	0	0	0	0	0	0	0	0	0	0	0	0	0	0	0	0	0	0	0	0	0	0	0	0	0	0	0	3.60129	0	0	0	0	0	0	0	0	0	0	0
ENST00000639946.1	1	0.150252	0	2.00543	0	0	0	0	0	0	0	0	0	0	0	0	0	0	0	0	0	0	0	0	0.825833	0	0	0	0	0	0	0	0	0	0	0	0	0	0	0	0	0	0	0	0	0	0	0	0
ENST00000561956.1	1	0	0.57906	0	0	0	0	0	0	0	0	0	0	0	0	0	0	0	0	0	1.93206	0	0	0	0	0	0	0	0	0	0	0	0	0	0	0	0	0	0	0	0	0	0	0	0	0	0	0	0
ENST00000427901.1	1	0.275694	0	0	0	0	0	0	0	0	0	0	0	0	0	0	0	0	0	0	0	0	0	0	0	0	0	0	0	0	0	0	0	0	0	0	0	0	0	0	0	0	0	0	0	0	0	0	0
ENST00000518507.1	1	0.557353	0	0	0	0	0	0	0	0	0	0	0	0	0	0	0	0	0	0	0	0	0	0	0	0	0	0	0	0	0	0	0	0	0	0	0	0	0	0	0	0	0	0	0	0	0	0	0
ENST00000614194.1	1	0	0.0927682	0	0	0	0	0	0	0	0	0	1.49611	0	0	0	0	0	0	0	0	0	0	0	0	0	0	0	0	0	0	0	0	0	0	0	0	2.11894	0	0	0	0	0	0	0	0	0	0	0
ENST00000577943.2	1	1.06654	0	0	0	0	0	0	0	0	0	0	0	0	0	0	0	0	0	0	0.708178	0	0	0	0	0	0	0	0	0	0	0	0	0	0	0	0	0	0	0	0	0	0	0	0	0	0	0	0
ENST00000466851.3	1	0	0	0	0	0	0	0	0	0	0	0	0	0	0	0	0	0	0	0	0	0	0	0	0	0	0	0	0	0	0	0	0	0	0	0	0	0	0	0	4.69287	0	0	0	0	0	0	0	0
ENST00000555377.1	1	0	0	0	0	0	0	0	0	0	0	0	0	0	0	0	0	0	0	1.98506	0	0	0	0	0	0	0	0	0	0	0	0	0	0	0	0	0	0	0	0	0	0	0	0	0	0	0	0	0
ENST00000583069.2	1	0.697199	0	0	0	0	0	0	0	0	0	0	0	0	0	3.5816	0	0	0	0	0.759877	0	0	0	0	0	0	0	0	0	0	0	0	0	0	0	0	0	0	0	0	0	0	0	0	0	0	2.76374	0
ENST00000400985.3	1	1.16299	0	0	0	0	0	0	0	0	0	0	0	0	0	0	0	0	0	0	1.59105	0	0	0	0	0	0	0	0	0	0	0	0	0	0	0	0	0	0	0	0	0	0	0	0	0	0	0	0
ENST00000597110.1	1	0	0.0775452	0	0	0	0	0	0.740302	0	0	0	0	0	0	0	0	0	0	0	0	0	0	0.809264	0	0	0	0	0	0	0	0	0	0	0	0	0	0	0	0	0	0	0	0	0	0	0	0	0
ENST00000568836.1	1	0.469224	0	0	0	0	0	0	0	0	1.48025	0	0.340958	1.21259	0	0	0	0	0	0	0	0	0.487571	0.645928	0	0	0	0	0	0	0	0	0	0	0	0	0	0	0	0	0	0	0	0	0	0	0	1.70213	0
ENST00000566639.1	1	0	0.0197698	1.0547	0	0	0	0	1.12419	0	0	0.71122	0.251972	0	0	0	3.03399	0	0	1.69792	0	0	0.931384	0	0	1.20797	0.743616	0	0	0	0	3.43744	0	0	0	0	0	0	1.12654	0	0	0	0	0	0	0	0	0	0
ENST00000606393.1	1	0.096394	0	0	0	0	0.940031	2.03775	0	1.30993	0	0	0	0	0	0	0	0	0	0	0.379864	0	0	0.74954	0	1.26382	4.42946	0	0	0	0	0	0	0	0	0	0	0	0	1.55425	0	0	0	0	0	0	0	0	0
ENST00000604228.1	1	0.257457	0.142055	0	0	0.696628	0	0	2.37179	0	0	0	0.561084	0	0	0	0	0	0	1.74379	0	3.52362	0.707541	0	0	0	0	0	0	0	0	0	0	0	0	0	0	0	0	0	0	0	0	2.38449	0	0	1.89788	0	0
ENST00000621315.1	1	0	0	0	0	0	0	0	0	0	0	0	0	0	1.18074	0	0	0	0	0	3.06192	0	0	0	0	0	0	0	0	0	0	0	0	0	0	0	0	0	0	2.05273	0	0	0	0	0	0	0	0	0
ENST00000584958.2	1	0	0	0	0.250548	0	0	0	0	0	0	0	0.489436	0	0	0	0	0	0	0	0	0	0	0	0	0	0	0	0	0	0	0	0	0	0	0	0	0	0	0	0	0	0	0	0	0	0	0	0
ENST00000555212.1	1	0	0	1.37615	0	0	0	0	0	0	0	1.52732	1.57489	0	0	0	0	3.34934	0	0	0	0.993549	0	0	2.52048	0	0	0	0	0	0	0	0	0	3.27864	0	0	0	0	0	0	0	0	0	0	0	0	0	0
ENST00000548199.1	1	0	0	0	0	0	0	0	0.325694	0	0	0	0	0	0.744546	0	0	0	0	0	0	0	0	0	0	0	0	0	0	0	0	0	0	0	0	0	0	0	0	0	0	0	0	0	0	0	0	0	0
ENST00000613153.1	1	0	0	0	0	0	0	0	0	0	0	0	0	0	0	0	0	0	0	0	0.397233	0	0	0	0	0	0	0	0	0	0	0	0	0	0	0	0	0	0	0	0	0	0	0	0	0	0	0	0
ENST00000429808.5	1	0	0	0	0	0	0	0	1.08887	0	0	0	0	0	0	0	0	0	0	0	0	0	0	0	0.786499	0	0	0	0	0	0	0	0	0	0	0	0	0	0	0	0	0	0	0	0	0	0	0	0
ENST00000618435.1	1	0	0.394806	0	0	0	0	0	0.802101	0	0	0	0	0	0	0	0	0	0	0	0	0	0	0	0	0	0	0	0	0	0	0	0	0	0	0	0	0	0	0	0	0	0	0	0	0	0	0	0
ENST00000622073.1	1	0	0.228564	0	0	0	0	0	0	0	0	0	0	0	0	0	0	0	0	0	0	0	0	2.29016	0	1.22324	0	0	0	0	0	0	0	0	0	0	0	0	0	0	0	0	0	0	0	0	0	0	0
ENST00000594776.1	1	0	0.20532	0	0	0.755223	1.28162	0	0	0	0	0	0	0.975345	0	0	0	0	0	1.81955	0	0	0	0	0	0	2.01383	0	0	0	0	0	0	0	0	0	0	0	0	0	0	0	0	0	0	0	0	0	0
ENST00000581083.1	1	0	1.45404	0	0	0	0	0	0.824725	0	0	0	0	0	0	0	0	0	0	0	0	0	0.0367997	0	0	0	0	0	0	0	0	0	0	0	0	0	0	0	0	0	0	0	0	0	0	0	0	0	0
ENST00000626720.1	1	0.902372	0	0	0	0	0	0	0	0	1.08986	0	0	0	0	0	0	0	0	0	0	0	0	0	0	0	0	0	0	0	0	0	0	0	0	0	0	0	0	0	0	0	0	0	0	0	0	0	0
ENST00000628676.1	1	0.902372	0	0	0	0	0	0	0	0	1.08986	0	0	0	0	0	0	0	0	0	0	0	0	0	0	0	0	0	0	0	0	0	0	0	0	0	0	0	0	0	0	0	0	0	0	0	0	0	0
ENST00000501918.2	1	0	0	0	0	0	0	0	0	0	0	0	0	0	0	0	0	0	0	0.871773	0	0	0	0	0	0	0	0	0	0	0	0	0	0	0	0	0	0	0	0	0	2.6023	0	0	0	0	0	0	0
ENST00000409569.2	1	0	0	0	0	0.828822	0	0	0	0	0	0	0	0	0	0	0	0	0	0	0	0	4.31673	0	0	0	0	0	0	0	0	0	0	0	0	0	0	0	0	0	0	0	0	0	0	0	0	0	0
ENST00000554548.1	1	0	0	0	0	0	0	0	0	0	0	0	0	0	0	0	0	0	0	0	0	0	0	0	0	0	0	0	0	0	0	0	0	0	0	0	0	0	0	0	0	0	0	0	0	0	0	0	0
ENST00000606185.1	1	0	0	0	0	0	0	0	1.31409	0	0	0	0	0	0	0	0	0	0	0	0.879697	2.108	0	0	0	0	0	0	0	0	0	0	0	0	0	0	0	0	0	0	0	0	0	0	0	0	0	3.09532	0
ENST00000580360.1	1	0	0	0	0	0	0	1.25776	0	3.14205	0	0	0	0	0	0	0	0	0	0	0	0	0	0	0	0	0	0	0	0	0	0	0	0	0	0	0	0	0	0	0	0	0	0	0	0	0	0	0
ENST00000442326.1	1	0	0	0	0	0	0	0	0	1.51024	0	0	0	0	0	0	0	0	1.40243	0	0	0	0	0	0	0	0	0	0	0	0	0	0	0	0	0	0	0	0	0	0	0	0	0	0	0	0	0	0
ENST00000583713.1	1	0	0	0	0	0	0	0	0	0	0	0	0	0	0	0	0	0	0	0	0.91752	0	0	0	2.04703	0	0	0	0	0	0	0	0	0	0	0	0	0	0	0	0	0	0	0	0	0	0	0	0
ENST00000399123.2	1	0	1.34972	0	0	0	0	0	0	0	0	0	0	0	0	0	0	0	0	0	0	0	0	0	0	2.08259	5.51589	0	0	0	0	0	0	0	0	0	0	0	0	0	0	0	0	0	0	0	0	0	0
ENST00000571934.5	1	0	0	0	0	0	0	0	1.27189	0	0	0	1.93592	0	0	0	0	4.24536	0	0	0	0	0	0	0	0	0	0	0	0	0	0	0	0	0	0	0	0	0	0	0	0	0	0	0	0	0	0	0
ENST00000418049.1	1	0	0	0	0	0	0	0	0	0	0	0	0	0	0	0	0	0	0	0	2.10148	0.224544	0	0	0	0	0.987226	0	0	0	0	0	0	0	0	0	0	0	0	0	2.16176	0	0	0	0	0	0	0	0
ENST00000622034.1	1	0	0	0	0	0	0	0	0	0	0	0	0	2.78461	0	0	0	0	0	0	0	0	0	0	0	1.22324	0	0	0	0	0	0	0	0	0	0	0	0	0	0	0	0	0	0	0	0	0	0	0
ENST00000613464.1	1	0	0.0679542	0	0	0	0	0	0	0	0	0	0.733928	0	0	0	0	0	0	0	0	0	0	0	0	0	0	0	0	0	0	0	0	0	0	0	0	0	2.04652	0	0	0	0	0	0	0	0	0	0
ENST00000569130.1	1	0	0	0	0	0	0	0	0	0	0	0	0	0	0	0	0	0	0	0	0.674594	0	0	0	0	0	0	0	0	0	0	0	0	0	0	0	0	0	0	0	0	0	0	0	0	0	0	0	0
ENST00000614973.1	1	0	0	0	0	0	0	0	0	0	0	0	0	0	0	0	0	0	2.80912	0	0	0	0	0	0	0	0	0	0	0	0	0	0	0	0	0	0	0	0	0	0	0	0	0	0	0	0	0	0
ENST00000570247.1	1	0	0	0	0	0	0	0	0	0	0	3.46691	0	0	0	0	0	0	0	0	0	0	0	0	0	0	1.96758	0	0	0	0	0	0	0	0	0	0	0	0	0	0	0	0	0	2.90921	0	0	0	0
ENST00000506416.1	1	0	0	0	0	0	0	0	0	0	0	0	0	0	0	1.55611	0	0	0	0	0	0	0	0	0	0	0	0	0	0	0	0	0	0	0	0	0	0	0	0	0	0	0	0	0	0	0	0	0
ENST00000582814.2	1	0	1.95258	0	0	0	0	1.54633	0	0	0	0	0	0	2.01553	0	0	0	0	0	0	0	0	0	0	0	0	0	0	0	0	0	0	0	0	0	0	0	0	0	0	0	0	0	0	0	0	0	0
ENST00000580539.2	1	0	0	0	0	0	0	0	0	0	0	0	0	0	0	0	0	0	0	0	0	1.75777	0	0	0	0	0	0	0	0	0	0	0	0	0	0	0	0	0	0	0	0	0	0	0	0	0	0	0
ENST00000621807.1	1	0	1.21187	0	0	0	0	0	0	0	0	1.25282	0	0	0	0	0	0	0	0	0	0	0	0	0	5.38009	0	0	0	0	0	0	0	0	0	0	0	0	0	0	0	0	0	0	0	0	0	0	0
ENST00000366281.2	1	0.121999	0.154954	0	0	0	0	0	0	0	4.94427	0	0	0	0	0	0	0	0	0	0	0	0	0	0	0	0	0	0	0	0	0	0	0	0	0	0	0	0	0	0	0	0	0	0	0	0	0	0
ENST00000583521.1	1	0	0	0	0	1.27255	0	0	0	0	0	0	0	0	0	0	0	0	0	0.966914	0	3.41996	0	0.78456	0	1.99011	0	0	0	0	0	0	0	3.56152	0	0	0	0	0	0	0	0	0	0	0	0	0	0	0
ENST00000394183.2	1	0	0	0	0	0	0	0	0	0	0	0	0	0	0	0	0	0	0	0	0	2.41444	2.1629	0	0	0	0	0	0	0	0	0	0	0	0	0	0	0	6.11552	0	0	0	0	0	0	0	0	0	0
ENST00000516231.1	1	0	0	0	0	0	0	0	0.783667	0	0	0	0	0	0	0	0	0	0	0	0	0	0	3.31337	0	0	0	0	0	0	0	0	0	0	0	0	0	0	0	0	0	0	0	0	0	0	0	0	0
ENST00000619714.1	1	0	0	0	0	0	0	0	0.517456	0	0	0	0	0	0	0	0	0	0	1.23871	0	0	0	0	0	0	0	0	0	0	0	0	0	0	0	0	0	0	0	0.353828	0	0	0	0	0	0	0	0	0
ENST00000597355.1	1	0	0	0	0	0	0	0	0.517456	0	0	0	0	0	0	0	0	0	0	1.23871	0	0	0	0	0	0	0	0	0	0	0	0	0	0	0	0	0	0	0	0.353828	0	0	0	0	0	0	0	0	0
ENST00000619652.1	1	0	0	0	0	0	1.86933	0	0	0	0	0	0	0	0	0	0	0	0	0	0.857847	1.19889	0	0	0	0.305819	0.580074	0	0	0	0	0	0	0	0	0	0	0	0	0	2.67485	0	0	0	0	0	0	0	3.43956
ENST00000620519.1	1	0	0	0	0	0	0.0234527	0.157692	1.96014	0	0	0	0.232532	0	2.43815e-06	0	0	0.576072	0	0	0	0	0	0	0	0.210853	0	0	0	0	0	0	0	0	0	0	0	0	0	0	1.47862	0	0	0	0	0	0	0	0
ENST00000562493.1	1	0.00959902	-0.116457	-0.119663	-0.119663	0.717408	0.256203	-0.119663	0.560156	1.42228	1.60148	0.168598	0.472256	1.25939	-0.119663	-0.119663	-0.119663	0.748826	1.56603	-0.119663	-0.119663	-0.119663	-0.119663	-0.0136743	-0.0341938	-0.119663	0.455514	-0.119663	-0.119663	-0.119663	-0.119663	0.793779	-0.119663	-0.119663	-0.119663	-0.119663	0.279454	-0.119663	-0.119663	0.163553	-0.119663	-0.119663	-0.119663	-0.119663	0.227495	-0.119663	0.639966	-0.119663	2.5433
ENST00000593427.1	1	-0.117608	-0.0293747	-0.117608	0.611311	-0.117608	-0.117608	0.628013	-0.117608	1.62129	-0.117608	-0.117608	-0.043997	1.00311	-0.0257917	1.77058	-0.117608	-0.117608	0.92125	0.969142	0.459562	0.163678	-0.0519112	-0.00159105	-0.0438799	-0.117608	2.53818	0.241014	-0.117608	-0.117608	-0.117608	-0.117608	0.755863	-0.117608	-0.117608	-0.117608	-0.117608	-0.117608	-0.117608	-0.117608	-0.117608	3.20317	-0.117608	-0.117608	-0.117608	0.573895	-0.117608	-0.117608	0.161536
ENST00000616163.1	1	0.156821	0.00824027	0	0.0279027	0.523142	0	0.722565	0.0981369	0	0	0.508357	0.3716	0	0.275747	0	0	0	0	1.84929	0.126593	1.90012	0.10277	0.271966	0	0	0	0	0	0	0	0.834147	0	0	0	0	0	0	0	0	0	0	0	0	0	0	0.68992	1.16592	1.21536
ENST00000646508.1	1	0.0256311	0	0	0	0	0	0.181989	0	0.471829	0	1.29568	0	0	0.587999	0	0	0	0	0	0	1.24644	0	0	0	0	0.731029	0	0	0	0	0	0	0	0	0	0	0	1.7048	0	0	0	0	0	0	0	1.17732	0.87188	0
ENST00000453784.2	1	0.0179172	0.00815197	0	0.326576	0.0755963	0	0	0.441724	0	0	0.177415	0.288871	0	0	0.277225	0	0	0	0	0	0	0	0	0	0	0.439731	0.528004	0	0	0	0.457506	0	0	0	1.55839	0	0	0.394544	1.37962	1.73369	0	0.639695	0	0	0	0.503749	0	0
ENST00000567769.1	1	0	0.00528513	0	0	0	0.988277	0.900169	0.345022	0	0.429392	0	0.204822	1.33333	0	0	0	0	0	0.220221	0	0	0	0	0	1.34485	0	0	0	0	0	1.55041	0	0	0	0	0	0	1.03051	1.04657	0	0	0	0	0.531542	0.66563	0	0	0.492617
ENST00000427804.1	1	0	0.0207996	0	0.357783	0	0	1.35135	0.915823	0	0	0	0	0	0	0	0	1.40257	0	3.29249	1.12286	1.98371	0.396254	0.530056	3.30346	1.49882	2.17783	0	0	0	0	0	0	0	0	0	0	0	0	0	0	0	0	0	5.34208	0	0	0	0
ENST00000601701.1	1	0	0.00669818	0	0	0	0	0	0	0	0	0	0.772766	0	0	1.45893	0.491233	0	1.01786	0.67146	0	0	0	0	0.162963	0	0	0	0	0	0	0.657504	0	0	0	0	0	0	0	0	0	0	0	0	0	0	0	0	0
ENST00000631505.1	1	0	0.00669818	0	0	0	0	0	0	0	0	0	0.772766	0	0	1.45893	0.491233	0	1.01786	0.67146	0	0	0	0	0.162963	0	0	0	0	0	0	0.657504	0	0	0	0	0	0	0	0	0	0	0	0	0	0	0	0	0
ENST00000356560.3	1	0	0	0	0	0	0	0	0	0	2.68185	0	0	0	0	0	0	0	0	0	0	0	0	0	0	0	0	0	0	0	0	0	0	0	0	0	0	0	0	0	0.0034418	0	0	0	0	0	0	0	0
ENST00000488440.2	1	0.220798	0	0	0	0	0	0	0	0	0	0	0	0	0	0	0	0	0	0	0	0	0	0	1.01147	0	0	0	0	0	0	0	0	0	0	0	0	0	0	0	0	0	0	0	0	0	0	0	0
ENST00000444750.1	1	0	0	0	0.190234	0	0	0	0	0	0	0	0.160197	0	0	0	0	0	0	0	0.870302	0	1.03861	0	0	0.412101	0	0	0	0	0	0	0	0	0	0	0	0	0	0	0	0	0	0	0	0	0	0	0
ENST00000507794.2	1	-0.252725	-0.4615	-0.0822807	-0.315541	-0.235108	-0.472934	-0.174551	-0.371037	-0.472934	-0.472934	-0.119865	-0.356936	0.347814	-0.472934	-0.472934	0.289964	2.41579	0.0568479	-0.472934	-0.42959	-0.051345	-0.472934	-0.472934	-0.393369	-0.472934	0.0501461	1.00185	-0.472934	-0.472934	-0.472934	1.04326	-0.472934	-0.472934	-0.472934	-0.472934	-0.472934	-0.472934	3.05893	-0.472934	-0.270139	-0.472934	-0.472934	-0.472934	-0.472934	-0.472934	1.05111	-0.472934	0.6123
ENST00000619896.1	1	0	0	0	0	0	0	0	0	0	0	0	0	0	0	0	0	0	0	0	0	0	0.967504	0	0	0	0	0	0	0	0	0	0	0	0	0	0	0	0	0	0	0	0	0	0	0	0	0	0
ENST00000514487.1	1	0	0	2.9728	0	0	0	0	0	0	0	0	0	0	0	0	0	0	0	0	0	0	0	0	0	0	0	0	0	0	0	0	0	0	0	0	0	0	0	0	0	0	0	0	0	0	0	0	0
ENST00000628710.1	1	0	0	0	0	1.01409	0	0.679753	1.24788	0.894243	0	0	0	0	0	0	0	0	0	0	0	0	0	0	1.9098	0	0	0	0	0	0	0	0	0	0	0	0	0	0	0	0	0	0	0	0	0	0	0	0
ENST00000391707.7	1	0	0	0	0	1.01409	0	0.679753	1.24788	0.894243	0	0	0	0	0	0	0	0	0	0	0	0	0	0	1.9098	0	0	0	0	0	0	0	0	0	0	0	0	0	0	0	0	0	0	0	0	0	0	0	0
ENST00000640437.1	1	0	0	0.499319	0.0951969	0.562484	0	0	0	0	0	0	0	0	1.19221	0	0	0	0	0	0	0	0	0	0	0	0	0	0	0	0	0	0	0	0	0	0	0	0	0	0	0	0	0	0	0	0	0	0
ENST00000421323.1	1	0.139509	0	0	0	0	0	0	0	0	0	0	0.578059	0	0	0	0	0	0	0	0	0	0	0	0	0	0	0	0	0	0	0	0	0	0	0	0	0	0	0	0	0	0	0	0	0	0	0	0
ENST00000420417.3	1	0.193123	0	2.77578	0	0	0	0	0	0	0	0	0	0	0	0	0	0	0	0	0	0	0	0	0	0	0	0	0	0	0	0	0	0	0	0	0	0	0	0	0	0	0	0	0	0	0	0	0
ENST00000641507.1	1	1.17116	0	0	0	0	0	0	0.36476	0	0	0	0	0	0	0	0	1.86562	0	0	0	0	1.277	0.736692	0	0	0	0	0	0	0	0	0	0	0	0	0	0	0	0	0	0	0	0	0	0	0	0	0
ENST00000500616.2	1	0.276362	0.615148	0	0	0.411805	0	0	0	0	0	0	0	0	0	0	0	0	0	0	0	0	0	0	0	0	0	0	0	0	0	0	0	0	0	0	0	0	0	0	0	0	0	0	0	0	0	0	0
ENST00000570843.1	1	0.153647	0.104404	0	0	0	0	0	0	0	0	0	1.05896	0	0	0	0	0	0	0	0	0	0	0	1.84317	0	0	0	0	0	0	0	0	0	0	0	0	0	0	0	0	0	0	0	0	0	0	0	0
ENST00000600512.1	1	0	0.0417988	0	0	0	0	0	0	0	0	0	0	0	0	0	0	0	0	0	0.762013	0	0	0	0	0	0	0	0	0	0	0	0	0	0	0	0	0	0	1.69456	0	0	0	0	0	0	0	0	0
ENST00000612598.1	1	0	0	1.37643	0	0	0	0.523342	0	0	0	0	0	0.433969	0	0	0	0	0	0	0.897744	0	0	0	0	0	0	0	0	0	0	0	0	0	0	0	0	0.845502	0	0	0	0	0	0	0	0	1.57503	0	0
ENST00000569104.1	1	0.261787	0.0663219	0	0	0	0.733599	0	0	0	0	0	0	0	0	0	0	0	0	0	0	0	0	0	0	0	0	0	0	0	0	0	0	0	0	0	0	0	0	0	0	0	0	0	0	0	0	0	0
ENST00000366152.3	1	0.224487	0	0	0	0	0	0	0.270488	0	0	0	0	0	0	0	0	0	0	0	0.29181	0	0	0	0	0	0.837094	0	0	0	3.98977	0	0	0	0	0	0	0	0	0	0	0	2.74624	0	0	0	0	0	0
ENST00000520980.2	1	0.0787917	0.0354077	0	0	0	0	0	0	0	0	0	0	0	0	0	0	0	0	0	0	0	0	0	0.82986	0	0	0	0	0	0	0	0	0	0	0	0	0	0	0	0	0	0	1.97728	0	0	0	0	0
ENST00000446476.2	1	2.66727	0.297713	0	0	0	0.640074	0	0	0	0	0	0	0	0	0	0	0	0	0	0	0	0	0	0	0	1.39288	0	0	0	0	0	0	0	0	0	0	0	0	0	0	0	0	0	0	0	0	0	0
ENST00000588707.5	1	0.138966	0.0722581	0	0	0	0	0	0	0	0	0	0	0	0	0	0	0	0	0	0	0	0	0	0	0	0	0	0	0	0	0	0	0	0	0	0	0	0	0	0	0	0	0	0	0	0	0	0
ENST00000514867.1	1	0.154157	0.634399	0	0	0	0	0	0	0	0	0	0	0	0	0	1.66371	0	0	0	0	0	0	0	0	0	0	0	0	0	0	0	0	0	0	0	0	0	0	0	0	0	0	0	0	0	0	0	0
ENST00000416930.2	1	0	0	0	0	0	0	0	0	1.28399	0	0	0.406611	0.850198	0	0	0	0	0	0	0	0	0	0	0	1.24324	1.63714	0	0	0	0	0	0	0	0	0	0	0	0	0	1.68793	0	0	0	0	0	0	0	0
ENST00000359838.3	1	0	0	0	0	0	0.865219	0	0	0	0	0.450468	0	0	0	0	0	0	0	0	0	0	0	0	0	0	0	0	0	0	0	0	0	0	0	0	0	0	0	0	0	0	0	0	0	0	0	0	0
ENST00000601929.1	1	0.0708756	0.0463556	0	0	0	0	0	0	0	0	0	0	0	0	0	0	0	0	0	0	0	0	0	0	0	0	0	0	0	0	0	0	0	0	0	0	0	0	0	0	0	0	0	0	0	0	0	0
ENST00000626251.1	1	0.110931	0.0805255	0	0	0	0	0	0	0	0	0	0	0	0	0	0	0	0	0	0	2.26064	0	0	0	0	0	0	0	0	0	0	0	0	0	0	0	0	0	0	0	0	0	0	0	0	0	0	0
ENST00000531710.1	1	0	1.13434	0	0	0	0	0	0	0	3.13605	1.56388	0	0	0	0	0	0	0	0	0	0	0	0	0	0	0	0	0	0	0	0	0	0	0	0	0	0	0	0	0	0	0	0	0	0	0	0	0
ENST00000354527.2	1	0	0.0470455	0	0	0	0	0	0	0	0	0	0	0	0	0	0	0	0	0	0	0	0	0	0	0	0.719255	0	0	0	0	0	0	0	0	0	0	0	0	0	0	0	1.74296	0	0	0	0	0	0
ENST00000561624.2	1	0.0500731	0.0118789	0	0	0.268606	0	0	0.225884	0	0	0	0.245606	0	0	0	0	0	0	0	0.560109	0	0	0	0	0	0	2.48961	0	0	0	0	0	0	0	0	1.86252	0	0	0	0	0	0	0	0	0	0	0	0
ENST00000626773.2	1	0.0801327	0.265232	0	0	0	0	0	0	0	0	0	0	0	0	0	0	0	0	0	0.316895	0	0	0.637459	0	0	0	0	0	0	0	1.65213	0	0	0	0	0	0	0	1.36726	0	0	0	0	0	0	0	0	0
ENST00000606697.5	1	1.19509	0	0	0	0	0	0	0	0	0	0	0	0	0	0	0	0	0	0	0	0	0	0	0	0	0	0	0	0	1.81286	0	0	0	0	0	0	0	0	0	0	0	0	0	0	0	0	0	0
ENST00000565709.1	1	0	0.0689048	0	0.10967	0	0	0	0	0	0	0	0	0	0	0	0	1.91737	0	0	0	0	0	0.466851	0	0	0.699242	0	0	0	0	0	0	0	0	0	0	0	0	3.10552	0	0	0	0	0	0	0	0	0
ENST00000609708.1	1	0	0	0.459874	0	0	0	0	3.44277	0	0	0.866211	0.340215	0	0	0	0	0	0	0	0	0	0	0	0.334124	0	0.597025	0	0	0	0	0.69893	0	0	0	0	0	0	0	0	0	0	0	0	0	0	0	0	0
ENST00000447070.1	1	0.198123	0	0	0	0	0	0	0.098586	0	0	0	0	0	0	0	0	0	0	0.569909	0.112455	0	0	0	1.53946	0	0	0	0	0	0	0	0	0	0	0	0	1.11829	0	0	0	0	0	0	0	0	0	0	0
ENST00000606966.1	1	0.046994	0	0.596316	0	0	0	0	0	0	1.01948	0	0	0	0	0	0	0	0	0	0.824124	0	0	0	0	0	0	0	0	0	0	0	0	0	0	0	0	0	0	0	0	1.92656	1.58516	0	0	0	0	0	0
ENST00000605350.1	1	-0.137326	-0.0999126	-0.169108	-0.169108	0.021036	-0.169108	0.0536615	-0.169108	-0.169108	-0.169108	-0.169108	-0.021036	1.32484	-0.169108	0.497017	-0.169108	-0.169108	-0.169108	-0.169108	0.104916	-0.169108	0.712213	-0.169108	-0.169108	-0.169108	-0.169108	-0.169108	-0.169108	-0.169108	-0.169108	-0.169108	-0.169108	-0.169108	-0.169108	-0.169108	-0.169108	0.490047	-0.169108	0.573082	1.20007	-0.169108	-0.169108	2.78425	-0.169108	-0.169108	1.11906	-0.169108	-0.169108
ENST00000634794.1	1	-0.137326	-0.0999126	-0.169108	-0.169108	0.021036	-0.169108	0.0536615	-0.169108	-0.169108	-0.169108	-0.169108	-0.021036	1.32484	-0.169108	0.497017	-0.169108	-0.169108	-0.169108	-0.169108	0.104916	-0.169108	0.712213	-0.169108	-0.169108	-0.169108	-0.169108	-0.169108	-0.169108	-0.169108	-0.169108	-0.169108	-0.169108	-0.169108	-0.169108	-0.169108	-0.169108	0.490047	-0.169108	0.573082	1.20007	-0.169108	-0.169108	2.78425	-0.169108	-0.169108	1.11906	-0.169108	-0.169108
ENST00000589433.1	1	0	0.0780958	0	0	0	0	0	0	1.15262	0	0	0.352649	0	0	0	0	1.70119	0	0	0.524667	0	0	0.66244	0	0	0	0	0	0	0	0	0	0	0	0	0	1.27885	0	0	0	0	0	0	0	2.69081	0	1.7336	0
ENST00000584779.1	1	0.528529	0.113534	0	0	0.570518	0	0	0.419376	0	0	0	0	0	0	0	0	0	0	0	0	0	0	0	0	1.71262	0	0	0	0	0	0	0	0	0	0	0	0	0	0	0	0	0	0	0	0	0	0	0
ENST00000523884.1	1	1.17667	0	0	0	0	0	0	0	0	0	0	0	0	0	0	0	0	0	0	0	0	0	0	0	0	0	0	0	0	0	0	0	0	0	0	0	0	0	0	0	0	0	0	0	0	0	0	0
ENST00000563734.1	1	0	0.0604647	0	0	0	0	0	0.571261	0	0	0	0	0	0	0	0	0	0	0	0	0	0	0	0	0	0	0	0	0	0	0	0	0	0	0	0	0	0	0	0	0	0	0	0	0	0	0	0
ENST00000429901.2	1	0.344597	0.107416	0	0	0	1.57584	0	0.173663	0	0	0	0	0	0	0	0	0	0	0	0	0	0	0	0	0	0	0	0	0	0	0	0	0	0	0	0	0	0	0	0	0	0	0	0	0	0	0	0
ENST00000523678.1	1	0	0	0	0	0	0	0.674738	0	0	0	0	0.287607	0	0	1.48364	0	0	0	0	0	0	0	0	0	0	0	0	0	0	0	0	0	0	0	0	0	0	0	0	0	0	0	0	0	0	0	0	0
ENST00000624080.1	1	0	0	0	0	0	0	0.31997	0.191462	0	0	0	0	0	0	0	0	1.8632	0	0	0	0	0	0	0	0	0	0	0	0	0	0	0	0	0	0	0	0.920932	0	1.02685	0	0	0	1.45107	0	0	0	0	0
ENST00000501322.2	1	0	0.0319551	0	0	0	0	0	0	0	0	0	1.26878	0	1.33227	0	0	0	0	0	0	0	0	0	0	0	0	0	0	0	0	0	0	0	0	0	0	0	0	0	0	0	0	0	0	0	0	0	0
ENST00000530512.3	1	0	0	0	0	0	0	0.107956	0.217426	0	0	0	0	0	0	0	0	0	0	0	0	0	0	0	0	0	0	0	0	0	0	0	2.97198	0	0	0	0	0	0	0	0	0	0	0	0	0	0	0	0
ENST00000366187.2	1	0.223907	0.140105	0	0	0	0	0	0	0	0	0	0	0	0	0	0	0	0	0	0	0	0	0	0	0	0	0	0	0	0	0	0	1.24648e-05	0	0	0	0	0	0	0	0	0	0	0	0	0	0	0
ENST00000631299.1	1	1.40716	0.0465914	0	0	0	0	0	0	0	0	0	0	0	0	0	0	0	0	0	0	0	0	0	0	0	0	0	0	0	0	0	0	0	0	2.94713	0	0	0	0	0	0	0	0	0	0	0	0	0
ENST00000628757.2	1	0	0.263013	0	0	0	0.702939	0	0	0	0	0	0	0	0	0	0	0	0	0	0	0	0	0	0.4851	0	0	0	0	0	0	0	0	0	0	0	0	1.14723	1.25268	0	0	0	0	0	0	0	0	0	0
ENST00000593896.1	1	0.514975	0.0625819	0	0.127314	0	0	0	0	0	0	0	0	0	0	0	0	0	0	0	0	0	0	0	0	0	3.67941	0	0	0	0	0	0	0	0	0	0	0	0	0	0	0	0	0	0	0	0	0	0
ENST00000601420.1	1	0.525983	0.057874	0	0	0	0	0	0	0	0	0	0	0	0	0	0	0	0	0	0.284133	0	0	0	0	1.13034	0	0	0	0	0	0.536599	0	0	0	0	0	1.29343	0	0	0	0	0	0	0	0	0	0	0
ENST00000579467.1	1	0	0	0	0	0	0	0	0.313005	0	0	0	0	0	0	0	0	0	0	0	0	0	0	0	0	0	0	0	0	0	0	0	0	0	0	0	0	0	0	0	0	0	0	0	0	0	0	0	0
ENST00000507031.2	1	0.190035	1.13524	0	0	0	0	0.359032	0.0933922	0	0	1.48098	0	0	0	0	0	0.988203	0	3.64012	0	0	0	0.195142	0.813727	0.683936	0	0	0	0	0	0	0	0	0	0	0	0	0	0	0	0	0	0	0	0	0	0	0
ENST00000436485.1	1	0.124739	0	0	0	0	0	0	0	0	0	0	0	0	0	0	0	0	0	0	0	1.35587	0	0	0.458697	0	0.801961	0	0	0	0	0	0	0	0	0	2.15609	0	1.20464	0	2.51126	0	0	0	1.41623	0	1.94658	1.52072	1.33489
ENST00000648812.1	1	0.111573	0	0	0.13023	0	0	0.393659	0.34657	0	0	0	0.544482	0	0	0	0.71322	0	0.855319	2.64998	0.618835	2.05131	1.02725	0.565464	0.719089	0.990342	0.817247	0	0	0	0	0	0	0	0	0	0	0	0	0	0.851237	0	0	1.71441	1.72139	0	1.67202	0	0
ENST00000631655.1	1	0.0260493	0.0934235	0.304273	0	0	0.427495	0	0	0	0	0	0	0	0	0	0	0	0	0	0	0	0	1.56221	0.912141	1.63843	0.21817	0	0	0	0	0	0	0	0	0	0	0	0	0	0	0	0	0	0	0	0	0	1.74248
ENST00000648183.1	1	0.0351785	0.0598538	0	0.07578	0.340951	0	0.234469	0.217324	0.486725	0	0.466521	0.485705	0.266862	0	0	0	0	0	0.771392	0.182419	0	0	2.66476	0	0	0.164688	0	0	0	0	0	0	0	0	0	0	0	0	0	0	0	0	0	0	0	0	0	0
ENST00000620648.1	1	0.168806	0.023009	2.18292	0	0	0	0	0.188107	0	0	0.701492	0	0	0	1.58869	0	0	0	0	0.269995	0	0	0	0	0	0	0	0	0	0	0	0	0	0	0	0	0	0	1.08468	0	0	0	0	0	0	0	0	0
ENST00000621297.1	1	0.168806	0.023009	2.18292	0	0	0	0	0.188107	0	0	0.701492	0	0	0	1.58869	0	0	0	0	0.269995	0	0	0	0	0	0	0	0	0	0	0	0	0	0	0	0	0	0	1.08468	0	0	0	0	0	0	0	0	0
ENST00000620071.1	1	0.168806	0.023009	2.18292	0	0	0	0	0.188107	0	0	0.701492	0	0	0	1.58869	0	0	0	0	0.269995	0	0	0	0	0	0	0	0	0	0	0	0	0	0	0	0	0	0	1.08468	0	0	0	0	0	0	0	0	0
ENST00000356499.2	1	0	0	0	0	0	0	0	0	0	0	0	0.530828	0	0	0	0	0	0	0	0	0	0	0	0	0	0	0	0	0	0	0	0	0	0	0	0	0	0	0	0	0	0	0	0	0	0	0	0
ENST00000648264.1	1	0	0.398882	0	0.0555958	0.150449	0	0	0.05296	0	0	0	0.0596557	0	0	0	0	0	0	0	0.127285	0.228672	0.366581	0	0	0	0.733545	0	0	0	0	0	1.86766	0	0	0	0	0	1.11214	0	0	0	0	0.99441	0	0	0.39645	0	0
ENST00000446720.2	1	0	0.0408459	0	0	0	0	0	0	0	0	0	0	0	0	0	0	0	0	0	0	0	0	0.823104	0	0	0	0	0	0	0	0	0	0	0	0	0	0	0	0	0	0	0	0	0	0	0	0	0
ENST00000366188.2	1	0	0.137888	0	0	0	0	0	0	0	0	0	0	0	0	0	0	0	0	0	0	0	0	0	0	0	0	0	0	0	0	0	0	0	0	0	0	0	0	0	0	0	0	0	0	0	0	0	0
ENST00000514966.1	1	0	0	0	0	0	0	0	0	0	0	0	0	0	0	0	0	0	0	0	0	0	0	0	0	0	0	0	0	0	0	0	3.46021	0	0	0	0	0	0	0	0	0	0	0	0	0	0	0	0
ENST00000421870.1	1	0.127536	0	0	0	0	0	0	0.446414	0	0	0.892498	0	0.709603	0	0	0	0	0	0.78553	0	0	0	0	0	0	1.45388	0	0	0	0	0	0	0	0	0	0	0	0	0	0	0	0	0	0	0	0	0	0
ENST00000479626.1	1	0	0	0	0	0	0	0	0	0	0	0	0	0	0	0	0	0	0	0	0	0	0	0	0	0	0	0	0	0	0	0	0	0	0	0	0	0	0	0	0	0	0	0	0	0	0	0	0
ENST00000615369.1	1	0	1.0871	0	0	0.97762	0	0	0	0	0	0	0	0	0	1.58848	0	0	0	0	0	0	0	0	0	0	0	0	0	0	0	0	0	0	0	0	0	0	0	0	0	0	0	0	0	0	0	0	0
ENST00000603360.1	1	0	0.0616065	0	0	0	0	0	0	0	0	0	0	0	0	0	0	0	0	0	0	0	0	0	0	0	0	0	0	0	0	0	0	0	0	0	0	0	0	0	0	0	0	0	0	0	0	0	0
ENST00000599924.1	1	1.70988	0	0	0	0	0	0	1.31025	0	0	0	0	0	0	0	0	0	0	0	0	0	0	0	0	0	0	0	0	0	0	0	0	0	0	0	0	0	0	0.781435	0	0	0	0	0	0	0	0	0
ENST00000595094.1	1	0	0.0884574	0	0	0	0	0	0	0	0	0	0	0	0	0	0	0	0	0	0	0	0	0	0	0	0.97387	0	0	0	0	0	0	0	0	0	2.95203	0	0	0	0	0	0	0	0	0	0	0	0
ENST00000533528.1	1	0	0	0	0	0	0	0	0	0	0	0	0	0	0	0	0	0	0	0	0	2.62599	0	0	0	0	0	0	0	0	0	0	0	0	0	0	0	0	0	0	0	0	0	0	0	0	0	0	0
ENST00000564801.1	1	0	0	0	0	0	0.805486	0	0	0	0	1.89696	0	0	0	0	0	0	0	0	0	0	0	0	0	0	0	0	0	0	0	0	0	0	0	0	0	0	0	0	0	0	0	0	0	0	0	0	0
ENST00000586297.1	1	0	0	0	0	0	0	0	0.548229	0	0	0	0	0	0	0	0	0	0	0	0	0	0	0	0	0	1.14898	0	0	0	0	0	0	0	0	0	0	0	1.65029	0	0	0	0	0	0	0	0	0	0
ENST00000462717.1	1	0	0	0	0.232704	0	0	0	0	0	0	0	0	0	0	0	0	0	0	0	0.726401	0	0.610695	0	0	0	2.17778	0	0	0	0	0	0	0	0	0	0	1.43367	0	0	0	0	0	0	0	0	0	0	0
ENST00000453159.5	1	0.0695974	0	0.53676	0.0526631	0	0.287355	0.454932	0.64633	0.438983	3.42968	0.849954	0	0	0	0	0	0	0.712767	0	0	0	0	0	0	0	0	0	2.32914	0	0	0	0	0	0	0	0	0	0.617602	0	0	0	0	0	0	0	0	0	0
ENST00000592744.1	1	-0.231611	-0.37422	-0.503354	-0.503354	-0.503354	-0.503354	-0.503354	-0.280338	-0.503354	-0.503354	-0.503354	-0.503354	-0.503354	-0.503354	-0.503354	-0.503354	1.13516	-0.503354	0.799778	0.821497	-0.503354	-0.503354	-0.503354	0.494167	0.0764666	0.811731	-0.503354	-0.503354	-0.503354	-0.503354	1.14283	-0.503354	-0.503354	-0.503354	-0.503354	1.10114	-0.503354	0.840958	-0.503354	1.03962	-0.503354	-0.503354	2.05467	-0.503354	-0.503354	1.59931	1.93172	0.979211
ENST00000433669.1	1	0	0	0	0.514687	0	0	0	0	0	0	0	0	0	0	0	0	0	0	0	0	0	0	0	0	0	4.32808e-06	0	0	4.12605e-05	0	0	0	0	0	0	5.0638e-08	0	0	0	0	0	0	0	0	0	0	0	0
ENST00000531268.1	1	2.23117	0	0	0	0	0	0	0	0	0	0	0	0	0	0	0	0	0	0	0	0	0	0	0	0	0	0	0	0	0	0	0	0	0	0	0	0	0	0	0	0	0	0	0	0	0	0	0
ENST00000453760.5	1	0	0.929565	0	0	0	0	0	0	0	0	0	0.462888	0	0	0	0	0	0	0	0	0	0	0	0	0	0	0	0	0	0	0	0	0	0	0	0	0	0	0	0	0	0	0	0	0	0	0	0
ENST00000591109.1	1	0.138238	0	0	0.0179439	0	0	0	0.283808	0	0	0	0	1.19697	0	0	0	0	0	0	0.303105	0	0	0	0	0	0	0	0	0	0	0	0	0	0	0	0	0	0	0	0	2.39797	0	0	0	0	0	0	0
ENST00000584125.1	1	0.0779936	0	0	0	0	0	0	0.762994	0	0	0	0.335763	0	0	0	0	0	0	0	0	0	0	0	0	0	0	0	0	0	0	0	0	0	0	0	0	0	0	0	0	0	0	0	0	0	0	0	0
ENST00000366397.3	1	1.69013	0	1.35549	0	0	0	0	0	0	0	0	0	0	1.15518	0	0	0	0	0	0	0	0	0	0	0	0	0	0	0	0	0	0	0	0	0	0	0	0	0	0	0	0	0	0	0	0	0	0
ENST00000626245.1	1	0.12825	0.238107	0	0	0	0	0	0	0	0	0	0	0	0	0	0	0	0	0	0.399058	0	0	0	0	0.800089	0	0	0	0	0	0	0	0	0	0	0	3.99626e-06	0	0	1.76897	0	0	0	0	0	0	1.95405	0
ENST00000343087.4	1	0.114294	0.26714	0	0	0	0	0	0	0	1.87436	0	0	0	0	0	0	0	0	0	0	0	0	0.833808	0	0	0	0	0	0	0	0	0	0	0	0	0	0	0	0	0	0	0	0	0	0	0	0	0
ENST00000590241.1	1	0	0.223786	0	0	0	0	0	0.978983	0	0	0	0	0	0	0	0	1.6316	0	0	0	0	0	0	0	1.30729	0	0	0	0	0	0	0	0	0	0	0	0	0	0	0	0	0	0	0	0	0	0	0
ENST00000525893.1	1	0	0.261185	0	0	0	0	0	0	0	0	0	0	0.604662	0	0	0	0	0	0	0	2.02728	0	0	0	1.94486	0	0	0	0	0	0	0	0	0	0	0	0	0	0	0	0	0	0	0	0	0	0	0
ENST00000566036.1	1	0.552863	0	0	0	0.371395	0	0	0	0	0	0	0	0	0	0	0	0	0	0	0	0	0.550296	0	0	0	0	0	0	0	0	0	0	0	0	0	0	1.62339	0	0	0	2.29922	2.07964	0	0	0	0	0	0
ENST00000520658.1	1	0.71967	0.0319164	0	0	0	0	0	0	0	0	0	0	0	0	0	0	0	0	0	0	0	0	0	0	0	0	0	0	0	0	1.69093	0	0	0	0	0	0	0	0	0	0	0	0	0	0	0	0	2.72944
ENST00000441093.1	1	0	0.0528956	0	0	0	0.74268	0	0	0	0	0	0	0	0	0	0	0	0	0	0	0	0.459461	0	0.506919	0	0	0	0	0	0	0	0	0	0	0	0	0	0	0	0	0	0	1.80868	0	0	0	0	0
ENST00000594418.1	1	0	0.0662754	0	0.370315	0	0	0	0	0	0	0	0	0	0	0	0	0	0	0	0.031857	0	0	0	0.598109	0	0	0	0	0	0	0	0	0	0	0	0	0	0	0	0	0	0	0	0	0	0	0	0
ENST00000399866.3	1	0.251919	0.179191	0	0	0	0	0	0	0	1.57423	0	0	0	0	0	0	0	0	0	0	0	0.906473	0	0	0	0	0	0	0	0	0	0	0	0	0	0	0	0	0	0	0	0	0	0	0	1.524	0	0
ENST00000566190.1	1	0	1.86451	0	0	0	0	0	1.1272	0	0	0	0	0	0	0	0	0	0	0	0	1.3344	0	0	1.42922	0	0	0	0	0	0	0	0	0	0	0	0	0	0	0	0	0	0	3.18597	0	0	0	0	0
ENST00000581430.5	1	0	0.0277309	2.0034	0	0	0	0	0	0	0	0.91685	0	0	0	0	0	0	0	0	0	0	0	0	0	0	0.923408	0	0	0	0	0	0	0	0	0	0	0	0	0	0	0	0	0	0	0	0	0	0
ENST00000468575.1	1	0.0943259	0.215594	0	0	0	0	0	0.0943227	0	0	0	0	0	0	0	0	0	0	0	0	0	0	0	0	0	0	0	0	0	0	0	0	0	0	0	0	0	0	0	2.22862	0	0	0	0	0	0	0	0
ENST00000582246.1	1	0.231015	0	0	0	0	0	0	0.240837	0.919675	0	0	0	0	0.58698	0	0	0	0	0	0	0	0	0	1.29191	0	0	0	0	0	0	0	0	0	0	0	0	0	0	0	0	0	0	0	0	0	0	0	0
ENST00000425800.1	1	2.91712	0.0331633	0	0	0	0	0.872815	0	0	0	0	0	0	0	0	0	0	0	0	0	0	0	0	0	0	0	0	0	0	0	0	0	0	0	0	0	0	3.5981	0	0	0	0	0	0	0	0	0	0
ENST00000552532.1	1	0	0.143037	0	0	0	0	0	0	0	0	0	0	0	0	0	0	0	0	0	0	1.12707	0	0	0	0	0	0	0	0	0	0	0	0	0	2.51112	0	0	0	0	0	0	0	0	0	0	0	0	0
ENST00000474963.1	1	0.147433	0.0542382	0	0.165704	0	0	0	1.10249	0	0	0	0.333586	0	0	1.93514	0	0	0	0	0	0.944034	0	0	0	0	0.909579	0	0	0	0	0	0	0	0	0	0	0	0	0	0	0	0	0	0	0	0	2.43744	0
ENST00000524309.1	1	0	0	0	0	0	0	0	0	0	0	0	0	0	0	0	0	0	0	0	0	0	0.492742	0	0	0	0	0	0	0	0	0	0	0	0	0	0	0	0	0	0	0	0	0	0	0	0	0	0
ENST00000559553.1	1	0.512336	0.0398901	0	0	0	0	0	0	0	0	0	0	0.548217	0	0	0	0	0	0	0	0	0	0	0	0	0	0	0	0	0	0	0	0	0	0	0	0	0	0	0	0	0	0	0	0	0	0	0
ENST00000583405.5	1	0.314047	0.133523	0	0	0	0	0	0	0	0	0	0	0	0	0	0	0	0	0	0	0	0	0	0	0	0	0	0	0	0	0	0	0	0	0	0	0	0	0	0	0	0	0	0	0	0	0	0
ENST00000533886.1	1	0	0.120283	0	0	0	0	0	0	0	0	0	0	0	0	0	0	0	0	0	0	0	0	0	0	0	0	0	0	0	0	0	0	0	0	0	0	0	0	0	0	0	0	0	0	0	0	0	0
ENST00000399387.8	1	0.877165	0.322365	0	0	0	0	0	0.226051	0	0	0	0	0	0	0	0	0	0	0	0	0	0	0.291823	0	0	0	0	0	0	0	0	0	0	0	0	0	0	0	0	0	0	0	0	0	0.891001	0	0	0
ENST00000366224.2	1	0.157573	0	0	0	0	0	0	0	0	0	0	0	0	0	0	0	0	0	0	0	0	0	0	0	0	0	0	0	0	0	0	0	0	0	0	0	0	0	0	0	0	0	0	0	0	0	0	0
ENST00000441414.1	1	0	0.135148	0	0	0	0	0	0	0	0	0	0	0	0	0	0	0	0	0	0	0	0	0	0	0	0	0	0	0	0	0	0	0	0	0	0	0	0	0	0	0	0	0	0	0	0	0	0
ENST00000592368.1	1	0	0	0	0	0	0	0	0	0	0	0	0	0	0	0	0	0	0	0	0	0	0	0	0	0	0	0	0	0	0	0	0	0	0	0	0	0	0	0	0	0	0	0	0	0	0	0	0
ENST00000592465.1	1	0	0	0	0	0	0	0	0.223246	0	0	0	0	0	0	0	0	0	0	0	0	0	0	0	0	0	0	0	0	0	0	0	0	0	0	0	0	0	0	0	0	0	0	0	0	0	0	0	0
ENST00000627823.1	1	-0.128785	-0.106788	-0.157034	-0.0332465	-0.157034	-0.157034	-0.157034	1.25086	-0.157034	-0.157034	-0.157034	-0.157034	-0.157034	-0.157034	-0.157034	-0.157034	-0.157034	-0.157034	-0.157034	0.15356	0.239666	1.2297	-0.157034	-0.157034	-0.0208892	1.13737	-0.157034	-0.157034	-0.157034	-0.157034	-0.157034	-0.157034	-0.157034	0.282251	-0.157034	-0.157034	-0.157034	-0.157034	-0.157034	-0.157034	1.40132	-0.157034	-0.157034	-0.157034	-0.157034	-0.157034	-0.157034	0.0533873
ENST00000566098.1	1	0	0	0	0	0	0	0	0	0	0	0	0	0	0	0	0	0	0	0	0	0	0	0	0	0	0	0	0	0	0	0	0	0	0	0	0	0	0	0	0	0	0	0	0	0	0	0	0
ENST00000637382.2	1	0	0	0	0	0	0	0	0	0	0	0	0	0	0	0	0	0	0	0	0	0	0	0	0	0	0	0	0	0	0	0	0	0	0	0	0	0	0	0	0	0	0	0	0	0	0	0	0
ENST00000590353.1	1	0	0	0	0	0	0	0	0	0	0	0	0	0	0	0	0	0	0	0	0	0	0	0	0	0	0	0	0	0	0	0	0	0	0	0	0	0	0	0	0	0	0	0	0	0	0	0	0
ENST00000638676.1	1	0	0	0	0	0	0	0	0	0	0	0	0	0	0	0	0	0	0	0	0	0	0	0	0	0	0	0	0	0	0	0	0	0	0	0	0	0	0	0	0	0	0	0	0	0	0	0	0
ENST00000609879.1	1	0	0	0	0	0	0	0	0	0	0	0	0	0	0	0	0	0	0	0	0	0	0	0	0	0	0	0	0	0	0	0	0	0	0	0	0	0	0	0	0	0	0	0	0	0	0	0	0
ENST00000365328.1	1	0	0	0	0	0	0	0	0	0	0	0	0	0	0	0	0	0	0	0	0	0	0	0	0	0	0	0	0	0	0	0	0	0	0	0	0	0	2.78162	0	0	0	0	0	0	0	0	0	0
ENST00000581915.5	1	0	0	0	0	0	0	0	0	0	0	0	0	0	0	0	0	1.77223	0	0	0	0	0	0	0	0	0	0	0	0	0	0	0	0	0	0	0	0	0	0	0	0	0	0	0	0	0	0	0
ENST00000609363.1	1	0	0	0	0	0	0	0	0	0	0	0	0	0	0	0	0	0	0	0	0	0	0	0	0	0	0	0	0	0	0	0	0	0	0	0	0	0	0	0	0	0	0	0	0	0	0	0	0
ENST00000625226.1	1	-0.274156	-1.0304	-0.587919	-1.07889	-0.987431	-0.840587	-1.13245	-0.984741	-0.892561	-1.13245	-0.948414	-0.726632	-1.13245	-0.0488988	-0.981533	-1.13245	-0.714733	-1.13245	0.481546	-0.572497	-1.13245	-0.152932	-0.998213	1.48748	0.0711934	-0.0730696	-1.13245	-1.13245	-1.13245	-1.13245	-0.322488	-1.13245	-1.13245	-1.13245	-1.13245	-0.690338	-1.13245	-1.13245	-1.13245	-1.13245	-1.13245	-1.13245	0.786762	0.32137	-0.1948	-0.461551	-1.13245	0.0508116
ENST00000406213.1	1	-0.274156	-1.0304	-0.587919	-1.07889	-0.987431	-0.840587	-1.13245	-0.984741	-0.892561	-1.13245	-0.948414	-0.726632	-1.13245	-0.0488988	-0.981533	-1.13245	-0.714733	-1.13245	0.481546	-0.572497	-1.13245	-0.152932	-0.998213	1.48748	0.0711934	-0.0730696	-1.13245	-1.13245	-1.13245	-1.13245	-0.322488	-1.13245	-1.13245	-1.13245	-1.13245	-0.690338	-1.13245	-1.13245	-1.13245	-1.13245	-1.13245	-1.13245	0.786762	0.32137	-0.1948	-0.461551	-1.13245	0.0508116
ENST00000575137.1	1	-1.77664	-2.1267	-2.50193	-2.33147	-2.10691	-2.25518	-1.79991	-1.87322	-2.50193	-1.81121	-1.96323	-2.29116	-1.91283	-2.08125	-2.18674	-1.98934	-2.25484	-2.2617	1.3385	0.909739	1.66438	0.645751	0.976264	1.26129	1.0414	1.60251	-1.71202	-1.37478	-0.560964	-2.50193	-1.59816	-2.50193	-1.61528	-2.50193	-1.40738	-0.701982	-2.00186	-1.32882	-0.543501	-1.17279	-1.56771	-1.77838	-0.622026	-1.49785	-0.989295	-0.602072	-0.298865	-0.523366
ENST00000585365.1	1	0.0219072	-1.03232	-1.38706	-1.38706	-0.665956	-1.38706	-0.564954	-0.854766	-1.38706	-1.38706	-1.38706	-1.38706	-1.38706	-1.38706	-1.38706	-1.38706	1.80024	0.173459	1.00948	0.257438	-0.387096	-0.286829	-0.340359	0.79	-1.38706	-1.38706	-1.38706	-1.38706	-1.38706	-1.38706	-1.38706	-1.38706	-1.38706	-1.38706	1.35774	-1.38706	-0.182575	0.602188	-1.38706	0.803678	1.04466	-1.38706	-1.38706	0.148426	2.07015	-1.38706	-1.38706	0.074699
ENST00000547644.6	1	-0.663369	-0.641481	-0.809281	-0.809281	-0.465275	-0.809281	-0.409594	-0.250315	0.128424	-0.809281	-0.809281	-0.54012	-0.809281	-0.809281	-0.809281	-0.809281	1.32185	-0.809281	-0.809281	-0.809281	-0.809281	-0.404421	-0.809281	-0.809281	0.0382213	-0.809281	0.757193	2.58459	-0.809281	-0.809281	-0.809281	-0.809281	-0.809281	-0.809281	2.0146	0.612575	0.270783	-0.809281	-0.809281	0.949598	-0.809281	1.83373	0.851885	-0.809281	1.07432	-0.809281	-0.809281	-0.809281
ENST00000499525.1	1	-0.467782	-0.532349	-0.580858	-0.580858	-0.580858	-0.580858	-0.580858	-0.558427	-0.580858	-0.580858	-0.580858	-0.580858	-0.580858	-0.516282	-0.580858	-0.580858	-0.580858	-0.182869	1.96833	1.4607	2.27353	1.38355	1.59	2.06424	1.88257	2.28836	-0.0735209	-0.580858	-0.580858	-0.580858	-0.118607	-0.580858	-0.580858	-0.167004	-0.580858	-0.580858	0.388682	0.280331	0.0573105	0.628078	-0.580858	-0.580858	-0.029967	0.182788	0.66863	0.497342	-0.343992	-0.580858
ENST00000648073.1	1	-0.491125	-0.631748	-0.841843	-0.841843	-0.841843	-0.841843	-0.841843	-0.841843	-0.841843	-0.841843	-0.841843	-0.841843	-0.841843	-0.841843	-0.841843	-0.841843	-0.841843	-0.841843	0.740231	0.966559	2.13865	0.386643	0.485511	1.77374	1.55538	1.83457	1.24444	-0.841843	-0.841843	-0.841843	0.454691	-0.841843	-0.841843	-0.841843	0.975289	1.07746	-0.841843	0.19466	0.210058	-0.841843	-0.841843	-0.841843	0.64036	-0.841843	0.627564	0.879455	-0.841843	0.31379
ENST00000580459.1	1	-2.55224	-2.70944	-2.2119	-3.45974	-3.39302	-2.96001	-3.15701	-2.92765	-2.58191	-2.93066	-3.02988	-3.36499	-2.70513	-2.59372	-3.2917	-2.66763	-2.31999	-1.68743	1.77939	1.40831	2.35938	0.940463	0.925006	1.7545	2.07317	2.1204	-0.335902	-0.514081	-0.567075	-0.166918	-0.0464223	0.656928	-0.185365	-1.07751	-0.197443	-0.080392	-0.480989	-0.124712	-0.997301	-0.120517	0.111244	-0.21127	-0.578056	-0.448022	-0.478298	-0.17751	-0.181837	-0.110665
ENST00000582866.1	1	-0.462809	-0.834965	-0.753341	-1.06357	-1.06357	-1.06357	-1.06357	-1.06357	-1.06357	-1.06357	-0.871332	-1.06357	-1.06357	-1.06357	2.37054	-1.06357	-1.06357	-0.63955	0.904125	0.726887	1.52417	0.211135	0.616351	1.19807	1.31707	1.25856	-0.525143	-1.06357	-1.06357	0.4238	-0.572535	0.158495	-1.06357	-0.235388	-1.06357	-0.593182	-0.238604	-0.155456	-0.140701	0.401137	-1.06357	1.62716	-1.06357	1.40423	0.246068	0.309958	0.11181	-0.638959
ENST00000528000.1	1	0	0	0	0	0	0	0	0	0	0	0	0	0	0	0	0	0	0	0	0	0	0	0	0	0	0	0	0	0	0	0	0	0	0	0	0	0	0	0	0	0	0	0	0	0	0	0	0
ENST00000415336.1	1	0	0	0	0	0	0	0	0	0	0	0	0	0	0	0	0	0	0	0	0	0	0	0	0	0	0	0	0	0	0	0	0	0	0	0	0	0	0	0	0	0	0	0	0	0	0	0	0
ENST00000599803.1	1	0	0	0	0	0	0	0	0	0	0	0	0	0	0	0	0	0	0	0	0	0	0	0	0	0	0	0	0	0	0	0	0	0	0	0	0	0	0	0	0	0	0	0	0	0	0	0	0
ENST00000362077.4	1	0	0	0	0	0	0	0	0	0	0	0	0	0	0	0	0	0	0	0	0	0	0	0	0	0	0	0	0	0	0	0	0	0	0	0	0	0	0	0	0	0	0	0	0	0	0	0	0
ENST00000546421.1	1	0	0	0	0	0	0	0	0	0	0	0	0	0	0	0	0	0	0	0	0	0	0	0	0	0	0	0	0	0	0	0	0	0	0	0	0	0	0	0	0	0	0	0	0	0	0	0	0
ENST00000557544.1	1	0	0	0	0	0	0	0	0	0	0	0	0	0	0	0	0	0	0	0	0	0	0	0	0	0	0	0	0	0	0	0	0	0	0	0	0	0	0	0	0	0	0	0	0	0	0	0	0
ENST00000489011.1	1	0	0	0	0	0	0	0	0	0	0	0	0	0	0	0	0	0	0	0	0	0	0	0	0	0	0	0	0	0	0	0	0	0	0	0	0	0	0	0	0	0	0	0	0	0	0	0	0
ENST00000636069.1	1	0	0	0	0	0	0	0	0.276363	0	0	0	0	0	0	0	0	0	0	0	0	0	0	0	0	0	0	0	0	0	0	0	0	0	0	0	0	0	0	0	0	0	0	0	0	0	0	0	0
ENST00000450426.6	1	0	0.336137	0	0	0	0	0	0	0	0	0	1.14369	0.584282	0	2.27215	0	0	0	0	0	0	0	0	0	0	0	0	0	0	0	0	0	0	0	0	0	0	0	0	0	0	0	0	0	0	0	0	0
ENST00000608471.5	1	0	0	0	0	0	0	0	0	0	0	0	0	0	0	0	0	0	0	0	0	0	0	0	0	0	0	0	0	0	0	0	0	0	0	0	0	0	0	0	0	0	0	0	0	0	0	0	0
ENST00000567749.1	1	0	0	0	0	0	0	0	0.318752	0	0	0	0	0	0	0	0	0	0.268395	1.50832	1.43934	0.791386	2.53352	2.10471	1.5508	3.49954	3.44377	0	0	0	1.6698	0	0	0	0	0	0	0	0	0	0	0	0	0	0	0	0	0	0
ENST00000636407.1	1	0	0	0	0	0	0	0	0	0	0	0	0	0	0	0	0	0	0	4.8933	2.53595	3.75318	0	0	0	0	6.69024	0	0	0	0	0	0	0	0	0	0	0	0	0	0	0	0	0	0	0	0	0	0
ENST00000648242.1	1	-0.0785647	-0.220853	-0.40494	-0.338622	-0.313014	-0.216302	-0.19512	-0.113225	-0.40494	-0.40494	-0.40494	-0.333813	-0.40494	0.0600556	-0.21937	-0.40494	0.174119	-0.40494	0.0887341	-0.327876	-0.40494	-0.282667	-0.236145	-0.40494	-0.23171	-0.145381	-0.40494	-0.40494	-0.40494	1.24264	-0.40494	-0.40494	-0.40494	-0.40494	-0.40494	-0.40494	1.24056	0.260899	-0.40494	-0.40494	-0.40494	0.374801	-0.40494	-0.40494	-0.40494	-0.40494	-0.40494	0.450414
ENST00000461448.6	1	0.1831	-0.302164	-0.389533	-0.389533	-0.219784	-0.127674	-0.236936	-0.269108	-0.389533	0.915924	-0.389533	-0.389533	-0.389533	-0.389533	-0.131667	-0.389533	0.281563	-0.389533	0.0228796	-0.00207929	-0.389533	0.191593	-0.0737237	-0.389533	-0.389533	0.246118	-0.389533	-0.389533	-0.389533	-0.389533	-0.389533	-0.389533	-0.389533	-0.389533	-0.389533	-0.389533	-0.389533	-0.389533	0.88973	-0.389533	-0.389533	-0.389533	-0.389533	-0.389533	-0.389533	0.222757	-0.389533	-0.389533
ENST00000560255.2	1	-0.570392	-0.391769	-0.404369	-0.587302	-0.509021	-0.503218	-0.542338	-0.356154	0.166863	1.48094	-0.604909	-0.460086	-0.512954	-0.604909	-0.241083	-0.604909	-0.604909	-0.326653	0.158494	-0.171774	-0.456239	-0.137919	-0.426021	0.542118	-0.401094	0.353759	-0.604909	-0.604909	-0.604909	0.488793	-0.604909	-0.604909	-0.604909	-0.0316204	-0.604909	-0.291908	-0.604909	-0.604909	-0.356605	-0.604909	-0.604909	-0.138827	-0.604909	-0.299735	-0.215261	-0.604909	-0.604909	-0.604909
ENST00000551271.5	1	-0.471243	-0.757497	-0.914807	-0.881267	-0.822881	-0.914807	-0.580034	-0.339572	-0.597403	-0.914807	-0.914807	-0.697031	-0.914807	-0.588797	-0.914807	-0.514942	-0.914807	-0.914807	-0.914807	-0.434793	-0.646409	-0.478596	-0.746023	-0.066631	-0.701621	-0.0760969	-0.914807	-0.914807	-0.914807	-0.914807	-0.914807	-0.914807	-0.914807	-0.914807	-0.914807	-0.914807	-0.438956	-0.914807	-0.143997	-0.914807	-0.914807	-0.135066	-0.245558	0.000294995	-0.914807	-0.914807	-0.333667	-0.914807
ENST00000597450.1	1	0	0	0	0	0	0	0	0	0	0	0	0	0	0	0	0	0	0	0	0	0	0	0	0	0	0	0	0	0	0	0	0	0	0	0	0	0	0	0	0	0	0	0	0	0	0	0	0
ENST00000609803.2	1	-0.364962	-0.384352	-0.430319	-0.415346	-0.430319	-0.3862	-0.242435	-0.133218	-0.107608	-0.323698	-0.430319	-0.248102	-0.3905	-0.430319	-0.344959	-0.430319	0.588927	-0.430319	-0.377237	-0.342559	-0.241509	-0.265304	-0.23892	-0.304933	0.258947	-0.305812	-0.430319	-0.430319	0.850827	0.869816	-0.28023	-0.430319	0.461137	-0.430319	-0.430319	-0.287448	-0.430319	-0.430319	-0.430319	-0.178855	-0.132472	-0.430319	0.0601471	-0.291141	-0.430319	0.249096	-0.275298	1.2154
ENST00000606274.1	1	-0.0918838	-0.205555	-0.266182	-0.195377	-0.266182	-0.162123	-0.206979	0.151026	0.179774	0.187235	0.0812074	-0.190207	-0.0837384	0.00120322	-0.266182	-0.266182	-0.266182	-0.266182	-0.266182	-0.266182	-0.266182	-0.198412	-0.266182	-0.190237	-0.169308	-0.266182	-0.266182	-0.266182	-0.266182	-0.266182	-0.266182	0.628258	-0.266182	-0.266182	-0.266182	0.314985	-0.266182	-0.0175399	-0.266182	0.0285598	0.362383	0.209292	0.449926	-0.266182	0.131521	0.00253668	-0.266182	0.645669
ENST00000617151.1	1	-0.191981	-0.295816	-0.34353	-0.34353	-0.249459	-0.34353	-0.34353	-0.0791964	-0.34353	-0.34353	0.262565	-0.176667	-0.34353	-0.34353	0.1641	0.0655884	-0.34353	-0.34353	-0.116647	0.138046	0.160924	-0.0531798	0.474613	0.528901	-0.166085	0.155073	-0.34353	-0.34353	-0.34353	-0.34353	-0.34353	-0.34353	-0.34353	-0.34353	-0.34353	-0.34353	-0.34353	-0.34353	0.112762	0.169472	-0.34353	0.450089	-0.34353	-0.34353	-0.34353	-0.34353	-0.34353	-0.34353
ENST00000636621.1	1	-0.378635	-0.574479	-0.678148	-0.63142	-0.49293	-0.678148	-0.598661	-0.534145	-0.285212	-0.678148	-0.678148	-0.627872	-0.334797	-0.556251	-0.540884	-0.391215	-0.678148	-0.288183	-0.350656	-0.321346	-0.310549	-0.289098	-0.240756	-0.0323321	-0.162725	-0.483432	-0.678148	-0.678148	-0.678148	0.635463	-0.678148	0.391107	0.532796	-0.678148	-0.678148	0.287016	-0.400198	-0.678148	-0.678148	-0.678148	0.0890601	-0.678148	0.481165	-0.678148	-0.678148	-0.341283	-0.678148	-0.317816
ENST00000548801.1	1	-0.577564	-0.608606	-0.454687	-0.770762	-0.616395	-0.327397	-0.770762	-0.564534	-0.51548	0.701877	-0.574758	-0.650739	-0.770762	-0.621718	-0.610077	-0.421152	-0.770762	-0.770762	-0.770762	-0.258694	-0.536463	-0.304902	-0.256403	-0.172431	-0.770762	-0.544152	-0.223243	0.929176	-0.770762	-0.770762	-0.2713	-0.770762	-0.770762	-0.770762	-0.770762	-0.292232	0.0669094	-0.770762	-0.770762	-0.770762	0.128695	0.3909	-0.770762	-0.30386	0.233473	0.430075	0.420851	-0.0066603
ENST00000414452.1	1	0	0	0	0	0	0	0	0	0	0	0	0	0	0	0	0	0	0	0.802867	0.320985	0.957024	0.850008	1.08894	0	0.659529	1.88137	0	0	0	0	0	0	0	0	0	0	0	1.36221	0	0	0	0	0	0	0	0	0	0
ENST00000614781.1	1	0.0521812	0.0092668	0	0	0	0	0	0	0	0	0	0	0	0	0	0	0	0	0	1.4306	2.38515	0	0.278665	1.01607	4.83793	0	0	0	0	0	0	0	0	0	0	0	0	0	0	0	0	0	0	0	0	0	0	0
ENST00000449168.1	1	0	0	0	0	0	0	0	0	0	0	0	0	0	0	0	0	0	0	0	0	0	0	0	0	0	0	0	0	0	0	0	0	0	0	0	0	0	0	0	0	0	0	0	0	0	0	0	0
ENST00000434244.5	1	0	0	0	0	0	0	0	0	0	0	0	0	0	0	0	0	0	0	0	0	0	0	0	0	0	0	0	0	0	0	0	0	0	0	0	0	0	0	0	0	0	0	0	0	0	0	0	0
ENST00000506902.1	1	0	0	0	0	0	0	0	0	0	0	0	0	0	0	0	0	0	0	0	0	0	0	0	0	0	0	0	0	0	0	0	0	0	0	0	0	0	0	0	0	0	0	0	0	0	0	0	0
ENST00000649113.1	1	0.0444142	-0.211028	-0.0148952	-0.183709	-0.21943	-0.21943	-0.160417	-0.185391	-0.21943	-0.21943	-0.21943	-0.00320641	-0.21943	-0.21943	-0.21943	-0.21943	0.703299	0.0640672	-0.0964497	0.533179	0.309705	0.885302	-0.21943	0.546463	-0.0323442	0.398681	-0.21943	-0.21943	-0.21943	0.889823	-0.21943	-0.21943	-0.21943	-0.21943	0.318885	-0.21943	-0.21943	-0.21943	0.0335194	-0.21943	-0.21943	0.254749	-0.21943	-0.21943	-0.21943	-0.21943	0.124528	-0.21943
ENST00000612262.1	1	0.192359	-0.257144	-0.28251	-0.24767	-0.28251	-0.28251	-0.224939	-0.18269	-0.28251	-0.0443882	-0.0474899	-0.171895	-0.28251	-0.28251	-0.183046	-0.28251	-0.28251	-0.28251	-0.28251	-0.200514	-0.28251	-0.0924791	-0.104388	-0.061145	-0.28251	-0.28251	-0.28251	-0.28251	-0.28251	-0.28251	-0.28251	-0.28251	-0.28251	-0.28251	-0.28251	-0.28251	-0.28251	-0.28251	-0.28251	0.449764	0.396994	-0.28251	-0.28251	0.02141	-0.28251	-0.28251	-0.28251	-0.28251
ENST00000649665.1	1	0.157744	-0.105016	-0.138428	-0.114362	-0.138428	-0.138428	-0.138428	0.0367155	-0.138428	-0.138428	0.0269356	0.0572002	-0.138428	-0.138428	-0.00363732	-0.138428	0.538478	0.229151	-0.138428	-0.0823682	-0.138428	-0.138428	-0.0147626	0.232255	-0.138428	-0.138428	-0.138428	-0.138428	-0.138428	-0.138428	-0.138428	-0.138428	-0.138428	-0.138428	-0.138428	-0.138428	-0.138428	-0.138428	-0.138428	-0.138428	-0.138428	-0.138428	-0.138428	-0.138428	-0.138428	-0.138428	-0.138428	-0.138428
ENST00000392176.3	1	0	0.010487	0	0.0335088	0	0	0.392641	0	0	0	0	0.138787	0	0	0	0	0	0	0	0	0	0	0	0	0	0	0.617661	0	0	0	0	0	0	1.50172	0	0	0	1.2515	0	0	0	0	0	0	0	0	0.580707	0
ENST00000395400.4	1	0.00724392	0.0446291	0	0	0	0	0	0.0309022	0	0	0	0.1008	0	0	0	0	0	0.255628	0	0.143965	0	0	0.0831677	0	0	0	0.328547	0	0	0	0	0	0	0	0	0	0	0	0	0	0	0	0	0	0	0.238721	0	0
ENST00000566712.2	1	0.00724392	0.0446291	0	0	0	0	0	0.0309022	0	0	0	0.1008	0	0	0	0	0	0.255628	0	0.143965	0	0	0.0831677	0	0	0	0.328547	0	0	0	0	0	0	0	0	0	0	0	0	0	0	0	0	0	0	0.238721	0	0
ENST00000623980.1	1	-0.297253	-0.362304	-0.392566	-0.392566	-0.392566	-0.359848	-0.355919	-0.320287	-0.240121	-0.032692	-0.352858	-0.361904	-0.333915	-0.361356	-0.392566	-0.392566	-0.392566	-0.392566	-0.352783	-0.323501	-0.343339	-0.283541	-0.0143432	-0.29026	-0.2157	-0.0440335	-0.392566	-0.392566	-0.392566	-0.392566	-0.392566	-0.392566	-0.392566	-0.392566	-0.392566	-0.392566	-0.250046	-0.3106	-0.308751	-0.392566	-0.166307	0.0568071	-0.392566	-0.392566	-0.392566	-0.392566	-0.128572	-0.0430956
ENST00000621919.1	1	-0.309905	-0.434596	-0.453712	-0.402107	-0.453712	-0.453712	-0.453712	-0.428963	-0.333376	-0.453712	-0.453712	-0.425926	-0.453712	-0.256254	-0.295242	-0.453712	-0.453712	-0.453712	-0.278483	-0.453712	-0.238746	-0.453712	-0.25582	0.281578	-0.189518	-0.453712	-0.453712	-0.453712	-0.453712	-0.453712	-0.453712	0.243736	-0.453712	-0.453712	-0.453712	-0.453712	-0.290505	-0.269678	-0.453712	-0.453712	0.026556	-0.453712	-0.14815	-0.0219192	-0.453712	-0.254508	-0.453712	-0.240293
ENST00000366287.4	1	0.448549	0	0	0	0	0	0	0	0	0	0	0.153506	0	0	0	0	0	1.4803	0	0.159097	0	0	0	0	1.99359	0	0	0	0	0	0	2.93893	0	0	0	0	0	0	0	0	0	0	0	0	0	0	0	0
ENST00000609697.1	1	0	0	0	0	0	0	0	0	0	0	0	0	0	0.469058	0	0	0	0	0.549327	0.355529	1.11834	0	0	0	0	0.674148	0	0	0	0	0	0	0	0	0	0	0	0	0	0	0	0	0	0	2.56913	0	0	0
ENST00000568262.2	1	0.0162286	0.123525	0	0	0	0	0	0	0	0	0	0	0	0	0	0	0	0.98699	0	0.172624	0	0	0	0	0	0	0	0	0	0	0	0	0	0	0	0	0	0	0	0	0	0	0	0	0	0	0	0
ENST00000642205.1	1	0	0.012204	1.83389	0	0	0	0	0	0	0	0	0	0	0	0	0	0	0	0	0	0	0	0	0	0	0	0	0	0	0	0	0	0	0	0	0	0	0	0	0	0	0	0	0	0	0	0	0
ENST00000366321.2	1	0	0	0	0.303681	0	0	0	0	0	0	0	0	0	0	0	0	0	0	0	0	0	0	0	0	0	0	0	0	0	0	0	0	0	0	0	0	0	0	0	0	0	0	0	0	0	0	0	0
ENST00000568031.1	1	0.328154	0	0	0.0609504	0	0	0	0	0	0	0	0	0	0	0	0	0	0	0	0.134269	0	0	0	0	0	0	0	0	0	0	0	0	0	0	0	0	0	0	0	0	0	0	0	0	0	0	0	0
ENST00000498032.5	1	0	0.0288987	0	0	0	0	0	0	0	0	0	0	0	0	0	0	0	0	0	0	0	0	0	0	0	0	0	0	0	0	0	0	0	0	0	0	1.20677	0	0	0	0	0	0	0	0	0	0	0
ENST00000649476.1	1	0.0523717	0	0	0	0	0	0	0	0	0	0	0	0	0	0	0	0	0	0	0	0	0	0	0	0	0	0	0	0	0	0	0	0	0	0	0	0	0	0	0	0	0	0	0	0	0	0	0
ENST00000637731.1	1	0.0208589	0	0	0	0	0	0	0	0	0	0	0	0	0	0	0	0	0	0	0	0	0	0	0	0	0	0	0	0	0	0	0	0	0	0	0	0	0	0	0	0	0	0	0	0	0	0	0
ENST00000453837.1	1	0	0.422831	0	0	0	0	0	0	0	0	0	0	0	0	0	0	0	0	0	0	0	0	0	0	0	0	0	0	0	0	0	0	0	0	0	0	0	0	0	0	0	0	0	0	0	0	0	0
ENST00000579673.1	1	0.0760202	0	0	0	0	0	0	0	0	0	0	0	0	0	0	0	0	0	0	0	0	0	0	0	0	0	0	0	0	0	0	0	0	0	0	0	0	0	0	0	0	0	0	0	0	0	0	0
ENST00000408966.4	1	0.0226307	0	0	0	0	0	0	0.0918871	0.408977	0	0	0	0	0	0	0	0.685801	0	0	0	0	0	0	0	0	0	0	0	0	0	0	0	0	0	0	0	0	0	0.589985	0	0	0	0	2.74459	0	0	0	0
ENST00000529070.1	1	0.510962	0.0380507	0	0	0	0	0	0	0	0	0	0	0	0	0	0	0	0	0	0	0	0	0	0	0	0	0	0	0	0	0	0	0	0	0	0	0	0	0	0	0	0	0	0	0	0	0	0
ENST00000585258.1	1	0.0560893	0.0101982	0	0	0	0	0	0	0	0	0	0	0	0	0	0	0	0	0	0	0	0	0	0	0.298823	0	0	0	0	0	0.898736	0	0	0	0	0	0	0	0	0	0	0	0	0	0	0	0	0
ENST00000452322.2	1	0.0263999	0.0145288	0	0	0	0	0	0	0	0	0	0	0	0	0.557174	0	0	0	0	0	0	0.248169	0	0	0.280387	0.598231	0	0	0	0	0	0	0	0	0	0	0	0	0.669734	0	0	0	0	0	0.981313	0	0	0.745278
ENST00000522956.1	1	0	0	0.701028	0	0	0	0.598021	0	0	0	0	0	0	0	0.927078	0	0	0	0	0	0	0	0	0.699995	0	2.14791	0	0	0	0	0	0	0	0	0	0	0	0	0	0	0	0	0	0	0	0	1.0282	0
ENST00000631190.1	1	0.0421364	0.0037511	0	0.0450315	0	0	0	0.0848632	0	0	0	0.18435	0	0.118396	0	0	0	0	0	0	0	0.0844722	0	0	0.120457	0	0	0	0	0	0.726435	0	0	0	0	0	0	0	0	0	0	0	0	0	0	0	0	0
ENST00000591381.5	1	0	1.145e-09	0	0	0	0	0	0	0	0	0	0	0	0	0	0	0	0	0.374826	0.3511	0	0	0	0	0	0	0	0	0	0	0	0	0	0	0	0	0	0	0	0	0	0	0	0	0	0	0	0
ENST00000619407.4	1	0.0180979	0.0189799	0	0.118231	0	0	0.0541405	0.148325	0	0	0	0	0	0	0	0	0	0	0	0.260183	0	0	0	0.162446	0.205616	0.30644	0	0	0	0	0	0	0	0	0	0.630042	0	0	0	0	0	0	0	0	0	0	0	0
ENST00000456685.5	1	0	0.0524548	0	0	0	0	0	0	0	0	0	0	0	0	0	0	0	0.858941	0	0	0	0	0	0	0	0	0	0	0	0	0	0	0	0	0	0	0	0	0	0	0	0	0	0	0	0	0	0
ENST00000568144.1	1	0	0.248661	0	0	0	0	0	0.0987672	0	0	0	0	0	0	0	0	0	0	0	0	0	0	0	0	0	0	0	0	0	0	0	0	0	1.27504	0	0	0	0	0	0	0	0	0	0	0	0	0	0
ENST00000595909.2	1	0.0167027	0	0	0	0	0	0	0	0	0	0	0	0	0	0	0	0	0	0	0	0	0	0.246032	0	0	0	0	0	0	1.74732	0	0	0	0	0	0	0	0	0	0	0	0	0	0	0	0	0	0
ENST00000562691.2	1	0.0199618	0.0357199	0	0.0404258	0	0	0.0883081	0.239367	0	0.638463	0	0.0290898	0	0	0.0776928	0	0	0.577997	0	0	0	0.101421	0	0	0	0	0	0	0	0	0	0	0	0	0	0	0	0	0	0.599234	0.499206	0	0	0.791075	0	0	0	0
ENST00000563777.1	1	0	0.539648	0	0	0	0	0	0	0	0	0	0.0402461	0	0	0	0	0	0.296204	0	0	0	0	0	0	0	0	0	0	0	0	0	0	0	0	0	0	0	0	0	0	0	0	0	0	0	0	0	0
ENST00000607434.1	1	0.307882	0.00282329	0	0	0.0938354	0	0	0.0326248	0	0	0	0	0	0	0.189346	0	0	0	0	0	0	0.0648336	0.103747	0	0	0	0	0	0	0	0	0	0	0	0	0	0	0	0	0	0	0	0	0	0	0	0	0
ENST00000623420.1	1	0	0.00334489	0	0.020901	0	0	0.134044	0	0	0	0	0	0	0	0	0	1.17433	0.630596	0	0	0	0.918365	0.209501	0	0	0	0	0	0	0	0	0	0	0	0	1.44433	0	0	0.289652	0.335858	0.706187	0	0	0	0	0	0	0
ENST00000563495.1	1	0	0.0262961	0	0	0	0	0	0.557107	0	0	0	0	0	0	0	0	0	0	0	0.0757923	0	0	0	0	0	0	0	0	0	0	0	0	0	0	0	0	0	0	0	0	0	0	0	0	0	0	0	0
ENST00000443935.5	1	0.0189704	0	0	0	0	0	0	0	0.210567	0	0.279506	0	0	0	0	0	0	0	0	0	0	0	0	0	0	0.989261	0	0	0	0	0	0	0	0	0	0	0	0	0	0	0	0	0	0	0	0	0	0
ENST00000439943.5	1	0	0.0436646	0	0	0	0	0	0	0	0	0	0	0	0	0	0	0	0	0	0	0	0	0.263046	0	0	0	0.89645	0	0	0	0	0	0	0	0	0	0	0	0	1.59038	0	0	0	0	0	0	0	0
ENST00000561542.1	1	0	0	0	0	0	0.132634	0	0	0	2.39909	0	0.187988	0	0	0	0	0	0	0.296764	0	0	0	0	1.37326	0	0	0	0	0	0	0	0	0	0	0	0	0	0	0	0	0	0	0	0	0	0	0	0
ENST00000650502.1	1	0.0291385	0	0	0	0	0	0	0.1215	0	0	0	0.141084	0	0	0	0	0	0	0.38828	0	0	0	0	0	0	0.801194	0	0	0	0	0	0	0	0	0	0	0	0	0	0	1.53052	0	0	0	0	0	0	0
ENST00000565521.1	1	0	0.00409477	0	0	0	0	0.168155	0.149467	0	0	0	0	0	0	0	0	0	0	0	0	0	0	0	0	0	0	0	0	0	0	0	0	0	0	0	0	0	0	0	0	0	0	0	0	0	0	0	0
ENST00000500276.6	1	0.0497816	0.00456144	0	0	0	0	0	0	0	0	0	0	0	0	0	0	0	0	0	0	0	0	0	0	0	0	0	0	0	0	0	0	0	0	0	0	0	0	0.386361	0	0.904718	0	0	0	0	0	0	0
ENST00000513868.6	1	0	0	0	0	0	0	0	0	0	0	0	0	0.230182	0	0	0.524896	0	0	0	0.348248	0	0	0	0	0	0	0	0	0	0	0	0	0	0	0	0	0	0	0	0	0	0	0	0	0	0	0	0
ENST00000556913.1	1	0	0	0.015742	0	0	0	0	0.114354	0.0120333	0	0	0	0	0	0	0	0	0	0	0	0	0.218228	0	0	0	0	0	0	0	0	0	0	0	0	0	0	0	0.476525	0	0	0	0	0	0	0	0	0	0
ENST00000420918.3	1	0.363698	0.0599893	0	0	0	0	0	0.111026	0	0.692481	0	0	0	0	0	0	0	0	0	0.135479	0	0	0	0.123097	0	0	0	0	0	0	0	0	0	0	0	0	0	0	0	0	0	0	0	0	0	0	0	0
ENST00000443063.1	1	0	0.0094754	0	0	0.100946	0	0	0	0	0	0	0	0	0	0	0	0	0	0	0	0	0	0	0	0.189044	0	0	0	0	0	0	0	0	0	0	0	0	0	0	0	0	0.837206	0	0	0	0	0	0
ENST00000603633.2	1	0	0	0	0	0	0	0.413635	0	0	0	0	0	0	0	0	0	0	0	0	0	0	0	0	0	0	0	0	0	0	0	0	0	0	0	0	0	0	0	0	0	0	0.998732	0	0	0	0	0	0
ENST00000436932.1	1	0	0	0	0	0	0	0.104319	0	0	0	0	0	0	0	0	0	0	0	0	0	0	0.228617	0	0	0	0	0	0	0	0	0	0	0	0	0	0	0	0	0	0	0	0	0	0	0	0	0	0
ENST00000532226.1	1	0	0	0	0	0	0	0.115152	0	0	0	0	0	0	0	0	0	0	0	0	0	0	0.126988	0	0	0.17999	0	0	0	0	0	0	0	0	0	0	0	0	0	0	0	0	0	0	0	0	0	0	0
ENST00000626977.1	1	0.76061	0.035044	0	0	0	0	0	0	0	0	0.468531	0.156296	0	0	0	0	0	0	0	0	0	0	0	0	0	0	0	0	0	0	0	0	0	0	0	0	0	0	0	0	0	0	0	0	0	0	0	0
ENST00000583314.1	1	0.166981	0.00715096	0	0	0	0	0	0.0853297	0.386052	0	0	0.0960308	0	0	0	0	0	0	0.287248	0	0	0	0	0	0	0	0	0	0	0	0	0	0	0	0	0	0	0	0	0	0	0	0	0	0	0	0	0
ENST00000484859.1	1	0.0242106	0	0	0	0	0	0.0792302	0.0288865	0.140067	0	0	0	0	0	0	0	0	0	0	0	0	0.651014	0.228579	0.793336	0	0	0	0	0	0	0	0	0	0	0	0	0	0	0	0	0	0	0	0	0.853231	0	0	0
ENST00000415174.1	1	0	0.0154301	0	0	0	0	0.0945905	0	0	0	0	0.123376	0.287163	0	0	0	0	0	0	0.869901	0.841451	0	0	0.602376	0.151848	0.228343	0	0	0	0	0.885795	0	0	0	0	0	0	0.37918	0	1.29191	0	0	0	0.470196	0	0	0	0
ENST00000536898.5	1	0	0	0	0	0.122409	0	0	0.164161	0	0	0	0.0482522	0	0	0	0	0	0	0.152757	0	0	0.379968	0	0.745365	0	0.956118	0	0	0	0	0	0	0	0	0	0	0.313125	0	0	0	0	0	0	0	0	0	0	0
ENST00000444431.1	1	0.0143544	0.05714	0	0	0	0	0	0.150686	0	0	0	0	0	0	0	0	0	0	0.115473	0.0585625	0	0.0639865	0	0.199072	0	1.12652	0	0	0	0	0	0	0	0	0	0	0	0.192469	0	2.27944e-05	0	0	2.07586	0	0	0	0	0
ENST00000641216.1	1	0	0.275858	0	0	0	0	0	0	0.32175	0	0	0	0	0	0	0	0	0	0	0	0	0.909033	0	2.6713	0	0	0	0	0	0	0	0	0	0	0	0.588277	0	0	0.474904	0	0	0	0	0	0	0.501413	0	0
ENST00000648160.1	1	1.09504	0	0	0	0	0	0	0	0	0	0	0	0	0	0	0	0	0	0.936977	0	0.319009	0	0	0	0	0	0	0	0	0	0	0	0	0	0	0	0	0	0	0	0	0	0	0	0	0	0	0
ENST00000399242.3	1	0.0231431	0.0266817	0	0	0	0	0	0	0	0	0	0	0	0.248596	0	0	0	0	0	0	0	0.174836	0	0	0	0	0	0	0	0	0	0	0	0	0	0	0	0	0	0	0	0	0	0	0	0	0	0
ENST00000455902.2	1	0	0	0	0	0	0	0	0	0	0	0	0	0	0	0	0	0	0	0	0	0	0	0	0	0	0	0	0	0	0	0	0	0	0	0	0	0	0	0	0	0	0	0	0	0	0	0	0
ENST00000587038.2	1	0	0.0252349	0	0	0	0	0	0	0	0	0	0	0	0	0	0	0	0	0	0	0	0	0	0	0	0	0	0	0	0	0	1.77009	0	0	0	0	0	0	0	0	0	0	0	0	0	0	0	0
ENST00000454234.1	1	0.0175575	0	0	0	0	0	0	0	0.338479	0	0	0	0	0	0	0	0	0	0	0	0	0	0	0	0	0	0	0	0	0	0	0	0	0	0	0	0	0	0	0	0	0	0	0	0	0	0	0
ENST00000366259.2	1	0.0866527	0	0	0	0	0	0	0.178975	0	0	0	0	0	0	0	0	0	0	0	0	0	0	0	0	0	0	0	0	0	0	0	0	0	0	0	0	0	0	0	0	0	0	0	0	0	0	0	0
ENST00000649660.1	1	0	0.0546975	0	0	0	0	0	0	0	0	0	0.236555	0	0	0	0	0	0	0	0	0	0	0	0	0	0	0	0	0	0	0	0	0	0	0	0	0	0	0	0	0	0	0	0	0	0	0	0
ENST00000600182.2	1	0	0	0	0.109837	0	0	0	0	0.809073	0	0	0	0	0	0	0	0	0	0	0	0	0	0	0	0	0	0	0	0	0	0	0	0	0	0	0	0	0	0	0	0	0	0	0	0	0	0	0
ENST00000438368.6	1	0	0	0	0	0	0	0	0	0	0	0	0	0	0	0	0	0	0	0	0	0	0	0	0	0	0	0	0	0	0	1.22588	0	0	0	0	0	0	0	0	0	0	0	0	0	0	0.947014	0	0
ENST00000566499.1	1	0	0.034031	0	0	0	0	0	0	0	0	1.67401	0	0	0	0	0	0	0	0	0	0	0	0	0	0	0	0	0	0	0	0	0	0	0	0	0	0	0	0	0	0	0	0	0	0	0	0	0
ENST00000432733.1	1	0	0.0248053	0.296192	0	0	0	0.523222	0	0	0	0	0	0	0.382392	0	0	0	0	0.192256	0	0	0.191592	0	0	0	0	0	0	0	0	0	0	0	0	0	0	0	0	0	0	0	0	0	0	0	0	0	0
ENST00000621942.1	1	0.0125546	0.00629656	0.308362	0	0	0	0	0.112509	0	0	0.359708	0	0	0	0	0	0	0	0	0	0	0	0	0.115582	0	0	0	0	0	0	0	1.21673	0	0	0	0	0	0	0	0	0	0.680184	0	0	0	0	0	0
ENST00000572856.1	1	0	0.107359	0	0	0	0	0	0.239447	0	0	0	0	0	0	0	0	0	0	0	0	0.867602	0	0	0	0	0	0	0	0	0	0	0	0	0	0	0	0	0	0	0	0	0	0	0	0	0	0	0
ENST00000642927.1	1	0	0.0219407	0	0	0	0	0	0	0	0	0	0.881121	0	0	0	0	0	0	0	1.13427	0	0	0.502272	0	0	0	0	0	0	0	0	0	0	0	0	0	0	0	0	0	0	0	0	0	0	0	0	0
ENST00000422086.5	1	0	0.419086	0	0	0.106772	0	0	0	0	0	0.480975	0	0	0	0	0	0	0	0	0	0.307291	0	0	0	0	0.29717	0	0	0	0	0	0	0	0	0	0	0	0	0	0.624816	0	0	0	0	0	0	0	0
ENST00000438107.1	1	0.0159001	0.0111353	0	0	0	0	0.115188	0.0286858	0	0	0	0	0	0	0	0	0	0	0	0	0	0	0	0	0	0	0	0	0	0	0	0	0	0	0	0	0	0	0	0	0	0	0	0	0	0	0	0
ENST00000620523.1	1	0	0	0	0	0	0	0	0.0915137	0	0	0	0	0	0	0	0	0	0	0	0.516767	0	0	0	0	0	0	0	0	0	0	0	0	0	0	0	0	0	0	0	0	0	0	0	0	0	0	0	0
ENST00000586231.1	1	0	0	0	0	0	0	0	0	0	0	0	0.048966	0	0	0	0	0	0	0	0	0.214155	0	0	0	0	0	0	0	0	0	0	0	0	0.780988	0	0	0	0	0	0	0	0	0	0	0	0	0	0
ENST00000615178.4	1	0	0	0	0	0	0	0	0	0	0	0	0	0	0	0	0	0	0	0	0.225917	0.275719	0	0	0.442212	0	0	0	0	0	0	0	0	0	0	0	0	0	0	0	0	0	0	0	0	0	0	0	0
ENST00000621929.1	1	0.0264701	0	0.324668	0	0	0	0.1872	0.0561074	0	0	0	0.0630792	0	0	0	0	0	0	0.523032	0.19721	0	0	0	0	0	0	0	0	0	0	0	0	0	0	0	0	0	0	0	0	0	0	0	0	0	0	0	0
ENST00000592135.5	1	0.234829	0.0229167	0	0	0.166619	0	0	0	0	0	0	0	0	0	0	0	0	0	0	0	0	0	0.158046	0.127774	0	0	0	0	0	0	0	0	0	0	0	0	0	0.586109	0.410776	0	0	0	0	0	0	0	0	0
ENST00000564032.1	1	0.340768	0.00668484	0	0	0	0	0	0	0	0	0	0.0948163	0	0	0	0	0	0	0	0.0969438	0.33408	0	0	0	0	0	0	0	0	0	0	0	0	0	0	0	0	0	0	0	0	0	0	0	0	0	0	0
ENST00000451289.1	1	0	0.00994832	0	0	0	0	0	0.21893	0	0	0	0	0.440781	0	0	0	0	0	0	0.209211	0	0	0	0	0	0	0	0	0	0	0	0	0	0	0	0	0	0	0	0	0	0	0	0	0	0	0	0
ENST00000419536.1	1	0.0410764	0.00781939	0	0	0	0	0	0	0	0	0	0	0	0	0	0	0	0	0	0	0	0.160009	0	0	0	0	0	0	0	0	0	0	0	0	0	0	0	0	0	0	0	0	0	0	0	0	0	0
ENST00000554096.2	1	0.022073	0.0239643	0	0	0	0	0	0.217699	0	0	0	0	1.12412	0.226171	0	0	0	0	0	0.101104	0	0	0	0	0	0	0	0	0	0	0	0	0	0	0	0	0	1.71622	0	0	0	0	0	0	0	0	0	0
ENST00000608651.1	1	0	0.0369375	0	0	0	0	0	0	0	0	0	0	0	0	0	0	0	0	0.253914	0	0	0	0	0	0	0	0	0	0	0	0	0	0	0	0	0.618576	0	0	0	0	0	1.81719	0	0	0	0	0	0
ENST00000444210.2	1	0.0268461	0.0117078	0	0	0	0.132136	0.075502	0	0.389186	0	0	0	0	0	0	0	0	0	0	0	0	0.0858906	0	0	0.125958	0	0	0	0	0	0	0	0	0	0	0	0	0	0	0	0	0	0	0	0	0	0	0
ENST00000650250.1	1	0	0	0	0	0	0	0	0.416704	0	0	0	0.101729	0	0	0	0	0	0	0	0.0514235	0	0.092778	0	0	0	0	0	0	0	0	0	0	0	0	0	0	0	0	0	0	0	0	0.475221	0	0	0	0	0
ENST00000530595.1	1	0.223885	0.0258832	0	0	0	0	0.0882966	0.324942	0	0	0	0.113018	0	0	0	0	0	0	0	0	0	0	0	0	0	0	0	0	0	0	0	0	0	0	0	0	0	0	0	0	0	0	0	0	0	0	0	0
ENST00000648060.1	1	0.0226635	0.00711181	0	0	0	0	0	0	0	0	0	0	0	0	0	0	0	0	0	0	0	0	0	0	0	0	0	0	0	0	0	0	0	0	0	0	0	0	0	0	0	0	0	0	0	0	0	0
ENST00000517884.1	1	0	0.032583	0	0	0	0	0	0	0	0	0	0	0	0	0	0	0	0	0	0	0	0	0	0	0	0	0	0	0	0	0	0	0	0	0	0	0	0	0	0	0	0	0	0	0	0	0	0
ENST00000625477.1	1	0	0	0	0	0	0	0	0	0	0	0	0	0	0	0	0	0	0	0	0	0	0	0	0	0	0	0	0	0	0	0	0	0	0	0	0	0	0	0	0	0	0	0	0	0	0	0	0
ENST00000649335.1	1	0.355269	0.0846473	0	0	0	0	0.112034	0	0	0	0	0	0	0	0	0	0	0	0	0	0	0	0	0	0	0	0	0	0	0	0	0	0	0	0	0	0.720613	0	0	0	0	0	0	0	0	0	0	0
ENST00000517664.1	1	0	0.0261187	0	0	0	0	0.0690359	0	0	0	0	0.0449367	0	0	0	0	0	0	0.142846	0.192011	1.19932	0.292014	0	0	0	0	0	0	0	0	0.686013	0	0	0	0.61263	0	0	0	0	0	0	0	2.88187	0	0	0	0	0
ENST00000412224.6	1	0	0	0	0	0	0	0	0	0	0	0	0	0.17848	0	0	0	0	0	0	0	0	0	0	0	0	0	0	0	0	0	0	0	0	0	0	0	0	0	0	0	0	0	0	0	0	0	0	0
ENST00000624617.1	1	0.0373586	0.00632646	0.141663	0	0	0	0	0	0	0	0	0.0842333	0	0	0	0	0	0	0	0	0	0	0	0	0	0	0	0	0	0	0	0	0	0	0	0	0	0	0	0	0	0	0	0	0	0	0.665341	0.563543
ENST00000366278.2	1	0.156028	0	0.946409	0	0	0	0	0	0	0	0	0	0	0	0	1.28315	0	0	0	0.198795	0	0	0	0	0	0	0	0	0	0	0	0	0	0	0	0	0	0	0	0	0	0	0	0	0	0	0	0
ENST00000325660.3	1	0	0.022285	0	0	0	0	0	0	0	0	0	0	0	0	0	0	0	0	0	0	0	0	0	0	0	0	0	0	0	0	0	0	0	0	0	0	0	0	0	0	0	0	0	0	0	0	0	0
ENST00000574526.1	1	0	0	0	0	0	0	0.163402	0	0	0	0	0	0.254299	0	0	0	0	0	0	0	0	0	0	0	0	0	0	0	0	0	0	0	0	0	0	0	0	0	0	0	0	0	0	0	0	0	0	0
ENST00000425156.5	1	0.0513188	0	0	0	0	0	0	0	0	0	0	0	0	0	0	0	0	0	0.791073	0	0	0	0	0	0	0	1.13873	0	0	0	0	0	0	1.02139	0	0	0	0	0	0	0	0	0	0	0	0	0	0
ENST00000555732.2	1	0	0.0068294	0	0	0	0	0.136436	0	0	0	0	0	0	0	0	0	0	0	0	0	0	0	0	0	0	0	0	0	0	0	0	0	0	0	0	0	0	0	0	0	0	0	0	0	0	0	0	0
ENST00000455557.2	1	0.0299344	0.0119451	0	0	0	0	0	0	0	0	0	0	0	0	0	0	0	0	0	0.370323	0	0	0	0	0.90677	0	0	0	0	0	0	0	0	0	0	0	0	0	0	0	0	0	0	0	0	0.363622	0	0
ENST00000622438.1	1	0.020799	0	0	0	0	0	0	0.0868401	0	0	0	0	0	0	0	0	0	0	0	0	0	0	0	0	0	0	0	0	0	0	0	0	0	0	0	0	0	0	0	0	0	0	0	0	0	0	0	0
ENST00000635334.1	1	0.11215	0.0135809	0	0	0	0	0	0.0472409	0	0	0	0	0	0	0	0	0	0	0	0	0.547894	0	0.635376	0	0	0	0	0	0	0	0	0	0	0	0	0	0	0	0	0	0	0	0	0	0	0	0	0
ENST00000594558.1	1	0.11215	0.0135809	0	0	0	0	0	0.0472409	0	0	0	0	0	0	0	0	0	0	0	0	0.547894	0	0.635376	0	0	0	0	0	0	0	0	0	0	0	0	0	0	0	0	0	0	0	0	0	0	0	0	0
ENST00000649025.1	1	-0.0899231	-0.171977	-0.222374	-0.222374	-0.222374	-0.222374	-0.222374	-0.0747471	-0.222374	-0.222374	-0.222374	-0.0902548	-0.222374	-0.115855	-0.222374	-0.222374	-0.222374	0.0925833	-0.0844734	0.0909343	-0.222374	-0.222374	-0.222374	0.0194721	-0.222374	-0.048336	-0.222374	-0.222374	-0.222374	-0.222374	0.147433	-0.222374	-0.222374	-0.222374	-0.222374	-0.222374	-0.222374	-0.222374	0.495376	-0.222374	-0.222374	-0.222374	0.220359	0.122099	-0.222374	-0.222374	-0.222374	-0.222374
ENST00000461286.4	1	-0.109191	-0.107177	-0.11495	-0.102468	-0.11495	-0.11495	-0.11495	-0.0448785	-0.11495	-0.11495	-0.11495	-0.11495	-0.0492428	-0.11495	-0.11495	-0.11495	-0.11495	-0.11495	-0.0280688	-0.0706994	-0.11495	0.108157	-0.0469874	-0.00605463	0.544641	-0.11495	-0.11495	-0.11495	-0.11495	-0.11495	-0.11495	-0.11495	-0.11495	-0.11495	-0.11495	0.114788	-0.11495	-0.11495	-0.11495	-0.11495	-0.11495	-0.11495	-0.11495	-0.11495	-0.11495	-0.11495	-0.11495	-0.11495
ENST00000501211.2	1	-0.423811	-0.469821	-0.496502	-0.496502	-0.496502	-0.405625	-0.395136	-0.496502	-0.352482	-0.496502	-0.280314	-0.430531	-0.496502	-0.34214	-0.496502	-0.496502	-0.0731054	-0.496502	-0.496502	-0.2062	-0.359951	-0.276349	-0.258598	-0.362307	-0.341749	-0.496502	-0.496502	-0.496502	-0.496502	-0.496502	-0.196139	-0.496502	-0.496502	0.0613151	-0.0188431	-0.218642	-0.125901	-0.274069	0.137252	0.346638	0.480313	-0.496502	0.48908	-0.496502	0.352227	0.0511336	0.335844	0.146242
ENST00000649291.1	1	-0.111752	-0.138217	-0.148155	-0.148155	-0.148155	-0.148155	-0.148155	0.105039	0.0388801	-0.148155	-0.148155	-0.148155	-0.148155	-0.148155	-0.148155	0.328352	0.181801	-0.148155	-0.148155	0.38096	0.177963	-0.148155	-0.148155	-0.0618243	-0.148155	-0.148155	0.587083	-0.148155	-0.148155	-0.148155	-0.148155	-0.148155	-0.148155	0.949125	0.453634	0.211386	-0.148155	-0.148155	-0.148155	0.183654	-0.148155	0.383275	-0.148155	-0.148155	-0.148155	0.154744	-0.148155	-0.148155
ENST00000484698.5	1	0.0247419	0	0	0	0	0	0	0	0	0	0	0	0	0	0	0	0	0	0	0	0	0	0	0	0	0	0	0	0	0	0	0	0	0	0.761191	0	0	0	0	0	0	0	0	0	0	0	0	0
ENST00000584382.1	1	-0.226735	-0.217018	-0.256804	-0.229432	-0.256804	-0.256804	-0.168181	-0.256804	-0.256804	-0.256804	-0.256804	-0.256804	-0.256804	-0.256804	-0.256804	-0.256804	-0.256804	-0.256804	0.086635	0.0982319	-0.256804	-0.156166	-0.256804	-0.0381984	-0.112924	0.59386	-0.256804	-0.256804	-0.256804	-0.256804	-0.256804	-0.256804	-0.256804	-0.256804	-0.256804	-0.256804	-0.256804	0.10117	-0.256804	0.165185	-0.256804	-0.256804	0.309885	0.187851	-0.256804	-0.256804	0.233085	-0.256804
ENST00000366221.3	1	0.0680688	0.00772003	0	0	0	0	0	0	0	0	0	0	0	0	0	0	0	0	0	0	0	0	0	0	0	0	0	0	0	0	0	0	0	0	0	0	0	0	0	0	0	0	0	0	0	0	0	0
ENST00000566996.2	1	0.0112076	0.00391856	0	0	0	0	0	0	0	0	0.171507	0	0.129282	0.359781	0	0	0	0	0.167628	0.0583394	0	0	0	0	0	0	0	0	0	0	0	0	0	0	0	0	0	0	0	0	0	0	0	0	0	0	0	0
ENST00000637634.1	1	0.0289507	0.004944	0	0	0	0	0	0.091864	0	0	0	0	0	0.307289	0	0	0	0	0.206442	0	0	0	0	0	0.163137	0.244849	0	0	0	0	0	0	0	0	0	0	0	0	0	0	0	1.22982	0	0	0	0	0	0
ENST00000428142.1	1	0.278823	0.00586215	0	0	0	0	0	0	0	0	0	0	0	0	0	0	0	0	0	0	0	0.126417	0	0	0	0	0	0	0	0	0	0	0	0.963648	0	0	0	0	0	0	0	0	0	0	0	0	0	0.878765
ENST00000429578.5	1	0	0	0	0	0	0	0	0	0	0	0	0	0	0	0	0	0	0	0	0	0	0	0	0	0	0	0	0	0	0	0	0	0	0	0	0	0	0	0	0	0	0	0	0	0	0	0	0
ENST00000495520.5	1	0	0.0183103	0	0	0	0	0	0	0	0	0	0	0	0	0	0	0	0	0	0	0	0	0	0	0.61978	0	0	0	0	0	0	0	0	0	0	0	0	0	0	0	0	0	0	0	0	0	0	0
ENST00000647580.1	1	0	0.00896121	0	0.0525732	0	0	0	0	0	0.34723	0	0	0	0	0	0.324428	0	0	0	0	0	0	0	0	0	0	0	1.6198	0	0	0	0	0	0	0	0	0	0	0	0	0	0	0	0	0	0	0	0
ENST00000620769.1	1	0.0139893	0	0	0	0	0	0	0	0	0	0	0	0.151355	0.152378	0	0	0.796406	0	0	0	0.239233	0	0	0	0	0	0	0	0	0	0	0	0	0	0	0	0	0	0	0	0	0	0	0	0	0	0	0
ENST00000562795.1	1	0.0327614	0.0216723	0	0	0	0	0	0	0	0	0	0	0	0.335935	0	0	0	0	0	0	0	0	0	0	0	0	0	0	0	0	0	0	0	0	0	0	0	0	0	0.8708	0	0	0	0	0	0	0	0
ENST00000647994.1	1	0	0	0	0	0	0	0	0	0	0	0	0	0	0	0	0	0	0	0	0	0	0	0.189249	0	0	0	0	0	0	0	0	0	0	0	0	0	0	0	0	0	0	0	0	0.669752	0	0	0	0
ENST00000512428.1	1	0.0108722	0.00387955	0	0	0	0	0	0	0	0	0	0	0	0	0	0	0	0	0	0	0	0	0	0	0	0	0	0	0	0	0	0	0	0.729764	0	0	0	0	0	0	0	0	0	0	0	0	0	0
ENST00000427929.5	1	0.190191	0.0248741	0	0	0	0	0	0	0	0	0	0	0	0	0	0	0	0	0	0	0	0	0	0	0	0	0	0	0	0	0	0	0	0	0	0	0	0	0	0	0	0	0	0	0	0	0	0
ENST00000592670.5	1	0.135703	0	0	0	0	0	0	0.0455805	0	0	0	0	0	0	0	0	0	0	0	0	0	0	0	0.100231	0	0	0	0	0	0	0	0	0	0	0	0	0	0	0	0	0	0	0	0	0	0	0	0
ENST00000501143.1	1	0.159415	0.0045236	0	0	0	0	0	0.0968543	0	0	0	0.0554708	0.257438	0	0	0	0	0.395462	0	0	0	0	0	0	0.377803	0	0	0	0	0	0	0	0	0	0	0	0	0	0	0	0	0	0	0	0	0	0	0
ENST00000506314.1	1	0.0494997	0.00707366	0	0	0.0615831	0	0	0.123048	0	0	0.153718	0	0	0	0	0	0.354144	0	0.150796	0.0521883	0	0	0	0	0	0.179305	0	0	0	1.28207	0.402615	0	0	0	0	0.385079	0	0	0	0	0	0	0	0	0	0	0.414742	0
ENST00000566929.1	1	0.185844	0.079006	0	0	0	0	0.0502146	0.0216862	0	0	0	0	0	0	0	0.146637	0	0	0	0	0	0	0	0.0972927	0.177915	0	0	0	0	0	0	0	0	0	0	0	0	0	0	0	0	0.317239	0	0	0	0	0	0
ENST00000613809.1	1	0.0748518	0	0	0	0.0575422	0	0	0.116592	0	0	0	0	0	0	0	0	0	0	0	0	0.174133	0.151686	0	0.5762	1.02904	0	0	0	0	0	0	0	0	0	0	0	0	0	0	0	0	0	0	0	0	0	0	0
ENST00000642095.1	1	0.197207	0	0	0	0	0	0	0.0358867	0	0	0	0	0	0	0	0	0	0.28292	0	0.0422378	0	0	0	0.0755459	0	0	0	0	0	0	0	0	0	0	0	0	0	0	0.68052	0	0	0	0	0	0	0	0	0
ENST00000441095.2	1	0	0.00702568	0.127475	0	0	0	0.0362245	0	0	0	0.220066	0	0	0	0	0	0	0.17886	0	0.0260486	0	0	0	0	0	0	0	0	0	0	0.213177	0	0	0	0	0.203174	0	0	0.434888	0	0	0	0	0	0	0	0	0.181975
ENST00000434635.1	1	0.0152745	0.00660695	0	0	0	0	0	0	0	0	0	0	0.16499	0	0	0	0	0	0	0	0	0	0	0	0	0	0	0	0	0	0	0	0	0	0	0	0	0	0	0	0	0	0	0	0	0	0	0
ENST00000645656.1	1	0.0852007	0.00751995	0	0	0	0	0.0713319	0	0	0	0	0	0.407282	0	0	0	0	0	0	0	0	0.158216	0	0.0910275	0	0	0	0	0	0	0	0	0	0	0	0	0.484389	0	0	0	0	0	0	0	0	0	0	0
ENST00000623740.1	1	0.0102052	0.0283019	0.234895	0	0	0	0.0677699	0.040012	0.183354	0	0	0	0.204723	0	0	0	0	0	0	0	0	0	0	0.241633	0	0	0	0	0	0	0	0	0	0	0	0	0	0	0	0	0.68835	0	0	0	0	0	0	0
ENST00000609127.1	1	0.0167771	0	0	0	0	0	0	0.14265	0	0	0	0	0	0	0	0	0	0	0	0.162919	0	0	0	0	0	0	0.503404	0	0	0	0	0	0	0	0	0	0	0	0	0	0	0	0	0	0	0	0	0
ENST00000561847.2	1	0.0122005	0	0	0	0.0364662	0	0.045723	0.0255298	0.172685	0	0	0.0282062	0.0690753	0	0.0750877	0	0	0	0.0912386	0	0.22587	0	0	0.109799	0	0	0	0	0	0	0	0	0	0	0	0	0	0	0	0	0	0	0	0	0	0	0	0.215635
ENST00000553648.2	1	0	0.00247975	0	0	0	0	0	0	0	0	0	0	0	0	0	0	0	0	0	0	0	0.0593754	0	0	0	0	0	0	0	1.01024	0	0	0	0	0	0	0	0	0	0	0	0	0	0	0	0	0	0
ENST00000621423.1	1	0.0187826	0.0139749	0	0	0	0	0	0.0819038	0	0	0	0	0	0	0	0	0	0.477798	0	0	0	0.67683	0	0	0	0	0	0	0	0	0	0	0	0	0	0	0	0	0	0	0	0	0	0	0	0	0	0
ENST00000604430.1	1	0.0137116	0.0287479	0	0	0	0	0	0.0600088	0	0	0	0	0	0	0	0	0	0	0	0	0	0	0	0	0	0	0	0	0	0	0	0	0	0	0	0	0	0	0	0	0	0	0	0	0	0	0	0.646079
ENST00000559400.1	1	0.500175	0	0	0	0	0	0	0	0	0	0	0	0	0	0	0	0	0	0	0	0	0	0	0	0	0	0	0	0	0	0	0	0	0	0	0	0	0	0	0	0	0	0	0	0	0	0	0
ENST00000583062.1	1	0	0.00639201	0	0	0	0	0	0	0	0	0	0	0	0	0	0	0	0	0	0.0814074	0.28727	0.128909	0	0	0	0.273263	0	0	0	0	0	0	0	0	0	0	0	0	0	0	0	0	0	0	0	0	0	0
ENST00000533812.6	1	0.0625814	0.0163772	0	0	0	0	0	0	0	0	0.233619	0	0	0	0	0	0	0	0	0.079736	0	0	0	0	0	0	0.635908	0	0	1.68219	0.581584	0	0	0	0.897194	0.558001	0	0.44133	1.30029	0	0	0	0	0	0	0	0	0.504883
ENST00000317596.3	1	0.0478587	0.038814	0	0.03563	0.0975281	0	0	0	0	0	0	0	0	0	0	0	0	0	0.231262	0	0	0	0	0	0	0	0.648191	0	0	0	0	0	0	0	0	0	0	0	0	0	0	0	0	0	0	0	0	0
ENST00000623569.1	1	0.00927884	0.0333661	0	0	0	0	0	0	0	0	0	0	0	0	0	0	0	0	0.269135	0.141349	0	0	0	0	0	0	0	0	0	0	0	0	0	0	0	0	0	0	0	0	0	0	0	0	0	0	0.389832	0
ENST00000626479.1	1	0.00688899	0.0109223	0	0.0461622	0	0.173896	0	0	0	0	0	0.0466461	0	0.231627	0	0	0	0	0	0.599305	0.133515	0	0	0	0	0.127032	0	0	0	0	0	0	0	0	0	0	0	0	0	0	0	0	0	0	0.627153	0	0	0
ENST00000630054.1	1	0.0457336	0.0312343	0	0	0.066762	0	0	0.0556895	0	0	0	0	0	0	0	0	0.679915	0	0	0	0	0.519878	0.121524	0	0.124784	0	0	0	0	0	0	0	0	0	0	0	0	0	0	0	0	0	0	0.702268	0	0	0	0
ENST00000586101.1	1	0.0457336	0.0312343	0	0	0.066762	0	0	0.0556895	0	0	0	0	0	0	0	0	0.679915	0	0	0	0	0.519878	0.121524	0	0.124784	0	0	0	0	0	0	0	0	0	0	0	0	0	0	0	0	0	0	0.702268	0	0	0	0
ENST00000606336.5	1	0.0353826	0	0	0	0	0	0	0.120617	0	0	0	0	0	0	0	0	0	1.3292	0	0	0	0	0	0	0	0	0	0	0	0	0	0	0	0	0	0	0	0	0	0	0	0	0	0	0	0	0	0
ENST00000606533.1	1	-0.270431	-0.280016	-0.305044	-0.287178	-0.208447	-0.305044	-0.173714	-0.177632	-0.305044	-0.305044	-0.305044	-0.305044	-0.305044	-0.305044	-0.305044	-0.305044	-0.305044	-0.305044	-0.305044	-0.22267	-0.153549	-0.153233	-0.305044	-0.217183	-0.195821	-0.159875	-0.305044	-0.305044	-0.305044	-0.305044	-0.305044	-0.305044	-0.305044	-0.305044	-0.305044	0.0097997	-0.0874449	-0.305044	-0.305044	-0.305044	-0.305044	-0.305044	0.137777	0.00193432	-0.305044	-0.0247838	-0.305044	-0.0220944
ENST00000623888.1	1	-0.25367	-0.200603	-0.346432	-0.346432	-0.346432	-0.266743	-0.25747	-0.120126	-0.346432	-0.346432	-0.346432	-0.232604	-0.274424	-0.346432	-0.268162	-0.346432	-0.346432	-0.346432	0.144646	0.282286	-0.228985	0.0248591	-0.202758	0.230728	0.316043	0.380343	-0.346432	-0.346432	-0.346432	-0.346432	-0.0844188	-0.346432	-0.346432	-0.346432	0.0824563	-0.346432	-0.346432	0.170019	-0.148988	-0.116318	-0.346432	-0.346432	-0.346432	-0.346432	0.22337	-0.346432	-0.346432	-0.346432
ENST00000421157.1	1	0.0858675	-0.111181	-0.128822	-0.128822	-0.128822	-0.128822	-0.0371849	-0.0604421	-0.128822	-0.128822	-0.0202666	-0.128822	-0.128822	-0.128822	-0.128822	-0.128822	-0.128822	-0.128822	-0.0234222	-0.0540392	0.00173721	-0.128822	-0.0483298	-0.128822	-0.128822	-0.00299999	-0.128822	-0.128822	-0.128822	-0.128822	0.810718	-0.128822	-0.128822	-0.128822	-0.128822	-0.128822	0.22864	0.0849833	-0.128822	0.131221	-0.128822	-0.128822	0.227452	-0.128822	-0.128822	-0.128822	0.16905	-0.128822
ENST00000626817.1	1	0.0858675	-0.111181	-0.128822	-0.128822	-0.128822	-0.128822	-0.0371849	-0.0604421	-0.128822	-0.128822	-0.0202666	-0.128822	-0.128822	-0.128822	-0.128822	-0.128822	-0.128822	-0.128822	-0.0234222	-0.0540392	0.00173721	-0.128822	-0.0483298	-0.128822	-0.128822	-0.00299999	-0.128822	-0.128822	-0.128822	-0.128822	0.810718	-0.128822	-0.128822	-0.128822	-0.128822	-0.128822	0.22864	0.0849833	-0.128822	0.131221	-0.128822	-0.128822	0.227452	-0.128822	-0.128822	-0.128822	0.16905	-0.128822
ENST00000592718.1	1	0.59919	0.197055	0	0	0	0	0	0.0658789	0	0	0	0	0.0921076	0	0	0	0	0.277392	0	0	0	0.0664012	0	0	0	0	0	0	0	0	0	0	0	0	0	0	0	0	0	0	0	0	0	0	0	0.262224	0	0
ENST00000588097.5	1	0.291467	0.00572526	0	0	0	0	0.136062	0.0608083	0.13098	0	0	0	0.0749642	0	0	0	0	0	0	0	0.122054	0	0	0	0.0770943	0.22606	0	0	0	0	0	0	0	0	0	0.258207	0	0	0	0	0	0	0	0	0	0	0.436326	0
ENST00000650181.1	1	0.181199	0	0	0	0	0	0	0	0	0	0	0	0	0	0	0	0.314155	0	0.136594	0	0	0	0.101733	0	0.834407	0	0	0	0	0	0	0	0	0	0	0	0	0	0	0	0	0	0	0	0	0	0	0.308327
ENST00000441208.1	1	0.0273245	0.158384	0	0	0	0	0	0	0	0	0	0	0.14413	0	0.754641	0	0	0	0	0.0653355	0	0.103368	0	0	0	0	0	0	0	0	0	0	0	0	0	0	0	0	0	0	0	0	0	0	0	0	0	0
ENST00000419190.2	1	-0.307018	-0.316367	-0.345068	-0.303583	-0.222183	-0.345068	-0.345068	-0.283781	-0.345068	-0.345068	-0.345068	-0.345068	-0.345068	-0.270884	-0.345068	-0.345068	-0.345068	-0.345068	-0.345068	-0.276961	-0.225631	-0.239419	-0.345068	-0.345068	-0.258195	-0.0229551	-0.0509183	-0.345068	-0.345068	-0.345068	-0.0461656	-0.345068	-0.345068	-0.345068	-0.345068	-0.345068	-0.345068	-0.345068	-0.345068	-0.345068	0.164758	0.0368434	0.293735	-0.345068	-0.345068	0.364746	-0.0704412	-0.345068
ENST00000418747.2	1	-0.119907	-0.414486	-0.329161	-0.463075	-0.369172	-0.392193	0.108885	-0.32805	-0.463075	-0.463075	-0.463075	-0.426991	-0.463075	-0.463075	-0.463075	-0.463075	-0.269943	-0.463075	-0.379658	-0.248544	-0.249422	-0.195766	-0.286634	-0.0400339	-0.39765	0.313869	-0.215765	-0.463075	1.20842	-0.463075	-0.0461241	-0.463075	0.262254	0.251751	-0.463075	-0.250034	-0.463075	-0.298667	-0.00871713	1.19231	-0.0296403	-0.463075	-0.463075	-0.463075	-0.195549	-0.12656	-0.463075	-0.463075
ENST00000419300.3	1	-0.736588	-0.518037	-0.610439	-0.761391	-0.718388	-0.761391	-0.761391	-0.144461	-0.493279	-0.761391	-0.547373	-0.697691	-0.681311	-0.532181	-0.761391	-0.529087	-0.399399	-0.761391	-0.245382	-0.417062	-0.443725	-0.541658	-0.603191	-0.330792	-0.448259	0.308345	-0.591982	-0.761391	-0.761391	0.233403	-0.761391	-0.761391	-0.240021	-0.482015	-0.761391	-0.478036	-0.662595	-0.604164	-0.644897	-0.627823	0.190168	-0.761391	-0.761391	-0.761391	-0.761391	-0.528743	-0.461544	-0.761391
ENST00000423403.1	1	-0.266446	-0.275524	-0.338844	-0.305711	-0.24941	-0.338844	-0.338844	-0.338844	-0.0534042	-0.338844	-0.338844	-0.338844	-0.0229315	-0.338844	-0.338844	-0.338844	-0.338844	-0.338844	0.0605018	0.00378328	-0.0774916	0.0901299	0.107143	-0.0771763	-0.013596	-0.0860932	-0.338844	-0.338844	-0.338844	1.28036	0.212754	-0.338844	-0.338844	-0.338844	-0.338844	0.190117	-0.338844	0.0868384	0.0866354	-0.338844	-0.338844	-0.338844	0.334727	-0.338844	-0.338844	-0.338844	-0.338844	-0.338844
ENST00000624264.1	1	-0.144546	-0.561906	-0.314159	-0.589614	-0.589614	-0.531296	-0.572341	-0.0760419	-0.36028	-0.515263	-0.48018	-0.575382	-0.589614	-0.589614	-0.556901	-0.522477	-0.500504	-0.589614	-0.548669	-0.448424	-0.543814	-0.420205	-0.499909	-0.566519	-0.33144	-0.589614	-0.589614	-0.589614	-0.589614	-0.589614	-0.589614	-0.589614	-0.589614	-0.589614	-0.589614	-0.589614	-0.589614	-0.589614	-0.589614	-0.500912	-0.589614	-0.44008	-0.463448	-0.589614	-0.589614	-0.589614	-0.484535	-0.502769
ENST00000608477.1	1	-0.603644	-0.463056	-0.72976	-0.72976	-0.72976	-0.72976	-0.561074	-0.0919023	-0.4488	-0.329059	-0.652395	-0.436657	-0.72976	-0.674423	-0.72976	-0.72976	-0.72976	-0.72976	-0.63559	-0.424976	-0.386201	-0.72976	-0.575199	-0.636451	-0.72976	0.175371	-0.72976	-0.72976	-0.72976	0.502096	-0.72976	-0.72976	-0.72976	-0.72976	-0.72976	-0.72976	-0.579559	-0.568501	-0.56186	-0.72976	-0.72976	-0.434746	-0.464042	-0.223614	-0.72976	-0.72976	-0.72976	-0.72976
ENST00000624923.1	1	-0.0590884	-0.0807674	-0.0844332	-0.0844332	-0.0844332	-0.0288136	-0.0655913	-0.0301115	-0.0844332	-0.0844332	-0.0844332	-0.00729443	-0.0844332	-0.0844332	-0.0577853	-0.0844332	-0.0844332	-0.0844332	-0.0844332	-0.05173	-0.0844332	-0.066829	-0.0844332	-0.0629245	-0.0044128	-0.0844332	-0.0844332	-0.0844332	-0.0844332	-0.0844332	-0.0844332	-0.0844332	-0.0844332	0.0884664	-0.0844332	-0.0844332	-0.0844332	-0.01274	-0.0844332	-0.0844332	-0.0844332	-0.0844332	-0.0844332	-0.0844332	0.0277972	-0.0844332	0.342273	-0.0844332
ENST00000626527.1	1	-0.0590884	-0.0807674	-0.0844332	-0.0844332	-0.0844332	-0.0288136	-0.0655913	-0.0301115	-0.0844332	-0.0844332	-0.0844332	-0.00729443	-0.0844332	-0.0844332	-0.0577853	-0.0844332	-0.0844332	-0.0844332	-0.0844332	-0.05173	-0.0844332	-0.066829	-0.0844332	-0.0629245	-0.0044128	-0.0844332	-0.0844332	-0.0844332	-0.0844332	-0.0844332	-0.0844332	-0.0844332	-0.0844332	0.0884664	-0.0844332	-0.0844332	-0.0844332	-0.01274	-0.0844332	-0.0844332	-0.0844332	-0.0844332	-0.0844332	-0.0844332	0.0277972	-0.0844332	0.342273	-0.0844332
ENST00000631488.1	1	0.0545328	0.034031	0	0	0	0	0	0.367704	0	0	0	0	0	0	0	0	0	0	0	0	0	0	0	0	0	0.616158	0	0	0	0	0	0	0	0	0	0	0	0	0	0	0	0	0	0	0	0	0	0
ENST00000614983.1	1	0.0545328	0.034031	0	0	0	0	0	0.367704	0	0	0	0	0	0	0	0	0	0	0	0	0	0	0	0	0	0.616158	0	0	0	0	0	0	0	0	0	0	0	0	0	0	0	0	0	0	0	0	0	0
ENST00000518662.5	1	0	0	0	0	0	0	0	0	0	0	0.207715	0	0	0	0	0	0	0	0	0	0	0	0	0	0	0	0	0	0	0	0	0	0	0	0	0	1.35973	0	0.382006	0	0	0	0	0	0	0	0	0
ENST00000609831.5	1	0	0	0	0	0	0	0	0	0	0	0	0	0	0	0	0	0	0	0	0	0	0	0	0	0	0	0	0	0	0	0	0	0	0	0	0	0	0	0	0	0	0	0	0	1.59539	0	0	0
ENST00000603160.5	1	0	0.0400892	0	0	0	0	0	0	0	0	0	0.437511	0	0.39451	0	0	0.947753	0	0	0	0	0	0	0	0	0	0	0	0	0	0	0	0	0	1.47063	0	0	0	0.809268	0	0	0	0	0	0	0	0	0
ENST00000558757.1	1	0	0	0	0	0	0	0.646684	0.400636	0	0	0.6827	0	0	0	0	0	1.31352	0	0	0	0.743745	0	0	1.67626	1.80893	0	0	0	0	0	0	0	0	0	0	0	0	0	0	0	0	0	0	1.29088	0	0	0	0
ENST00000568070.1	1	0	0	0	0	0	0	0	0.366718	0	0	0	0	0	0	0	0	0	0	0	0	0	0	0	0	0	0	0	0	0	0	0	0	0	0	0	0	2.09676	0	0	0	0	0	0	0	0	0	0	0
ENST00000440522.1	1	0	0	0	0	0	0	0	0	0	0	0	0	0	0	0	0	0	0	0	0	0	0	0	1.37059	0	0	0	0	0	0	0	0	0	0	0	0	0	0	0	0	0	0	0	0	0	0	0	0
ENST00000627370.1	1	0	0.012232	0	0	0	0	0	0.0740294	0	0	0	0.160674	0	0	0	0	0	0	0	0	0	0.495045	0	0	2.90746	1.01843	0	0	0	0	0	0	0	0	0	0	0	0	0	0	0	0	0	0	0	0	0	0
ENST00000435621.3	1	0.749958	0	0	0	0	0	0	0	0	0	0	0	0	0	0	0	0	0	0	0	0	0	0	0	0	0	0	0	0	0	0	0	0	0	0	0	0	0	0	0	0	0	0	0	0	0	0	0
ENST00000431803.2	1	0.0581788	0	0	0	0	0	0	0.23391	0	0	0	0	0	0	0	0	0	0	0	0	0	0	0	0	0	0	0	0	0	0	0	0	0	0	0	0	0	0	0	0	0	0	0	0	0	0	0	0
ENST00000567540.1	1	0	0.0916661	0	0.677571	0	0	0	0	0	0	0	0	0	0	0	0	0	0.683818	0.311676	0	0	0.176261	0	0	0.45979	0	0	0	0	0	0	0	0	0	0	0	0	0	0	0	0	0	0	0	0	0	0	0
ENST00000626618.1	1	0	0.172176	0	0	0	0	0	0	0	2.10041	0	0	0	0	0	0	0	0	0	0	0	0	0	0	0	0	0	0	0	0	0	0	0	0	0	0	0	0	0	0	0	0	0	0	0	0	0	0
ENST00000636224.1	1	0	0.0104385	0	0	0	0.345673	0	0	0.522879	0	0	0.575892	0	0	0	0	0	0	0	0	0	0	0	0	0	0	0	0	0	0	0	0	0	0	0	0	0	0	0	0	0	0	0	0	0	0	0	0
ENST00000558749.1	1	0	0.0322634	0	0	0.49297	0	0	0.632639	0	0	0	0	0	0	0	0	0	0	0	0	0	0	0	0	0	0	0	0	0	0	0	0	0	0	0	0	0	0	0	0	0	0	0	0	0	0	0	0
ENST00000437016.1	1	0	0.104097	0	0	0	0	0	0	0	0	0	0	0	0	0	0	0	0	0	0	1.52126	0	0.493452	0.345605	0	0	0	0	0	0	0	0	0	0	0	0	0	0	0	0	0	0	0	0	0	0	0	0
ENST00000602249.5	1	0	0.644226	0	0	0	0	0	0.24432	0	0	0.702412	0	0	0	0	0	0	0	0	0	0	0	0	0	0	0	0	0	0	0	0	0	0	0	0	0	0	0	0	0	0	0	0	0	0	0	0	0
ENST00000506299.1	1	0.0790416	0.0190031	0	0	0	0	0	0.314332	0	0	0	0	0	0	0	0	0	0	2.11118	0	0	0	0	0	0.40385	0.998446	0	0	0	0	0	0	0	0	0	0	0	0	0	0	0	0	0	0	0	0	0	0
ENST00000553344.2	1	0.270649	0.683625	0	0	0	0	0	0.241745	0	0	0	0	0	0	0	0	0	0	0	0	0	0	0	0	0	0	0	0	0	0	0	0	0	0	0	0	0	0	0	0	0	0	0	0	0	0	0	0
ENST00000569087.2	1	0	0.0171339	0	0	0	0	0	0.0677742	0	0	0.789664	0	0	0	0	0	0	0	0	0	0.285957	0	0.180182	0	0	0	0	0	0	0	0	0	0	0	0	0	0	0	0	0	0	0	0	0	0	0	0	0
ENST00000566922.1	1	0	0.0923453	0	0	0	0	0	0	0	0	0	0	0	0	0	0	0	0	0	0	0	0	0	3.83396	0	0	0	0	0	0	0	0	0	0	0	0	0	0	0	0	0	0	0	0	0	0	0	0
ENST00000566841.1	1	0	0	1.59377	0	0	0	0	0	0	0	0	0	0	0	0	0	0	0	0	0	1.05536	0	0	0	0	0	0	0	0	1.89969	0	0	0	0	0	0	0	0	0	1.22826	0	0	0	0	1.52613	0	0	0
ENST00000546956.1	1	1.79417	0.0474717	0	0	0	0	0	0	0	0	0	0.650467	0	0	0	0	0	0	0	0	0	0	0.341769	0	1.54781	0	0	0	0	0	0	0	0	0	0	0	0	0	0	0	0	0	0	0	0	0	0	0
ENST00000376775.3	1	0	0	0	0	0	0	0	0	0	0	0	0	0	1.59757	0	0	0	0	0	0	0.968886	0.860714	0	0	0	0	0	0	0	0	0	0	0	0	0	0	0	0	0	0	0	0	0	0	0	0	0	0
ENST00000597894.1	1	0	0	0	0	0	0	0	0	0	0	0	0	0	0	0	0	0	0	0.852716	0	0	0	0	0	0	0	0	0	0	0	0	0	0	0	0	0	0	1.36221	0	0	0	0	0	0	0	0	0	0
ENST00000648984.1	1	0	0	0	0	0	0	0	0	0	0	0	0	0	0	0	0	0	0	0	0	0	0	0	0	0	0	0	0	0	0	0	0	0	0	0	0	0	0	0	0	0	0	0	0	0	0	0	0
ENST00000455838.5	1	0	0	0	0	0	0	0	0	0	0	0	0	0	0	0	0	0	0	0	0	0	0	0	0	0	0	0	0	0	0	0	0	0	0	0	0	0	0	0	0	0	0	0	0	0	0	0	0
ENST00000585237.2	1	0	0	0	0	0.972724	0	0	0	0	0	0	0	0	0	0	0	0	0	0	0	0	0	0	0	0	0	0	0	0	0	0	5.24795	0	0	0	0	0	0	0	0	0	0	0	0	0	0	0	0
ENST00000418242.2	1	0	1.09731	0	0	0	0	0	0.193623	0	0	0	0	0	0	0	0	0	0	0	0	0	0	0	0	0	0	0	0	0	0	0	0	0	0	0	0	0	0	0	0	0	0	0	0	0	0	0	0
ENST00000628384.2	1	0.074506	0	0	0	0	0	0	0	0	0	0	0	0	0	0	0	0	0	0	0	0	0	0	2.68866	0	0	0	0	0	0	0	0	0	0	0	0	0	0	0	0	0	0	0	0	0	0	0	0
ENST00000448978.1	1	0	0.0179397	0	0	0	0	0	0	0	0	0	0	0	0	0	0	0	0	0	0	0	0	0	0	0	0	0	0	0	0	0	0	0	0	0	0	0	0	0	0	0	0	0	0	0	0	1.25696	0
ENST00000418821.2	1	0.531761	0	0	0	0	0	0	0	0	0	0	0	0	0	0	0	0	0	0	0	0	0	0	0	0	0	0	0	0	0	0	0	0	0	0	0	0	0	0	0	0	0	0	0	0	0	0	0
ENST00000355869.2	1	0	0	0	0	0	0	0	0.179878	0	0	0	0	0	0.456849	0	0	0	0	0	0	0	0	0	0	0	0	0	0	0	0	0	0	0	0	0	0	0	0	0	0	0	0	0	0	0	0	0	0
ENST00000642483.1	1	0.472823	0.014096	0	0	0	0	0	0	0	0	0	0	0.415202	0	0	0	1.07422	0	0	0	0	0	0.950023	0	0	0	2.32501	0	0	0	0	0	0	0	0	0	0	0	0	0	0	0	0	0	0	0	0	0
ENST00000593393.1	1	0.48981	0	0	0	0	0	0	0	0	0	0	0	0	0	0	0	0	0	0	0	0.208906	0	0.126598	0	0	0	0	0	0	0	0	0	0	0	0	0	0	0	0	0	0	0	0	0.40849	0	0	0	0
ENST00000417123.1	1	0.0181898	0	0	0	0.109201	0	0	0	0	0	0	0.164515	0	0	0.336455	0	0	0.57008	0	0	0	0	0	0	0	0.952647	0	0	0	0	0	0	0	0	0	0	0	0	0	0	0	0	0	0	0	0	0	1.4745
ENST00000648389.1	1	0	0.165383	0	0	0	0	0.205531	0.121054	0	0	0	0.145541	0	0	0	0	0	0	0	0	0	0	0	0.248053	0	0	0	0	0	2.59835	0	0	0	0	0	0	0	0	0	0	0	0	0	0	0	0	0	0
ENST00000307548.2	1	0.698913	0.0573572	0	0	0	0	0	0	0	0	0	0	0	0	0	0	0	0	0	0	0	0.164793	0	0.183909	0	0.622867	0	0	0	0	0	0	0	0	0	0	0	0	0	0	0	0	0	0	0	0	0	0
ENST00000576871.1	1	0.109824	0	0	0	0	0	0	0.22582	0	0	0	0	0	0	0	0	0	0	0.644966	0	0	0	0	0	0	2.34059	0	0	0	0	0	0	0	0	0	0	0	0	0	0	0	0	0	0	0	0	0	0
ENST00000416894.1	1	0	0	0	0	0	0	0	0	0	0	0	0	0	0	0	0	0	0	0	0	0	0	0	0	0	0	0	0	0	0	0	0	0	0	0	0	0	0	0	0	0	0	0	0	0	0	0	0
ENST00000625353.1	1	0.047774	0	0	0	0	0	0.324748	0.194446	0	0	0	0	0	0	0	0	0	0	0	0	0	0	0	0	0	0	0	0	0	0	0	0	0	0	0	0	0	0	0	0	0	0	0	0	0	0	0	0
ENST00000556072.2	1	0	1.92649	0	0	0	0	0.148813	0	0	0	0	0	0	0.23379	0	0.529187	0	0	0	0	0	0	0.226365	0	0	0	0	0	0	0	0	0	0	0	0	0	0	0	0.568825	0	0	0	0	0	0	0	0.747489	0
ENST00000590721.5	1	0	0	0	0	0	0	0	0	0	0	0	0.79567	0	0	0	0	0	0	0	0	0	0	0	0	0	0	0	0	0	0	0	0	0	0	0	0	0	0	0	0	0	0	0	0	0	0	0	0
ENST00000602172.1	1	0	0.187495	0	0.0391967	0	0	0	0.104699	0	0	0	0	0.528033	0	1.69219	0	0	0	0	0	0	0	0	0	0	0	0.697883	0	0	0	0	0	0	0	0	0	0	0	0	3.95637	0	0	0	0	0	0	0	0
ENST00000445260.2	1	0.0824841	0	0	0	0	0	0	0	0	0	0	0	0	0	0	0	0	0	0	0	0	0	0	0	0	0	0	0	0	0	0	0	0	0	0	0	0	0	0	0	0	0	0	0	0	0	0	0
ENST00000452659.5	1	0	0	0	0	0	0	0	0	0	0	0	0.422223	0	0	0	0	0	0	0	0	0	0	0	0	0	0	0	0	0	0	0	0	0	0	0	0	0	0	0	0	0	0	0	0	0	0	0	0
ENST00000615844.1	1	0	0	0	0	0	0	0	0.719236	0	0	0.8591	0	0	0	0	0	0	0	0	0	0	0	0	0	0	0	0	0	0	0	0	0	0	0	0	0	0	0	0	0	0	0	0	0	0	0	0	0
ENST00000565782.1	1	0	0	0	0	0	0	0	0	0	0	0	0	0	0	0	0	0	0	0	0	0	0	0	0	0	0	0	0	0	0	0	0	0	0	0	0	0	0	0	0	0	0	0	0	0	0	0	0
ENST00000455011.1	1	0	0	0	0	0	0	0	0.705375	0	0	0	0	0	0.917581	0	0	0	0	0	0	0	0	0	0	0	0	0	0	0	0	0	0	0	2.64488	0	0	0	0	0	0	0	0	0	0	0	0	0	0
ENST00000479085.1	1	0	0.0613687	0	0	0	0	0	0	0	0	0	0	0	0	0.85948	0	0	0	0.865815	0	0	0	0	0	0	0	0	0	0	0	1.7657	0	0	0	0	0	0	0	0	0	0	0	0	0	0	0	0	0
ENST00000508072.1	1	0	0.0267783	0	0	0	0	0.847449	0.936139	0	0	0	1.02542	0	0	0	0	0	0	0	0	0	0	0	0	0	0	0	0	0	0	0	0	0	0	0	0	0	0	0	0	0	0	0	0	0	0	0	0
ENST00000570278.1	1	0	0	0	0	0.652663	0	0	0	1.56113	0	0	0	0	0	0	0	0	0	0.529603	0	0	0	0	0	0	0	0	0	0	0	0	0	0	0	0	0	0	0	0	0	0	1.55425	2.06771	0	0	0	0	0
ENST00000637996.1	1	0	0.0110751	0	0	0.353787	0	0	0	0	0	0	0	0.339371	0	0	0	0	0	0	0	0	0	0	0	0	0	0	0	0	0	0	0	0	0	0	0	0	0	0	0	0	0	0	0	0	0	0	0
ENST00000550886.1	1	0	0.0417904	0	0.465467	0	0	0	0	0	0	0	0.856659	1.5818	0	0	0	0	0	0	0	0	0	0	0	0	0	0	0	0	0	0	0	0	0	0	0	0	0	0	0	0	0	0	0	0	0	0	0
ENST00000513673.1	1	0	0	0	0	0	0	0	0.315895	0	0	0.944388	0	0	0	0	0	0	0	0	0	0	0	0	0	0	0	0	0	0	0	0	0	0	0	0	0	0	0	0	0	0	0	0	0	0	0	0	0
ENST00000647759.1	1	0	0	0	0	0.626248	0	0	0.506309	0	0	0	0	0	0	0	0	0	0	0	0	0	0	0	0	0	0	0	0	0	0	0	0	0	0	2.14766	0	0	0	0	0	0	0	0	0	0	0	0	0
ENST00000418848.1	1	0	0.112909	0	0	0	0	0	0	0	0	0	0	0	0	0	0	0	0	0	0	0	0	0	0	0	0	0	0	0	0	0	0	0	0	0	0	0	0	0	0	0	0	0	0	0	0	0	0
ENST00000575889.5	1	0	0	0	0	0	0	0	0	0	0	1.16792	0	0	0	0	0	0	0	0	0	0	0	0	0	0	0	0	0	0	0	0	0	0	0	0	0	0	0	0	0	0	0	0	0	0	0	0	0
ENST00000562696.1	1	0	0	0	0	0	0	0	0	0	0	0	0	0	0	0	0	0	2.31867	0	0	0	0	0	0	0	0	0	0	0	0	0	0	0	0	0	0	0	0	0	0	0	0	0	0	0	0	0	0
ENST00000506484.1	1	0.730261	0	0	0	0.644883	0	0	0	0	0	0	0	0	0	0	0	0	0	0	0	0	0	0	0	0	0	0	0	0	0	0	0	0	0	0	0	0	0	0	0	0	0	0	0	0	0	0	0
ENST00000628496.3	1	0.946615	0.0172663	0	0	0	0	0	0	0	0	0	0.222278	0	0	0	0	1.24333	0	0	0.414908	0	0	0	0	0	0	0	0	0	0	0	0	0	0	0	0	0.943204	0	0	0	0	0	0	0	0	0	0	0
ENST00000420367.1	1	0.0835871	0.0178166	0	0.111366	0	0	1.37542	0.232316	0	0	0	0.426327	0	0	0	0	0	0	2.02551	0.228133	0	0	0	0	0	0	0	0	0	0	0	0	0	0	0	0	0.962635	0	0	0	0	0	0	0	0	0	0	0
ENST00000596451.1	1	0.41042	0.0152935	0	0	0	0	0	0	0	0	0	0	0	0	0	0	0	0	0	0.708492	0	0	0	0.46689	0	0	0	0	0	0	0	0	0	0	0	0	0	0	0	0	0	0	0	0	0	0	0	0
ENST00000605640.1	1	0.560217	0	0	0	0	0	0	0	0	0	0	0	0	0	0.136762	0	0	0	0	0	0	0	0	0	0	0	0	0	0	0	0	0	0	0	0	0	0	0	0	0	0	0	0	0	0	0	0	0
ENST00000366312.2	1	0.062148	0.0221161	0	0	0	0	0.411398	0	0	0	0	0	0	0	0	0	0	0	0	0	0	0	0	0	0	0	0	0	0	0	0	0	0	0	0	0	0	0	0	0	0	0	0	0	0	0	0	0
ENST00000589095.1	1	0	0.144721	0	0	0	0	0	0	1.05333	0	0	0	0	0	0	0	0	0	0	0.299973	0	0	0	0	0	0	0	0	0	0	0	0	0	0	0	0	0	0	0	0	0	0	0	0	0	0	0	0
ENST00000634788.1	1	0	0.0985606	0	0	0	0	0	1.62673	0	0	0.609212	0	0	0	0	0	0	0	0	0.498678	0.503715	0	0	0	0	0	0	0	0	0	0	0	0	0	0	0	0	0	0	0	0	0	0	0	0	0	0	0
ENST00000600473.1	1	0	0.0985606	0	0	0	0	0	1.62673	0	0	0.609212	0	0	0	0	0	0	0	0	0.498678	0.503715	0	0	0	0	0	0	0	0	0	0	0	0	0	0	0	0	0	0	0	0	0	0	0	0	0	0	0
ENST00000646726.1	1	0.150595	0	0	0	0	0	0	0.181492	0	0	0	0	0	1.8146	0	0	0	0	0	0	0	0	0	0	0	0	0	0	0	0	0	0	0	0	0	0	0	0.96673	0	0	0	0	0	0	0	0	0	0
ENST00000533405.1	1	0.150595	0	0	0	0	0	0	0.181492	0	0	0	0	0	1.8146	0	0	0	0	0	0	0	0	0	0	0	0	0	0	0	0	0	0	0	0	0	0	0	0.96673	0	0	0	0	0	0	0	0	0	0
ENST00000603678.1	1	0.347473	0	0	0.248813	0	0	0	0	0	0	0	0	0	0	0	0	0	0	0	0	0	0	0	0	0	0	0	0	0	0	0	0	0	0	0	0	0	0	0	0	0	0	0	0	0	0	2.0427	0
ENST00000632091.1	1	0.347473	0	0	0.248813	0	0	0	0	0	0	0	0	0	0	0	0	0	0	0	0	0	0	0	0	0	0	0	0	0	0	0	0	0	0	0	0	0	0	0	0	0	0	0	0	0	0	2.0427	0
ENST00000511603.1	1	0	0	0	0	0	0	0	0	0	0	0	0.235117	0	0	0	0	0	0	0	0	0	0	0	0	0	0	0	0	0	0	0	0	0	0	0	0	0	0	0	0	0	0	0	0	0	0	0	0
ENST00000596669.1	1	0	0.0220036	0	0	0	0	0	0	0	0	0	0	0	0	0	0	0	0	0	0	0	0	0	0	0	0	0	0	0	0	0	0	0	0	0	0	0	0	0	0	0	0	0	0	0	0	0	0
ENST00000533736.5	1	0	0	0	0	0.206791	0	0	0	0	0	0	0	0	0	0	0	0	0	0	0	0	0	0	0.528682	0	0	0	0	0	0	0	2.16927	0	0	0	0	0	0	0	0	0	0	0	0	0	0	0	0
ENST00000472323.1	1	0.0630448	0.0223398	0	0	0	0	0	0	0	0	0	0	0	0	0	0	0	0	0	0	0	0	0	0	0	0	0	0	0	0	0	0	0	0	0	0	0	0	0	0	0	0	0	0	0	0	1.49091	0
ENST00000433587.1	1	0	0	0	0	0	0	0	0	0	0	0	0	0	0	0	0	0	0	0	0	0	0	0	0	0	0	0	0	0	0	0	0	0	0	0	0	0	0	0	0	0	0	0	0	0	0	0	0
ENST00000592296.5	1	0.198453	0	0	0	0	0	0	0.0113421	0	0	0	0	0	0	0	0	0	0	0	0	0	0	0	0	0	0	0	0	0	0	0	0	0	0	0	0	0	0	0	0	0	0	0	0	0	0	0	0
ENST00000591141.1	1	0	0	0	0	0	0	0.384251	0	0	0	0	0	0	0	0	0	0	0	0	0	0	0	0	0	0	1.91811	0	0	0	0	0	0	0	0	0	0	0	0	0	0	0	0	0	0	0	0	0	0
ENST00000441630.1	1	0.0555879	0.0243035	0	0	0	0	0	0	0	0	0	1.55219	0	0	0	0	0	0	0	0	0	0	0	0	0	0	0	0	0	0	0	0	0	0	0	0	0	0	0	0	0	0	0	0	0	0	0	0
ENST00000630008.2	1	0.150038	0	0	0	0	0	0	0	0	0	0	0	0	0	0	0	0	0	0	0	0	0	0	0	0	0	0	0	0	0	0	0	0	0	0	0	0	0	0	0	0	0	0	0	0	0	0	0
ENST00000498732.6	1	0	0	0	0	0	0	0	0.177127	0	0	0	0	0.450788	0	0	0	0	0	0.533433	0	0	0	0.746148	0	0	0.620822	0	0	0	0	0	0	0	0	0	0	0	0	0	0	0	0	0	0	0	0	0	0
ENST00000366446.4	1	1.43009	0	0	0	0	0	0	0	0	0	0	0	0	0	0	0	0	0	0	0	0	0	0	0	0	0	0	0	0	0	0	0	0	0	0	0	0	0	0	0	0	0	0	0	0	0	0	0
ENST00000553812.1	1	0	0.0282148	0	0	0	0	0	0	0	0	0	0	0	0	0	0	0	0	0	0	0	1.18912	0	0	0	0	0	0	0	0	0	0	0	0	0	0	0	0	0	0	0	0	0	0	0	0	0	0
ENST00000561275.5	1	0	0	0	0	0	0	0.582413	0	0	0	0	0	0	0	0	0	0	0	0	0	0	0	0	0	0	0	0	0	0	0	0	0	0	0	0	0	0	0	0	0	0	0	0	0	0	0	0	0
ENST00000626365.1	1	0	0	0	0	0.345189	0	0	0	0	0	0	0	0	0	0	0	0	0	0	0	0	0	0	0	0	0	0	0	0	0	0	0	0	0	0	0	0	0	0	0	0	0	0	0	0	0	0	0
ENST00000593554.1	1	0	0	0	0	0	0	0	0	0	0	0	0	0	0	0	0	0	0	0	0	0	0	0	0	0	0	0	0	0	0	0	0	0	0	0	0	0	0	0	0	0	0	1.22134	1.44937	0	0	0	0
ENST00000548213.2	1	0.253771	0	0	0	0	0	0	0	0	0	0	0	0	0	0	0	0	0	0	0	0.878021	0	0	0	0	1.76296	0	0	0	0	0	0	0	0	0	0	0	0	0	0	0	0	1.76068	0	0	0	0	0
ENST00000650246.1	1	0.0566497	0	0	0	0	0	0	0	0	0	0	0	0	0	0	0	0	0	0	0	0.880677	0	0	0	0	0	0	0	0	0	0	0	0	0	0	0	0	0	0	0	0	0	0	0	0	1.21054	0	0
ENST00000622718.1	1	0.0365004	0.0129074	0	0	0	0	0	0.2865	0	2.59798	0	0	0	0	0	0	0	0	0	0	0	0	0	0	1.62394	0	0	0	0	0	0	0	0	0	0	0	0	0	0	0	0	0	0	0	0	0	0	0
ENST00000451118.1	1	0	0	0	0	0.551824	0	0.402861	0	0	0	0	0	0	0	0	0	0	0	1.64931	0	0	0	0	0	0	0	0	0	0	0	0	0	0	0	0	0	0	0	0	0	0	0	0	0	0	0	0	0
ENST00000428419.1	1	0	0.0115918	0	0	0	0	0.379444	0	0	0	0	0	0	0	0.382151	0	0	0	0	0	0	0	0	0	0	0	0	0	0	0	0	0	0	0	0	0	0	0	0.804517	0	0	0	0	0	0	0	0	0
ENST00000512290.2	1	0	0	0	0	0	0	0	0	0	0	0	0	0	0	0	0	0	0	0	0	0	0	0	0.400599	0	0	0	0	0	0	0	0	0	0	0	0	0	0	0	0	0	0	2.13529	0	0	0	0	0
ENST00000646014.1	1	0	0	0	0	0.170799	0	0	0.117928	0	0	0	0	0	0	0	0	0	0	0.359717	0	0	0	0	0.232145	1.1854	0	0	0	0	0	0.86959	0	0	0	1.28254	0	0	0	1.04646	0	0	0	0	0	0	0	0	0
ENST00000644741.1	1	0	0	0	0	0.170799	0	0	0.117928	0	0	0	0	0	0	0	0	0	0	0.359717	0	0	0	0	0.232145	1.1854	0	0	0	0	0	0.86959	0	0	0	1.28254	0	0	0	1.04646	0	0	0	0	0	0	0	0	0
ENST00000629863.1	1	0.0141162	0	0	0	0	0	0	0.442412	0	0	0	0.183525	0	0.419779	0	0	0	1.04298	0.0191038	0	0	0	0	0	0	0	0	0	0	0	0	0	0	0	0	0	0	0	0	0	0	0	0	0	0	0	0	0
ENST00000458367.1	1	0.0141162	0	0	0	0	0	0	0.442412	0	0	0	0.183525	0	0.419779	0	0	0	1.04298	0.0191038	0	0	0	0	0	0	0	0	0	0	0	0	0	0	0	0	0	0	0	0	0	0	0	0	0	0	0	0	0
ENST00000549163.1	1	0	0.0759644	0	0	0	0	0	0.409611	0	0	0	0	0	0	0	0	0	0	0	0	0	0	0	0	0	0	0	0	0	0	0	0	0	0	0	0	0	0	0	0	0	0	0	0	2.15756	0	0	0
ENST00000519828.1	1	0	0	0	0	0	0	0	0	0	0	0	0	0	0	0	0	0	0	0	0	0	0	0	0	0	0	0	0	0	0	0	0	0	0	0	0	0	0	0	0	0	0	0	0	0	0	0	0
ENST00000607122.1	1	0.852795	0	0	0	0	0	0	0	0	0	0	0	0	0	0	0	0	0	0	0	0	0	0	0	0	0	0	0	0	0	0	0	0	0	0	0	0	0	0	0	0	0	0	0	0	0	0	0
ENST00000560248.1	1	0	1.12346	0	0	0	0	0	0	0	0	0	0	0	0	0	0	0	0	0	0	0	0	0.709187	0	0	0	0	0	0	0	0	0	0	0	0	0	0	0	1.6159	0	0	0	0	0	0	0	0	0
ENST00000589702.1	1	0	0	0	0	0	0	0	0	0	0	0	0	0	0	0	0	0	0	0	0	0	0	0	0	0	0	0	0	0	0	0	0	0	0	0	0	0	0	0	0	0	0	0	0	0	0	0	0
ENST00000647523.1	1	0	0	0	0	0	0	0.292592	0.174424	0	0	0	0	0	0	0	0	1.76188	0	0	0	0	0	0	0	0	0	0	0	0	0	0	0	0	0	0	0	0	0	0	0	0	0	0	0	0	0	0	0
ENST00000613944.3	1	0	0	0	0	0	0	0	0.193859	0	0	0	0.206551	0	0	0	0	0	0	0	0	0	0	0	0	0	0	0	0	0	0	0	0	0	0	0	0	0	0	0	0	0	0	0	0	0	0	0	0
ENST00000442328.1	1	0.270448	0.0249395	0	0	0	0	0	0	0	0	0	0	0	0	0	0	0	0	0	0	0	0	0	0	0	0	0	0	0	0	0	0	0	0	0	0	0	0	0	0	0	0	0	0	0	0	0	0
ENST00000444708.1	1	0	0	0	0	0	0	0	0	0	0	0	0	0	0	0	0	0	0	0	0	0	0	0	0	0	0	0	0	0	0	0	0	0	0	0	0	0	0	0	0	0	0	0	0	0	0	0	0
ENST00000581134.1	1	0	0	0	0	0	0	0	0	0	0	0	0	0	0	0	0	0	0	0	0	0	0	0	0	0	0	0	0	0	0	0	0	0	0	0	0	0	0	0	0	0	0	0	0	0	0	0	0
ENST00000417691.1	1	0	0.0150776	0	0	0	0	0	0.208345	0	0	0	0	0	0	0	0	0	0	0	0	0	0	0	0	0	0	0	0	0	0	0	0	0	0	0	0	0	0	0	0	0	0	0	0	0	0	0	0
ENST00000523063.5	1	0	0	0	0	0	0	0.624664	0.389217	0.829975	0	0	0	0	0	0	0	0	0	0	0	0	0.642693	0	0	0	0	0	0	0	0	0	0	0	0	0	0	0	0	0	0	0	0	0	0	0	0	0	0
ENST00000589196.2	1	0	0.073045	0	0	0	0	0	0	0	0	0	0	0	0	0	0	0	0	0.749741	0.54216	0	0	0	0	0	0	0	0	0	0	0	0	0	0	0	0	0	0	0	0	0	0	0	0	0	0	0	0
ENST00000524808.1	1	0	0.0203085	0	0	0	0	0	0	0	0	0	0	0	0	0	0	0	0	0	0	0	0	0	0	0	0	0	0	0	0	0	0	0	0	0	0	0	0	0	0	0	0	0	0	0	0	0	0
ENST00000455038.1	1	0.359827	0	0	0	0	0	0	0	0	0	0	0	0.483164	0	0	0	0	0	0	0	0	0	0	0	0	0	0	0	0	0	0	0	0	0	0	0	0	0	0	0	0	0	0	0	0	0	0	0
ENST00000584157.1	1	0.0922578	0	0	0	0	0	0	0	0	0	0	0	0	0	0	0	0	0	0	0	0	0	0	0	0	0	0	0	0	0	0	0	0	0	0	0	0	0	0	0	0	0	0	0	0	0	0	0
ENST00000440614.1	1	0.0792384	0	0	0.173351	0	0	0	0.569504	0	0	0	0.185063	0	0	0	0	0	0	0.503296	0	0.607604	0	0	0	0	0	0	0	0	0	0	0	0	0	0	0	0	0	0	0	0	0	0	0	0	0	0	0
ENST00000505636.1	1	0	0.0247609	0	0	0	0	0	0	0	0	0	0	0	0	0	0	0	0	0	0	0	0	0	0	0	0	0	0	0	0	0	0	0	0	0	0	0	0	0	0	0	0	0	0	0	0	0	0
ENST00000523068.1	1	0	0	0	0	0	0	0	0	0	0	0	0.208499	0	0	0	0	0	0	0	0	0	0	0	0	0	0	0	0	0	0	0	0	0	0	0	0	0	0	1.0058	0	0	0	0	0	0	0	0	0
ENST00000608489.1	1	0.602284	0.136227	0	0	0	0	0	0	0	0	0	0.469261	0	0	0	0	0	0	0	0	0	0	0.513358	0	0	0	0	0	0	0	0	0	0	0	0	0	0	0	0	0	0	0	0	0	0	0	0	0
ENST00000450860.1	1	0	0	0	0	0	0	0	0	0	0	0.701447	0	0	0	0	0	0	0	0	0	0	0.376016	0	0	0.51606	0	0	0	0	0	0	0	0	0	0	0	0	0	0	0	0	0	0	0	0	0	0	0
ENST00000436469.1	1	0	0.017266	0	0	0	0	0	0	0	0	0	0.220378	0	0	0	0	0	0	0	0	0	0	0	0.675925	0	0	0	0	0	0	0	0	0	0	0	0	0	0	0	0	0	0	0	0	0	1.09602	0	0
ENST00000524467.1	1	0	0	0	0	0	0	0	0	0	0	0	0	0	0	0	0	0	0	0	0.659473	0.78813	0	0	0	0	0	0	0	0	0	0	0	0	0	0	0	0	0	0	0	0	0	0	0	0	0	0	0
ENST00000435608.1	1	0	0	0	0	0	0	0	0	0	0	0	0	0	0	0	0	0	0	0	0	0	0	0	0	0	0	0	0	0	0	0	0	0	0	0	0	0	0	0	1.67365	0	0	0	0	0	0	0	0
ENST00000514736.1	1	0.103539	0	0	0	0	0	0	0	0	0	0	0	0	0	0	0	0	0	0	0	0	0	0	0	0	0	0	0	0	0	0	0	0	0	0	0	0	0	0	0	0	0	0	0	0	0	0	0
ENST00000610486.1	1	0	0.0110565	0	0	0	0	0	0	0	0	0	0	0	0	0	0	0	0	0	0	0	0	0	0	0	0	0	0	0	0	0	0	0	0	0	0	0	0	0	0	0	0	0	0	1.06574	0	0	0
ENST00000642967.1	1	0	0.0110565	0	0	0	0	0	0	0	0	0	0	0	0	0	0	0	0	0	0	0	0	0	0	0	0	0	0	0	0	0	0	0	0	0	0	0	0	0	0	0	0	0	0	1.06574	0	0	0
ENST00000585863.2	1	-0.263622	-0.138213	-0.276502	-0.252113	-0.209274	-0.276502	-0.196844	-0.217626	-0.276502	0.531065	-0.276502	-0.0763482	-0.276502	-0.276502	-0.276502	-0.276502	0.106706	-0.276502	-0.276502	-0.0609528	-0.0738914	-0.276502	0.264145	0.433253	-0.276502	1.38623	-0.276502	-0.276502	-0.276502	-0.276502	-0.276502	-0.276502	-0.276502	-0.276502	-0.276502	-0.276502	0.0136721	0.0490247	-0.276502	-0.276502	-0.276502	-0.276502	-0.276502	-0.276502	-0.276502	-0.276502	-0.276502	-0.276502
ENST00000366424.2	1	0.0213428	0	0	0	0	0	0	0	0	0	0	0	0.238429	0	0	0	0	0	0	0	0	0	0.232109	0	0.244675	0.352969	0	0	0	0	0	0	0	0	0	0	0	0	0	0	0	0	0	0	0	0.613246	0	0
ENST00000590491.1	1	0.0490218	0.0223627	0	0	0.124279	0	0.146632	0.085649	0	0	0	0.0533975	0.228953	0	0.248118	0	0	0	0	0	0	0	0	0	0	0	0	0	0	0	0.733749	0	0	0	0	0	0	0	0.561919	0	0	0	0	0	0	0	0	0
ENST00000612023.1	1	0.0410914	0	0	0	0	0	0	0.443149	0	0	0	0	0	0	0	0	0	0	0	0	0	0	0	0	0	0	0	0	0	0	0	0	0	0	0	0	0	0	0	0	0	0	0	0	0	0	0	0.445789
ENST00000504184.3	1	0.0382519	0	0	0	0	0	0	0	0	0	0	0	0	0	0	0	0	0	0	0	0	0	0	0	0	0	0	0	0	0	0	0	0	0	0	0	0	0	0.87416	0	0	0	0	0	0	0	0	0
ENST00000562328.2	1	0	0.0118172	0	0	0	1.44545	0.12142	0	0	0	0	0.154966	0	0	0.38735	0	0	0	0	0	0	0	0	0	0	0	0	0	0	0	0	0	0	0	0	0.593897	0	0	0	0.550692	0	0	0	0	0	0	0	0
ENST00000424252.2	1	-0.15448	-0.283038	-0.320646	-0.320646	-0.320646	-0.320646	-0.320646	-0.140952	-0.320646	0.378819	-0.320646	-0.256123	-0.320646	-0.320646	-0.1517	-0.320646	-0.320646	-0.320646	-0.320646	-0.0746422	0.152014	-0.320646	-0.320646	-0.196094	-0.320646	-0.320646	-0.320646	-0.320646	-0.320646	-0.320646	-0.320646	-0.320646	-0.320646	-0.320646	-0.320646	-0.320646	-0.320646	0.0731366	-0.320646	-0.320646	-0.320646	0.882392	-0.320646	-0.320646	-0.320646	-0.320646	-0.320646	-0.320646
ENST00000447748.5	1	0.0255234	0.0107285	0	0.0269527	0	0	0	0.0523675	0	0	0	0	0	0	0	0	0	0.407097	0.179498	0.482494	0	0.19251	0	0.215137	0	0	0	0	0	0	0	0	0	0	0	0	0	0.355187	0	0	0	0	0	0	0	0	0	0
ENST00000607496.1	1	0.0584603	0.0393319	0	0	0	0	0	0.138402	0	0	0	0	0	0	0	0	0	0	0	0.214513	0.258225	0.11823	0	0	0	0	0	0	0	0	0	0	0	0	0	0	0	0.412814	0	0	0	0	0	0	0	0	0	0
ENST00000597488.1	1	-0.110978	-0.1561	-0.180958	-0.180958	-0.0721111	0.0409981	0.207332	-0.180958	-0.180958	-0.180958	-0.180958	-0.180958	0.197273	-0.180958	0.0374908	-0.180958	1.40152	-0.180958	-0.180958	-0.0902549	-0.180958	-0.180958	0.0166255	-0.180958	0.0217818	-0.180958	-0.180958	-0.180958	-0.180958	-0.180958	-0.180958	-0.180958	1.50104	-0.180958	-0.180958	-0.180958	-0.180958	-0.180958	-0.180958	-0.180958	-0.180958	-0.180958	-0.180958	-0.180958	-0.180958	-0.180958	-0.180958	-0.180958
ENST00000586278.1	1	0.126598	0.0196949	0.44051	0	0	0	0	0.235128	0	0	0	0	0	0	0	0	0	0	0	0	0	0	0	0	0	0	0	0	0	0	0	0	0	0	0	0	0	0	0	0	0	0	0	0	0	0	0	0
ENST00000426282.6	1	0.131173	0	0	0	0.593767	0	0	0	0.876139	0	0	0	0	0	0	0	0	0	0	0	0	0	0	0	0	0	0	0	0	0	0	0	0	0	0	0	0	0	0.473895	0	0	0	0	0	0	0	0	0
ENST00000560077.1	1	0.0149775	0.27562	0	0	0.0871587	0	0	0	0	0	0	0	0	0	0	0	0	0	0	0	0	0.116087	0	0.138129	0.61882	0	0	0	0	0	0	0	0	0	0	0	0	0	0.739706	0	0	0	0	0	0	0	0	0
ENST00000624327.1	1	0.0212861	0	0.492231	0.0475846	0	0	0.290411	0.0891511	0	0	0	0	0	0	0	0	0	0	0.298618	0.759324	0	0	0.43102	1.34006	0.620025	0	0	0	0	0	0	0	0	0	0	0	0	0	0	0	0	0	0	0	0	0	0	0
ENST00000598322.1	1	0	0.0100509	1.12119	0	0.272132	0	0	0.192309	0	0	0	0.0563993	0	0.226134	0	0	0	0.482535	0.33463	0.402582	0	0	0.172042	0	0	0	0	0	0	0	0	0	0	0	0	0	0	0	0	0	0	0	0	0	0	0	0	0
ENST00000580282.1	1	0.158452	0.158906	0	0	0.0709653	0	0	0	0	0	0	0.0067852	0	0	0	0	0	0	0	0	0	0	0.132194	0	0	0	0	0	0	0	0	0	0	0	0	0	0	0	0	0	0	0.686123	0	0	0	0.905058	0	0
ENST00000366314.4	1	0.0227135	0.0100877	0	0	0	0	0	0	0	0	0	0.105729	0	0	0	0	0	1.14917	0.0157654	0	0	0	0	0	0.972219	0	0	0	0	0	0	0	0	0	0	0	0	0	0	0	1.3109	0	0	0	0	0.638154	0	0
ENST00000619017.1	1	0.0565925	0.492532	0	0.0634855	0.116228	0	0	0.429115	0	0.286882	0	0.215531	0	0	0	0	0	0	0	0	0.180232	0.228129	0	0	0.219925	0	0	0	0	0	0	0	0	0	0	0	0.477703	0	0	0	0	0	0.466307	0	0	0	0	0
ENST00000624882.1	1	1.73657	0.234382	0	0	0	0	0.390836	0	0	0	0	0	0	1.00958	0	0	0	0	0	0	0	0	0	0	0.423436	0	0	0	0	0	0	0	0	0	0	0	0	0	0	0	0	0	0	0	0	0	0	0
ENST00000432988.1	1	0	0	0	0	0.249374	0	0.199179	0.0774889	0.319699	0	0	0.0998474	0	0.0843382	0	0.381042	0	0	0.100499	0.368477	0	0.142219	0	0.193589	1.11814	0.130983	0	0	0	0	0	0	0	0	0	0.525327	0	0	0	0	0	0	0	0	0	0	0	0
ENST00000441052.1	1	0.0273258	0	0	0	0	0	0	0.266733	0	0	0	0	0	0	0	0	0.449744	0	0	0	0	0	0	0.521153	0	0	0	0	0	0	0	0	0	0	0	0	0	0	0	0	0	0	0	0	0	0	0	0
ENST00000442318.1	1	0.110152	0	0	0	0.0720298	0	0	0	0	0	0	0	0	0	0	0	0	0	0	0	0	0	0	0	0	0	0	0	0	0	0	0	0	0	0	0	0	0	0	0	0	0	0	0	0	0	0	0
ENST00000506172.2	1	0.35177	0.0233449	0	0	0	0.39092	0.231941	0	0	0.468597	0	0	0.189327	0	0.544819	0.439127	0	0	0	0	0	0.135422	0	0.530648	0	0.529656	0	0	0	0	0	0	0	0	0	0	0	0	0	0.547702	0	0	0	0.576604	0.719481	0.503544	0	0
ENST00000452690.1	1	0.834845	0.0160571	0	0.0740602	0	0.143211	0.0819689	0.138213	0	0	0	0.249377	0	0	0	0	0	0	0	0.0584737	0.387357	0	0	0	0	0	0	0	0	0	0	0	0	0	0	0	0	0	1.64602	0	0	0	0	0	0	0	0	0
ENST00000413053.2	1	-0.0420778	-0.135779	0.299412	-0.135779	-0.135779	-0.000219289	-0.0402443	0.0479637	-0.135779	-0.135779	-0.135779	-0.0496735	-0.135779	-0.135779	0.173571	-0.135779	-0.135779	-0.135779	-0.135779	0.0728665	0.0358797	-0.0590106	-0.135779	0.714202	-0.135779	-0.135779	-0.135779	-0.135779	-0.135779	-0.135779	0.541351	-0.135779	-0.135779	0.511687	0.885075	-0.135779	-0.135779	-0.135779	-0.135779	-0.135779	0.559594	0.393039	-0.135779	-0.135779	-0.135779	0.626988	0.399209	-0.135779
ENST00000604716.1	1	0.00891942	0.0521634	0	0.0199943	0	0	0	0	0	0.268134	0	0	0	0	0	0	0	0	0.745063	0.045895	0	0	0.101803	0.908572	0.293343	1.62765	0	0	0	0	0	0	0	0	0	0	0	0	0	0	0	0.682229	0	0	0	2.50024	0	0
ENST00000643102.1	1	0.00891942	0.0521634	0	0.0199943	0	0	0	0	0	0.268134	0	0	0	0	0	0	0	0	0.745063	0.045895	0	0	0.101803	0.908572	0.293343	1.62765	0	0	0	0	0	0	0	0	0	0	0	0	0	0	0	0.682229	0	0	0	2.50024	0	0
ENST00000602663.1	1	0.0571549	0.0418691	0	0	0	0	0	0.131515	0	0	0	0	0	0	0	0	0	0	0	0.0746923	0	0.425204	0	0.82431	0.168067	0.818489	0	0	0	0	0	0	0	3.30426	0	0.913076	0	0	0	0	0.979093	0	0	0	0	0	0	0
ENST00000433673.1	1	0.247575	0.020716	0	0.0281534	0	0	0	0	0	0	0	0	0	0	0	1.05031	0	0	0	0.196018	0	0	0	0	0	0.296935	0	0	0	0	0	0	0	0	0	0	0	0	0	0	0	0	0	0.804694	0	0	0	0.75046
ENST00000380387.3	1	0.0392214	0.16116	0	0	0	0	0	0.284283	0	0	0	0	0	0	0	0	0.987025	0	0	0	0.316304	0	0	0	0	0	0	0	0	0	0	0	0	0	0	0	0	0	0	0	0	0	0.755054	0	0	0	0.658014	0
ENST00000641729.1	1	0.113864	0	0	0	0	0	0	0.0677665	0	0	0	0	0	0	0	0	0	0	0	0	0	0.131327	0	0	0	0.5537	0	0	0	0	0	0	0	0	0	0	0.70814	0	0	0	0	0	0	0	0	0	0	0.50749
ENST00000499346.6	1	0.0266413	0	0	0	0	0	0	0.73788	0	0	0	0	0	0	0	0	0	0	0	0	0	0.200391	0	0	0	0	0	0	0	0	0	0	0	0	0	0	0	0	0	0	0	1.77266	0	0.804683	0	0	0	0
ENST00000567904.1	1	0.0305201	0	0	0.0639818	0	0	0.20241	0	0	0	0	0	0	0	0	0	0	0	0	0	0	0.219664	0	0	0	0	0	0	0	0	0	0	0	0	0	0	0	0	0	0	0	0	0	0	0	0	0.943384	0
ENST00000356684.7	1	0.122436	0	0.328584	0	0	0	0	0	0	0	0	0	0	0	0	0	0	0	0	0	0	0	0	0	0	0	0	0	0	0	0	0	0	0	0	0.495876	0	0	0	0	0	0	0	0	0	0	0	0
ENST00000610279.1	1	0.0319829	0.011867	0	0	0	0	0	0	0	0	0	0	0	0	0	0	0	0	0.95858	0	0	0	0.308077	0	0	0	0	0	0	0	0	0	0	0	0	0	0	0	0.746054	0	0	0	0	0	0	0	0	0
ENST00000641127.1	1	0.0568109	0.0125028	0	0	0	0	0	0.441061	0	0	0	0	0	0.103043	0	0	0	0	0	0	0	0	0	0	0.307444	0	0	0	0	0	0	0	0	0	0	0	0	0	0	0	0	0	0	0	0	0	0	0
ENST00000489670.1	1	0	0	0	0	0	0	0	0	0	0.69602	0	0.241734	0	0	0	2.32983	0	0	0.654923	1.41359	0.442876	0	0	0	0	0	0	0	0	0	0	0	0	0	0	0	0	0	0.694789	0	0	0	0	0	0	0	0	0
ENST00000636316.1	1	0	0.0178434	0.908066	0	0	0	0	0	0.756579	0	0	0	0.470128	0	0	0	0	0	0	0	0	0	0	0	0	0	0	0	0	0	0	0	0	0	0	0	0	0	0	0	0	0	0	0	0	0	0	0
ENST00000523011.1	1	0	0.00682401	0	0	0	0	0	0	0	0	0.28708	0	0	0	0	0	0	0	0	0	0	0	0	0	0	0	0	0	0	0	0.692471	0	0	0	0	0	0	0	0	0	0	0	0	0	0	0	0	0
ENST00000569833.1	1	0	0	0	0	0.096271	0	0.219318	0.0661744	0	0	0	0.2129	0	0	0	0.739757	0	0	0	1.47548	0.303292	0	1.35572	0	0.180872	0	0	0	0	0	0	0	0	0	0	0	1.54107	0	0	0	0	0	0	0	0	0	0	0
ENST00000560387.1	1	0.0226127	0	0	0	0.36541	0	0	0	0	0	0	0	0.633141	0	0	0	0	0	0	0.306032	2.35509	0	0	0	2.10327	0	0	0	0	0	0	0	0	0	0	0	0	0	0	0	1.28663	0	0	0	0	0	0	0
ENST00000649061.1	1	0.013498	0.0189495	0	0	0	0	0	0.213865	0.264565	0	0	0	0	0	0	0	0	0	0	0	0	0	0	0	0	0	0	0	0	0	0	0	0	0	0	0	0	0	0	0	0	0	0	0	0	0	0	0
ENST00000612531.1	1	0	0.0548288	0	0	0.152598	0	0	0	0	0	0.302886	0	0	0	0	0	0	0	0	0	0	0	0	0.727798	0	0	0	0	0	0	0.841596	0	0	0	0	0	0	0	0	0	0	0	0	0	0	0	0	0
ENST00000650239.1	1	0.509366	0	0	0	0	0	0	0	0	0	0	0	0	0	0	0	0	0	0	0.292479	0	0.239931	0	0	0	1.38655	0	0	0	0	0	0	0	0	0	0	0	0	0	0	0	0	0	0	0	0	0	0
ENST00000594086.2	1	0	0	0	0	0	0	0	0	0	0	0	0	0	0	0	0	0	0	0	0.161686	0	0	0	0	0	0	0	0	0	0	0	0	0	0	0	0	0	0	0	0	0	0	0	0	0	0	0	0
ENST00000450909.3	1	0	0	0	0	0	0	0.141951	0.082859	0	0	0	0	0	0	0	0	0	0	0	0	1.04904	0	0	0	0	0	0	0	0	0	0	0	0	0	0	0	0	0	0	0	0	0	0	0	0	0	0	0
ENST00000623422.1	1	0	0	0	0	0	0	0	0.159815	0	0	0	0	0	0	0.09248	0	0.967646	0	0	0.163568	0	0	0	0	0	0	0	0	0	0	0	0	0	0	0	0	0	0	0	0	0	0	0	0	0	0	0	0
ENST00000499765.1	1	0.167317	0	0	0	0	0	0	0	0	0	0	0	0	0	0	0	0	0	0	0	0	0	0	0	0	0	0	0	0	0	0	0	0	0	0	0	0	0	0	0	0	0.764777	0	0	0	0	0	0
ENST00000423121.1	1	0	0.0277443	0	0	0	0	0	0.0671447	0	0	0	0.403606	0	0	0	0	0.532083	0	0.23157	0	0	0	0	0	0	0	0	0	0	0	0	0	0	0	0	0	0	0	0	0	0	0	0	0	0	0	0	0
ENST00000501818.1	1	0.0137469	0	0	0.211508	0	0	0.178502	0.0798946	0	0	0	0	0.276641	0	0	0	1.04552	0	0	0	0	0.208988	0	0	0	0	0	0	0	0	0	0	0	0	0	0	0	0	0	0	0	0	0	0	0	0	0	0
ENST00000629732.1	1	0.106279	0.0758322	0	0	0	0	0	0.241231	0	0.641532	0	0.0580252	0	0	0	0	0	0	1.05141	0.0633254	0.73846	0.594665	1.55523	0.64922	0.503178	0.403162	0	0	0	0	0	0	0	0	0	0	0	0	0	0	0	0	0	0	0	0	0	0
ENST00000514726.1	1	0.0206422	0.0246886	0	0.046757	0	0	0.407542	0.533882	0.386534	0	0	0.269396	0	0	0	0	0	0	0	0.0317809	0	0	0	0.550489	0.596032	0	0	0	0	0	0	0	0	0	0	0	0	0.547801	0	0	0	0	0	0	0	0	0	0
ENST00000568025.1	1	0.106546	0	0	0	0	0	0.418472	0	0	0	0	0	0	0	0	0	0	0	0	0	0	0	0	0	0	0	0	0	0	0	0	0	0	0	0	0	0	0	0	0	0	0	0	0	0	0	0	0
ENST00000647794.1	1	0.296086	-0.0424604	-0.0879306	-0.0879306	-0.0879306	-0.0879306	-0.0106057	0.0929377	-0.0879306	-0.0879306	-0.0879306	-0.0346548	-0.0879306	-0.0879306	-0.0879306	0.204628	0.581295	-0.0879306	-0.0879306	0.0408778	0.157447	-0.0879306	-0.0879306	0.0463718	0.0390143	0.590998	-0.0879306	-0.0879306	-0.0879306	-0.0879306	0.267062	-0.0879306	-0.0879306	-0.0879306	-0.0879306	-0.0879306	-0.0879306	-0.0879306	-0.0879306	-0.0879306	-0.0879306	-0.0879306	-0.0879306	-0.0879306	-0.0879306	-0.0879306	-0.0879306	-0.0879306
ENST00000613361.1	1	0.100154	0	0	0.0985776	0	0	0	0.058959	0	0	0	0.11405	0	0	0	0	0.746608	0	0	0	0	0	0	0	0	0	0	0	0	0	0	0	0	0	0	0	0.319038	0	0	0	0	0	0	0	0	0	0	0
ENST00000612545.1	1	0.0249928	0	0	0	0	0	0.0861791	0	0	0	0	0	0.353826	0	0	0	0	0	0	0.166591	0.935206	0	0	0.601751	0	0	0	0	0	0	0	0	0	0	0	0	0.345409	0	0	0	0	0	0	0.410403	1.60265	0.355587	0	0
ENST00000501520.1	1	0	0.00594583	0	0.0306571	0	0	0	0.0580696	0	0	0	0	0	0	0	0	0	0	0.536653	0.0727819	0	0	0	0	0	0	0	0	0	0	0	0	0	0	0	0	0	0	0	0	0	0	0	0	0	0	0	0
ENST00000322227.6	1	0.484689	0.0104097	0.356553	0.065178	0	0	0	0.0627695	0	0	0	0.276425	0.170084	0	0	0	0	0	0	0	0	0	0	0	0	0.256991	0	0	0	0	0	0	0	0	0	0	0.377334	0	0	0	0	0	0	0	0	0	0	0
ENST00000642135.1	1	0.0152832	0.0294484	0	0	0	0	0	0.185269	0	0.434711	0	0	0	0	0	0	0	0	0.223048	0	0	0	0	0	0.247513	0.487541	0	0	0	0	0	0	0	0	0	0	0	0	0	0	0	0	0	0	0	0.468709	0	0
ENST00000450706.1	1	1.29867	0.060148	0	0	0	0	0	0.196972	0	0	0.457855	0	0	0	0	0	0	0	0	0	0	0	0	0	0	0	0	0	0	0	0	1.43266	0	0	0	0	0.409417	0	0	1.13087	0	0	0	0	0	0	0.618505	0
ENST00000452148.2	1	0.0316703	0.0123914	0	0	0	0	0	0	0	0	0	0.145706	0	0	0	0	0	0	0.412672	0	0	0	0	0	0	0	0	0	0	0	0	0	0	0	0	0	0	0	0.77662	0	0	0	0	0	0	0	0	0
ENST00000642131.1	1	0	0.115754	0	0	0	0.20536	0	0	0	0	0	0	0	0.502322	0	0	0	0	0	0	0	0	0	0.14841	0.503594	0	0	0	0	0	0	0	0	0	0	0	0	0	0	1.24043	0	0	0	0	0	0	0	0
ENST00000585776.5	1	0	0.0270222	0	0	0	0	0	0	0	0	0	0.273973	0	0	0	0	0	0	0	0	0	0	0.183969	0	0	0.339461	0	0	0	0	0	0	0	0	0	0	0	0	0	0	0	0	0	0	0	0	0	0
ENST00000416209.2	1	0.0325249	0.0346506	0	0	0	0	0	0.0413083	0	0	0	0	0	0.113528	0	0	0	0	0	0.176883	0.34155	0	0.112606	0	0.144147	0	0	0	0	0	0	0	0	0	0	0	0	0	0	0	0	0	0	0	0	0	0	0
ENST00000578613.5	1	0.14804	0.0212652	0	0	0.264085	0	0	0.0679788	0	0	0	0.072356	0	0	0	0	0	0	0	0	0	0	0	0.138767	0	0.849507	0	0	0	0	0	1.37959	0	0	0	0	0	0	0	0	0	0	0	0	0	0	0	0
ENST00000647117.1	1	0.0378016	0	0	0	0	0	0	0	0	0	0	0	0.289519	0	0	0	0	0	0.878038	0	1.131	0.10877	0.177853	0.122913	0	0.233438	0	0	0	0	0	0	0	0	0	0	0	0	0	0	0	0	0	0	0	0	0	0
ENST00000641433.1	1	0.291538	0.0200293	0	0.0137652	0	0	0	0.207963	0	0.432893	0.294206	0.0869931	0.0723174	0.22808	0.0805686	0	0	0.583727	0	0	0	0	0.0728579	0	0	0	0	0	0	0	0	0	0	0	0	0	0	0	0	0	0	0	0	0	0.314072	0	0	0
ENST00000618020.1	1	0.2013	0.0052848	0	0	0	0	0.165796	0	0	0	0	0	0	0	0	0	0	0	0	0.169443	0	0	0	0.202519	0	0	0	0	0	0	0.445929	0	0	0	0	0.427564	0	0	0	0	0	0	0	0	0	0	0	0
ENST00000433761.2	1	0.171539	0.112556	0	0	0	0	0	0	0	0	0	0	0	0	0	0	0	0	0	0	0	0	0	0	0	0	0	0	0	0	0	0	0	0	0	0	0	0	0	0	0	0	0	0	0	0	0	0
ENST00000602436.1	1	-0.429938	-0.442716	-0.465845	-0.465845	-0.465845	-0.353503	-0.465845	-0.391629	-0.465845	-0.202929	-0.330623	-0.423964	-0.465845	-0.268001	-0.465845	-0.465845	0.106009	-0.465845	-0.0990986	0.40024	-0.00328947	-0.241304	-0.179998	-0.218352	0.795577	-0.0248274	-0.0708957	-0.465845	-0.465845	-0.465845	-0.465845	-0.465845	-0.465845	-0.465845	-0.465845	-0.465845	-0.465845	-0.198814	0.0356273	-0.12229	1.51648	-0.465845	-0.465845	-0.465845	0.28795	0.0629099	-0.465845	-0.157592
ENST00000455424.1	1	-0.485444	-0.549472	-0.560322	-0.560322	-0.560322	-0.439772	-0.560322	-0.513746	-0.12677	-0.560322	-0.395428	-0.508335	-0.560322	-0.434397	-0.560322	-0.560322	-0.560322	-0.164033	-0.560322	-0.292192	-0.342206	-0.473817	-0.128237	-0.128913	-0.156857	-0.0469052	-0.560322	-0.560322	1.748	-0.560322	-0.116897	-0.560322	-0.560322	0.724364	0.115084	-0.150057	-0.560322	-0.206898	0.823136	-0.560322	0.824899	-0.014503	-0.560322	-0.14964	-0.560322	-0.560322	-0.10759	-0.560322
ENST00000505347.1	1	0.240589	0.131647	0	0	0	0	0	0	0	0	0	0	0	0	0	0	0	0	1.18254	0	0	0	0	0	0	0	0	0	0	0	0	0	0	0	0	0	0	0	0	0	0	0	0	0	0	0	0	0
ENST00000518818.1	1	0.0283127	0	0	0	0	0	0	0.0701464	0	0	0	0	0	0	0	0	0	0	0	0	0	0	0	0.150315	0	0	0	0	0	0	0.613814	0	0	0	0	0	0	0	0	0	0	0	1.20528	0	0	0	0	0
ENST00000450671.1	1	0.172366	0.0828152	0	0	0	0	0	0	0	0	0	0	0	0	0	0	0	0	0	0	0	0	0	0	0	0	0	0	0	0	0	0	0	0	0	0	0	0	0	0	0	0	0	0	0	0	0	0
ENST00000608574.1	1	-0.253669	-0.251653	-0.277403	-0.277403	-0.277403	-0.277403	-0.192177	-0.155217	-0.277403	-0.277403	-0.277403	-0.277403	-0.142668	-0.277403	-0.277403	0.0426712	0.129762	0.118813	-0.277403	-0.158086	-0.277403	0.35856	-0.277403	0.0465732	0.214833	-0.277403	-0.277403	-0.277403	-0.277403	-0.277403	0.182882	-0.277403	-0.277403	-0.277403	-0.277403	0.163289	-0.277403	0.347073	0.0751225	0.945574	-0.277403	-0.277403	0.271211	0.152513	0.265508	0.636945	0.552595	0.131641
ENST00000615131.2	1	0.603673	-0.168584	-0.182259	-0.182259	-0.182259	-0.0426384	0.280076	-0.127456	0.0368648	0.185768	-0.182259	-0.182259	-0.182259	0.0619405	-0.182259	-0.182259	-0.182259	-0.182259	0.13292	-0.0704151	0.019428	-0.0915496	-0.182259	-0.182259	0.52498	-0.182259	-0.182259	-0.182259	-0.182259	-0.182259	-0.182259	-0.182259	-0.182259	-0.182259	-0.182259	-0.182259	-0.182259	0.144043	-0.182259	0.202662	-0.182259	-0.182259	-0.182259	-0.182259	1.1285	-0.182259	0.266011	-0.182259
ENST00000649122.1	1	0	0.0565427	0	0	0	0	0	0	0	0	0	0	0	0	0	0	0	0	0	0	0	0.312645	0	0	0	0	0	0	0	0	0	0	0	0	0	0	0	0	0	0	0	0	0	0	0	0	0	0
ENST00000617932.1	1	0	0.339509	0	0	0	0	0.33538	0	0	0	0	0	0.275355	0	0	0	0	0	0	0.123714	0.41626	0	0	0	0	0	2.42263	0	0	0	0	0	0	0	0	0	0	0	0	0	0	0	0	0	0	0	0	0
ENST00000581489.1	1	0.0383945	0.0208707	0	0	0.116927	0	0	0	0	0	0	0	0	0	0	0	0	0	0.306107	0	0	0.418465	0	0.17371	0	0	0	0	0	0	0	0	0	0	0	0	0	0	0	0	0	0	0	0	0	0	0	0
ENST00000624818.1	1	0.0181643	0.273212	0	0	0	0.393807	0	0.218656	0	0	0	0	0	0	0	0	0	0	0	0.103908	0	0.844923	0	0	0.906727	0	0	0	0	0	0	0	0	0	0	0	0	0	0	0	0	0	0	0	0	0	0	0
ENST00000508280.6	1	0	0.0168879	0	0	0	0	0	0	0	0	0	0	0	0	0	0	0	0	0	0.158465	0	0	0	0	0	0	0.646941	1.90939	0	0	0.591861	0	0	0	0	0	0	0	0	0.559002	0	0	0	0.554355	0	0	0	0
ENST00000608005.1	1	0.024869	0	0	0	0	0	0	0	0	0	0	0	0.133583	0	0	0.30827	0	0.382001	0.182593	0	0	0	0	0.263078	0	0	0	0	0	0	0	0	0	0	0	0	0	0	0	0.393182	0	0	0.530305	0	0	0	0	0
ENST00000523871.1	1	0.96411	0.174803	0	0.01982	0	0.326455	0	0.152498	0	0	0	0.0422769	0	0	0.115117	0	0	0	0.761274	0	0.982597	0	0.10516	1.01094	0.105998	0.160661	0	0	0	0	0	0	0	0	0	0	0	0.270787	0	0.32054	0	0	0	0	0	0	0	0
ENST00000648049.1	1	0.0649147	0.0178548	0	0	0.520454	0	0	0.0881256	0	0	0	0.15215	0	0	0	0	0	0	0	0	0.291893	0	0	0.14912	0	0.518222	0	0	0	0	0	0	0	0	0	0	0	0	0.472089	0	0	0	0	0	0	0	0	0
ENST00000644133.1	1	0.0542135	0.410152	0	0	0.112747	0	0	0.216547	0	0	0	0.313283	0	0	0	0	0	0	0	0.38003	0	0	0	0	0	0.394835	0	0	0	0	0	0	0	0	0	0	0	0	0	0.580716	0	0	0	0	0	0	1.12523	0
ENST00000619486.1	1	0.0166408	0.0741497	0	0	0	0	0	0.241557	0	0	0	0	0.173979	0.22696	0	0	0	0	0	0	0	0	0.171571	0	0	0	0	0	0	0	0	0	0	0	0	0	0	0	0	0	0	0	0.678593	0	0	0	0	0
ENST00000438151.2	1	0.49582	0.0217483	0	0	0.107857	0	0	0	0	0	0.262945	0.162528	0	0	0.404773	0	0	0	0	0	0.310092	0	0	0	0	0	0	0	0	0	0	0	0	0	0	0	0	0.49054	0	0	0	0	1.25303	0	0	0.52731	0	0.559829
ENST00000609125.1	1	0.146272	0.0962949	0	0	0	0.260291	0	0	0	0	0	0.0875651	0	0	0	0	0	0	0	0	0	0	0	0	0	0.312563	0	0	0	0	0	0	0	0	0	0	0	0	0	0	0	0	0	0	0	0	0	0
ENST00000453722.6	1	0.262261	0.0215778	0.473163	0	0	0	0	0.0958108	0	1.26553	0	0	0.227872	0	0	0	0	0	0	0	0	0	0	0	0	0	0	0	0	0	0	0	0	0	0	0	0	0	0	0	0	0	1.36978	0	0	0	0	0
ENST00000613210.1	1	0.0332261	0.00482781	0	0	0	0	0.0888218	0.226857	0	0	0	0	0	0	0	0	0	0	0	0	0	0	0	0	0.392357	0	0	0	0	0	0	0	0	0	0	0	0	0	0	0.422141	0	0	1.29044	0	0	0	0	0
ENST00000583426.1	1	0	0	0.475497	0	0	0	0	0.243197	0	0	0	0	0	0	0	0	0	0	0	0	0.357681	0.56259	0	0	0	0.615429	0	0	0	0	0	0	0	0	0	0	0.496045	0	0	0	0	0	0	0	0	0	0	0
ENST00000580979.1	1	0.231983	0.0335483	0	0	0	0	0.287621	0	0	0	0	0	0	0	0	0	0.668796	0	0	0	0	0	0	0	0	0.629846	0	0	0	0	0	0	1.84507	0	0	0	0	0	0	0	0	0	0	0	0	0	0	0
ENST00000580902.5	1	0	0	0	0	0	0	0.280923	0	0.693919	0	0	0	0	0	0	0	0	0	0	0	0	0.944523	0	0	0	0	0	0	0	0	0	0	0	0	0	0	0	0	0	0	0	0	0	0	0	0	0	0
ENST00000607799.1	1	0	0	0	0	0	0	0	0	0	0	0	0	0	0	0	0	0	0	0	0	0	0	0	0	0	1.83749	0	0	0	0	0	0	0	0	0	0	0	0	0	0	0	0	0	0	0	0	0	0
ENST00000601618.1	1	0	0	0	0	0	0	0	0.390329	0	0	0	0	0	0	0	0	0	0	0	0	0	0	0	0	0	0	0	0	0	0	0	0	0	0	0	0	0	0	0	0	0	0	0	0	0	0	0	0
ENST00000648383.1	1	0.665919	0.0144004	0	0	0	0	0	0.316286	0.692506	0	0	0	0	0	0	0	0	0	0	0	0	0	0	0	0	0	0	0	0	0	0	0	0	0	0	0	0	0	0	0	0	0	0	0	0	0	0	0
ENST00000596203.1	1	0.49032	0	0	0	0	0	0	0	0.680634	0	0	0	0	0	0	0	0	0	0.900316	0.592152	0	0	0	0	0	0	0	0	0	0	0	0	0	0	0	0	0	0	0	0	0	0.961197	0	0.66454	0	0	0	0
ENST00000582218.1	1	0.383426	0.206687	0	0	0	0	0	0	0.877582	0	0	0	0	0	0	0	0	0	0	0	0	0	0	0	0	0	0	0	0	0	0	0	0	0	0	0	0	0	0	0	0	0	0	0	0	0	0	0
ENST00000505109.1	1	0	0.0519247	0	0	0	0	0	0	0	0	0	0	0	0	0	0	0	0	0	0	0	0	0	0	0.603059	0	0	0	0	0	0	0	0	0	0	0	0	0	0	0	0	0	0	0	0	0	0	0
ENST00000562349.1	1	0.109635	0	0	0	0	0	0	0	0	0	0	0	0	0	0	0	0	0	0	0.646247	0	0	0	0	0	1.59903	0	0	0	0	0	0	0	0	0	0	0	0	0	0	0	0	0	0	0	0	0	0
ENST00000514201.1	1	0.0848781	0	0	0	0	0	0	1.65684	0	0	0	0	0	0	0	0	0	0	0	0	0	0.493616	0	0	0	0.933351	0	0	0	0	0	0	0	0	0	0	0	0	0	0	0	0	0	0	0	0	0	0
ENST00000648345.1	1	0.0381132	0.458233	0	0	0	0	0	0.071813	0	0	0	0	0	0.194786	0	0	0	0	0	0.0871304	0	0	0	0	0	0	0	0	0	0	0	0	0	0	0	0	0	0	0	0	0	0	0	0	0.732221	0	0	0
ENST00000639669.1	1	0.0119056	1.32623	0	0	0	0	0	0	0	0	0	0.0567916	0	0	0	0	0	0	0	0.596336	0	0	0	0	0	0.281816	0	0	0	0	0	0	0	0	0	0	0.558485	0.343313	0	0	0	0	0	0	0	0	0	0
ENST00000502606.1	1	0.0603345	0.580399	0	0	0	0	0	0	0	0	0	0.380038	0	0	0	0	0	0	0	0	0	0	0	0	0	0	0	0	0	0	0	0	0	0	0	0	0	0	0	1.10711	0	0	0	0	0	1.03457	1.24872	0
ENST00000340585.6	1	0	0	0	0	0	0	0	0	0	0	0	0	0.724526	0	0	0	0	0	0	0	0	0	0	0	0	0	0	0	0	0	0	0	0	0	0	0	1.24557	0	0	0	0	0	0	0	0	0	0	0
ENST00000609162.1	1	0.860118	0.0709515	0.559689	0	0	0	0	0.896588	0	0	0	0	0	0.512381	0	0	0	0	0	0	0	0.539706	0	0	0	0.399991	0	0	0	0	0	0	0	0	0	0	0	0	0	0	0	0	0	0	0	0.687788	0	0
ENST00000564464.1	1	0.0747661	0.0813717	0	0.0343066	0.0939828	0	0	0.0646609	0	0	0	0.0727294	0	0	0	0	0	0	0.223526	0.790059	0	1.24049	0	0	0.176854	0	0	0	0	0	0	0	0	0	0	0	0	0	0	0	0	0	0	0	0	0	0	0
ENST00000615357.1	1	0.02471	0.0566723	0	0	0.28422	0	0	0.738267	0	0	0	0	0.27263	0.276187	0	0	0	0	0	0	0	0.206556	0	0.43335	0	1.49446	0	0	0	0	0.827077	0	0	0	0	0	0	0	0	0	0	0	0	0	0	0	0	0
ENST00000607968.1	1	1.15574	0.263068	0	0.084286	0	0.16241	0	0	0	0	0	0.17542	0	0	0	0	0	0	0.189764	0.0663296	0.23295	0.105349	0.145904	0.595285	0	0.745109	0	0	0	0	0	0	0	0	0	0	0	0	0	0	1.4436	0	0	0	0	0.403443	0	0
ENST00000582543.2	1	0.551965	0.153436	0	0	0.179996	0	0.123587	0.205515	0	0	0	0.140167	0	0	0.0537143	1.19325	0	0	0	0.285073	0	0	0	0	0.344852	0.478659	0	0	0	0	0	0	0	1.47529	0	0	0	0	0.754238	0	0	0	0	0	1.09273	0.793585	0.599827	0
ENST00000627501.3	1	0	0	0	0	0	0	0	0	0	0	0	0	0	0	0	0	0	0	0	0	0	0	0	0	0	0	0	0	0	0	0	0	0	0	0	0	0	0	0	0	0	0	0	0	0	0	0	0
ENST00000514425.1	1	0.0706377	0	0	0	0	0	0	0	0	1.3937	0	0	0	0	0	0	0	0	0	0	0	0	0	0	0	0	0	0	0	0	0	0	0	0	0	0	0	0	0	0	0	0	0	0	0	0	0	0
ENST00000618809.1	1	0.0620276	0.0438123	0	0	0	0	0	0	0	0	0	0	0.611452	0	0	0	0	2.12326	0	0.271041	0	0	0	0	0	0	0	0	0	0	0	0	0	0	0	0	0	0	0	0	0	0	0	0	0	1.94474	0	0
ENST00000366408.3	1	0.285568	0	0	0	0	0	0	0.633816	0	0	0	0	0	0	0	0	0	0	0	0	0	0	0	0	0	0	0	0	0	0	0	0	0	0	0	0	0	0	0	0	0	0	0	0	0	0	0	0
ENST00000389897.3	1	1.44704	0.041803	0	0	0	0	0	0	0	0	0	0	0	0	0	0	0	0	0	0	0.989496	0	0.67353	0	0	0	0	0	0	0	0	0	0	0	0	0	0	0	0	0	0	0	0	0	0	0	0	0
ENST00000582249.1	1	0.50637	0.016436	0	0	0	0.51791	0	0.978418	0	0	0	0	0	0	0	0	0	0	0	0	0	0	0	0	0	0	0	0	0	0	0	0	0	0	0	0	0	0	0	0	0	0	0	0	0	0	0	0
ENST00000568695.1	1	0.0613794	0	0	0	0	0	0	0	0	1.31389	0	0	0	0	0	0	0	0	0	0.242083	0	0	0	0	0	0	0	0	0	0	0	0	0	0	0	0	0	0	0	2.36776	0	0	0	0	0	0	0	0
ENST00000452624.1	1	0	0.0193468	0	0	0	0	0	0	0	0	0	0	0	0	0	0	0	0	0	0	0	0	0	0	0	0	0	0	0	0	0	0	0	0	0	0	0	0	0	0	0	0	0	0	0	0	0	0
ENST00000476130.2	1	0.162251	0	0	0	0	0	0	0	0	0	0.973221	0	0	0	0	0	0	0	0	0	0	0	1.21632	0	0	0	0	0	0	0	0	0	0	0	0	0	1.38995	0.942374	0	0	0	0	0	0	0	0	0	0
ENST00000613908.1	1	0	0	0	0	0	0	0	0.471246	0	0	0	0	0	0	0	0	0	0	0	0	0	0	0	1.10191	0	0	0	0	0	0	0	0	0	0	0	0	0	0	0	0	0	0	0	0	0	0	0	0
ENST00000609976.1	1	0.224004	0	0	0	0.277118	0	0	2.40149	0	0	0	0	0	0	0	0	0	0	0	0.730977	0	0	0	0	0	0	0	0	0	0	0	0	0	0	0	0	0	0	0	0	0	0	0	0	0	1.08559	0	0
ENST00000585888.1	1	0	0.0187739	0	0	0	0	0	0	0	0	0	0	0	0	0	0	0	0	0.619321	0	0	0	0	0	0	0	0	0	0	0	0	0	0	0	0	0	0	0	0	0	0	0	0	0	0	0	0	0
ENST00000433033.3	1	0.154481	0	0	0	0	0	0	0	0	0	0	0	0	0	0	0	0	0	0	0	0	0	0	0	0	0	0	0	0	0	0	0	0	0	0	0	0	0	0	0	0	0	0	0	0	0	0	0
ENST00000521819.1	1	0	0	0	0	0	0	0	0	0	0	0.937344	0	0	0	0	0	0	0	0	0	0	0	0	0	0	0	0	0	0	0	0	0	0	0	0	0	0	0	0	0	0	0	0	0	0	0	0	0
ENST00000601752.1	1	0.251724	0	0	0	0	0	0	0	0	0	0	0	0	0	0	0	0	0	0	0	0.896044	0	0	0	0	0	0	0	0	0	0	0	0	0	0	0	0	0	0	0	0	0	0	0	0	0	0	0
ENST00000561762.1	1	0	0	0	0	0	0	0	0	0	0	0	0	0	0	0	0	0	0	0	0	0	0	0	0	0	0	0	0	0	0	0	0	0	0	0	0	0	0	0	0	0	0	0	0	0	0	0	0
ENST00000635232.1	1	0	0	0	0	0	0	0.557444	0	0	0	0	0	0	0.991638	0	0	0	0	0	0	0	0	0	0	0	0	0	0	0	0	0	0	0	0	0	0	0	0	0	0	0	0	0	0	0	0	0	0
ENST00000629716.2	1	0	0	0	0	0	0	0.557444	0	0	0	0	0	0	0.991638	0	0	0	0	0	0	0	0	0	0	0	0	0	0	0	0	0	0	0	0	0	0	0	0	0	0	0	0	0	0	0	0	0	0
ENST00000563704.1	1	0.393344	0.0221958	0	0	0	0	0	0.0881781	0	0	0	0.0992287	0	0.236925	0	0	0	0	0	0	0	0	0	0	0.772494	0	0	0	0	0	0	0	0	0	0	0	0	0	0	0	0	1.57965	0.863167	1.15634	0	0	0	0
ENST00000437681.1	1	0.159867	0.124149	0	0	0	0	0	0.120574	0	0	0.197194	0	0.148963	0	0	0	0	0	0	0.131304	0	0	0.349877	0.119583	0	0	0	1.7062	0	0	0	0	0	0	0	0	0.33804	0	0	0	0	0	0	0	0	0	0	0
ENST00000608925.1	1	0.0299509	0.0240437	0	0	0	0	0	0	0	0	0.375455	0	0	0	0	0	0	0	0	0.129108	0	1.32617	1.64041	0.421008	1.20549	0	0	0	0	0	0	0	0	0	0	0	0	0	0.680235	0	0	0	0	0	0	0	0	0
ENST00000641788.1	1	0.840131	0.041697	0	0	0.314971	0.229693	0.133208	0.352218	0.354484	0	0.274337	0	0	0	0	0	0	0	0.264084	0	0	0.519028	0	0.314126	0.209546	0	0	0	0	0	0	0	0	0	0	0	0	0	0	0	0	0	0	0.625327	0	0	0	0
ENST00000354746.4	1	0	0.0588748	0	0	0	0	0	0.229422	0	0	0	0	0	0	0	0	0	0	0	0	0	0	0	0.170787	0	0	0.745871	0	0	0	0	0	0	0	1.63588	0	0.823658	0	0	0	0	0.931555	0	0	0	0	0	0
ENST00000442007.1	1	0	0.0241533	1.20448	0	0	0	0	0	0	0	0	0	0	0	0	0	0	0	0	0	0	0	0	0	0	0	0	0	0	0	0	0	0	0	0	0	0	0	0	0	0	0	0	0	0	0	0	0
ENST00000608412.1	1	0	0.102782	0.273319	0	0	0	0	0.0447205	0	0.311304	0	0.0983786	0.337785	0	0.132042	0	0	0.360667	0	0	0	0.0873032	0	0.0977524	0	0	0	0	0	0	0	1.07958	0	0	0	0	0	0	0	0	0	0	0	0	0	0	0	0.362646
ENST00000411553.3	1	2.17624	-0.113237	-0.152234	-0.122487	-0.152234	-0.152234	0.136612	-0.00788306	-0.0324237	-0.152234	-0.0612721	0.00649249	-0.152234	0.514213	-0.00778516	0.0147029	-0.152234	0.0573271	-0.152234	-0.0610814	-0.0410937	-0.0800058	-0.0824579	-0.0435986	-0.152234	-0.152234	-0.152234	-0.152234	-0.152234	-0.152234	0.0966036	-0.152234	-0.152234	-0.152234	-0.152234	-0.152234	-0.152234	-0.152234	-0.152234	-0.152234	-0.152234	-0.152234	0.671887	-0.152234	-0.152234	-0.152234	-0.152234	0.0605511
ENST00000589795.1	1	0	0	0	0	0.0824255	0	0.395032	0.028586	0.48907	0	0	0.581974	0	0	0	1.36296	0.248231	0	2.15095	0.137702	0	0	0.594279	0	1.42666	0	0	0	0	0	0	0	0	0	0	0	0	0	0	2.42494	0	0	0	0.265595	0	0	0	0.943826
ENST00000648759.1	1	0.0930766	0	0	0	0	0	0.137479	0.228345	0	0	0	0	0	0	0	0	0	0	0.271802	0	0	0	0	0	0	0	0	0	0	0	0	0	0	0	0	0	0	0	0	0	0	0	0	1.9259	0	0	0	0
ENST00000397551.6	1	-0.303816	-0.321756	-0.364874	-0.318722	-0.364874	-0.110485	-0.364874	-0.1195	-0.364874	-0.364874	-0.364874	-0.267516	0.0654484	-0.364874	-0.114389	-0.364874	-0.364874	-0.364874	2.14337	1.15536	-0.364874	0.516657	0.869241	1.29653	0.240463	1.16083	-0.364874	-0.364874	2.88353	-0.364874	-0.364874	-0.364874	-0.364874	-0.364874	-0.364874	-0.364874	-0.364874	-0.364874	0.20163	-0.364874	0.877515	0.617781	-0.364874	-0.364874	-0.364874	-0.364874	-0.364874	-0.364874
ENST00000608661.1	1	0.107781	0	1.60687	0	0	0	0	0.22429	0	0	0	0	0	0	0	0	0	0	0.374989	0	0	0.713542	0	0	1.18299	0.44031	0.569742	0	0	0	0	0	0	0	0	0	0	0	0	0	0	0	0	0	0	0	0	0
ENST00000595954.1	1	0.0477838	0.00565106	0	0	0	0	0	0	0	0	0.934901	0	0.745952	0	0	0	0	0	0	0	0	0	0	0	1.54414	0	0	0	0	0	0	0	0	0	0	0	0	0.454939	0	0.532578	0	0	0	0	0	0	0	0
ENST00000504870.1	1	0.127552	0.216908	1.18021	0	0	0	0.42916	0	0	0	0	0	0	0	0	0	1.50192	0	1.19542	0	0	0	0	0	0	0	0	0	0	0	0	0	0	0	0	0	0	0	0	0	0	0	1.73142	0	0	0	0	0
ENST00000623199.1	1	-0.293739	-0.212333	-0.30974	-0.297571	-0.30974	-0.30974	-0.261323	-0.281944	-0.000598851	0.924001	-0.221254	-0.233168	-0.144572	-0.240331	-0.155736	-0.153243	-0.30974	-0.30974	0.250131	0.0475326	0.40728	-0.264384	-0.30974	0.0941329	-0.182449	0.433222	-0.30974	-0.30974	-0.30974	-0.30974	-0.30974	-0.30974	0.435231	-0.30974	0.370839	-0.30974	0.17421	-0.30974	0.34369	-0.30974	-0.30974	0.214591	0.203085	-0.30974	-0.30974	0.654764	-0.30974	-0.30974
ENST00000456265.1	1	0.0668766	0	0.275802	0	0	0	0.432068	0.0469031	0.22222	0	0	0.463469	0.128253	0	0.591363	0	0.389253	1.63297	0	0	0	0	0	0	0	1.21568	0	0	0	0	0	0	0	0	0	0	0	0	0	0	0.805418	0	0	0	0	0	0	0
ENST00000635258.1	1	-0.011838	-0.0235798	-0.0429181	-0.0429181	-0.0429181	-0.0429181	0.121664	0.527947	-0.0429181	-0.0429181	0.396187	-0.0429181	-0.0429181	-0.0429181	-0.0429181	-0.0429181	0.222945	-0.0429181	-0.0429181	-0.0429181	0.220716	0.0219388	0.094335	-0.0429181	0.350333	-0.0429181	-0.0429181	-0.0429181	-0.0429181	-0.0429181	-0.0429181	-0.0429181	-0.0429181	-0.0429181	-0.0429181	-0.0429181	-0.0429181	0.0624506	0.198438	0.253791	-0.0429181	-0.0429181	-0.0429181	0.24483	-0.0429181	-0.0429181	-0.0429181	0.218738
ENST00000614334.1	1	0.0328114	0.027143	0	0	0	0	0	0.0916794	0	0	0	0.103023	0	0	0	0	0	1.47875	0	0.058301	0.203014	0.259414	0	1.21019	0	0	0	0	0	0	0	0	0	0	0.692701	0	0	0	0	0	1.98826	0	0	0	0.517237	0	0	0
ENST00000513560.6	1	-0.0621777	0.0298156	-0.0621777	0.344112	0.0226933	-0.0621777	0.0383035	-0.0327278	-0.0621777	-0.0621777	-0.0621777	0.00346659	0.841272	0.0973017	-0.0621777	-0.0621777	-0.0621777	-0.0621777	0.237843	-0.0621777	-0.0621777	-0.0621777	0.0196187	-0.0621777	-0.0621777	0.0858167	-0.0621777	-0.0621777	-0.0621777	-0.0621777	0.474639	-0.0621777	-0.0621777	-0.0621777	-0.0621777	0.217721	0.452661	-0.0621777	-0.0621777	-0.0621777	-0.0621777	-0.0621777	-0.0621777	-0.0621777	-0.0621777	-0.0621777	-0.0621777	0.410386
[truncated: 98 more rows]
[truncated: 824 more columns]
