# Supplementary material for: Single-cell long noncoding RNA (lncRNA) transcriptome implicates MALAT1 in triple-negative breast cancer (TNBC) resistance to neoadjuvant chemotherapy
Source: Cell Death Discov. 2021 Jan 25;7:23. doi: 10.1038/s41420-020-00383-y (PMC7835365; doi:10.1038/s41420-020-00383-y)
Supplement: Supplementary file 2 — Supplementary table 2 [file 41420_2020_383_MOESM2_ESM.xlsx]

## Sheet: FinalMarkerHeatmap
UID	row_clusters-flat	2:E_SRX3124836	2:E_SRX3124822	2:E_SRX3124842	2:E_SRX3125099	2:E_SRX3124925	2:E_SRX3125279	2:E_SRX3125256	2:E_SRX3125095	2:E_SRX3125255	2:E_SRX3125269	2:E_SRX3125245	2:E_SRX3125243	2:E_SRX3125139	2:E_SRX3125251	2:E_SRX3125248	2:E_SRX3125070	2:E_SRX3124834	2:E_SRX3125202	2:E_SRX3125110	2:E_SRX3124920	2:E_SRX3125194	2:E_SRX3125013	2:E_SRX3125241	2:E_SRX3125240	2:E_SRX3125008	2:E_SRX3125001	2:E_SRX3125009	2:E_SRX3125199	2:E_SRX3125006	2:E_SRX3125244	2:E_SRX3124926	2:E_SRX3125067	2:E_SRX3125005	2:E_SRX3124821	2:E_SRX3125004	2:E_SRX3124923	2:E_SRX3125203	2:E_SRX3125274	2:E_SRX3125002	2:E_SRX3125011	2:E_SRX3125138	2:E_SRX3124814	2:E_SRX3125007	2:E_SRX3125172	2:E_SRX3125003	2:E_SRX3125094	2:E_SRX3125173	2:E_SRX3125171
column_clusters-flat		2	2	2	2	2	2	2	2	2	2	2	2	2	2	2	2	2	2	2	2	2	2	2	2	2	2	2	2	2	2	2	2	2	2	2	2	2	2	2	2	2	2	2	2	2	2	2	2
ENST00000506902.1	2	1.72677	2.82481	2.49295	0	1.30781	0	1.58046	0	0	1.81176	2.25254	0	0	1.92887	0	2.90218	2.0991	2.61779	1.20872	1.88687	1.23116	8.38157	2.12341	2.38571	0	2.53837	1.04181	1.60281	2.15614	1.90232	0	3.4803	1.41553	2.2574	2.25797	1.49047	2.31076	2.17335	2.23854	1.95365	2.62178	1.19952	1.68869	2.07649	0	0	7.01868	1.37874
ENST00000459965.2	2	12.9311	12.614	13.1385	13.3984	13.3293	12.421	13.38	13.5739	12.794	13.5807	12.4586	13.6056	12.6356	13.6626	12.8305	14.3709	13.0013	13.385	12.4149	14.3429	13.0407	12.6093	11.8397	12.6299	13.3144	12.349	7.85706	13.9475	12.9741	11.6169	12.9061	13.4105	14.0315	12.7809	13.494	11.9103	12.1065	11.3008	13.8881	12.539	13.0385	11.8138	13.1759	12.7664	9.3503	12.2745	11.4	14.0146
ENST00000638356.1	2	9.35121	7.52098	3.19493	6.45133	9.38808	8.62237	3.6053	5.0372	3.80033	7.78528	6.57115	5.66268	7.19361	8.2728	7.25958	0	7.45394	6.65578	8.15465	7.3856	8.34557	2.95113	7.85025	6.3378	8.41832	5.36152	6.89982	6.54778	7.50437	8.49695	2.54963	0	7.07656	4.29847	8.35541	3.90367	6.59288	0	5.79446	5.06798	8.58013	0	3.89919	5.64961	0	3.80562	5.14463	4.75491
ENST00000427831.1	2	13.2956	12.6698	13.3698	15.1607	13.9815	13.1424	13.8935	13.5911	14.0269	13.5611	13.9209	13.7604	14.0083	13.4144	14.3778	14.7033	12.9417	13.4414	13.8482	15.4443	14.4385	13.828	13.0183	14.5288	13.4541	13.2378	16.9622	15.596	13.3784	11.7266	13.3391	14.3939	14.357	13.7022	14.2074	13.781	13.5502	12.9298	14.1791	12.9379	14.4712	13.479	14.1619	14.1856	9.9135	12.8693	13.5918	15.3196
ENST00000562409.1	2	14.1409	13.1628	11.8535	14.4824	12.8826	13.2174	11.7897	13.4967	12.0566	7.32104	11.7527	16.2929	11.8392	12.8912	12.9824	8.60459	12.1732	13.7292	14.1957	7.70923	13.4555	12.0015	10.657	13.3006	12.9532	12.2024	6.89163	7.17661	12.481	10.6072	12.119	7.93822	8.08598	13.4762	12.7953	11.841	12.7937	11.9159	14.4847	11.6559	15.569	11.5454	14.0952	13.279	7.76549	11.2137	11.8883	8.63872
ENST00000620171.1	2	11.9784	12.9718	12.4929	12.7456	13.1481	11.7701	11.1713	12.4339	12.0391	13.1829	12.4773	12.6042	11.8258	12.9517	11.7168	12.6227	12.6805	12.1476	11.6652	12.8093	13.0707	12.236	12.8747	12.3283	12.2533	12.1152	12.2132	13	12.3903	11.4799	12.266	12.7086	13.2543	12.5846	13.1197	12.1203	12.2552	12.6851	12.0531	12.7663	13.0269	11.7744	12.2519	12.2744	13.4844	12.4059	12.3204	13.0267
ENST00000567563.1	2	8.80432	8.70419	8.98995	7.42073	9.41061	6.64655	7.68027	0	7.50445	5.86217	8.49638	7.14471	0	7.71631	6.7305	10.0413	7.87075	8.75122	8.42672	8.08973	7.23758	6.59346	7.42521	5.38062	2.46708	6.72909	9.86447	8.03559	0	7.30647	3.56701	9.16481	6.39499	7.64352	6.41593	7.02506	9.58505	4.22152	9.29387	2.81683	8.25965	9.09194	8.36038	5.67861	6.08283	5.66942	2.43601	7.80526
ENST00000609972.1	2	16.2199	16.0935	15.8883	16.5802	16.4923	16.389	15.9985	15.9267	16.1895	16.8285	16.2994	16.7405	15.8103	16.1461	16.4161	17.0822	16.307	16.2323	16.0727	17.3705	16.4202	16.3605	15.6058	16.4316	16.5151	16.1281	18.4482	17.5642	16.0424	15.6533	15.8331	17.4252	16.9837	16.5765	16.2048	15.6337	16.1615	15.5491	16.5794	16.0034	17.1128	15.6893	16.2999	16.2578	13.3668	15.9052	15.4328	17.362
ENST00000445332.1	2	14.4088	15.5481	14.5331	14.23	14.3203	13.811	15.5629	13.9152	14.062	15.6986	13.8684	13.7189	15.0024	15.0422	15.3805	14.8056	15.1217	14.7341	13.873	15.6219	13.8716	14.9707	13.5736	14.1648	14.8759	14.1101	14.2812	14.5796	14.2494	14.6022	15.4101	15.5104	14.8746	14.919	14.351	14.4218	15.0663	14.5149	14.7444	15.0147	14.9874	14.5316	15.058	14.2679	16.3277	14.0784	13.9797	14.3223
ENST00000609879.1	2	3.67349	1.83293	3.11977	9.31746	0	4.72307	0	1.87511	0	6.3315	1.74986	1.6832	6.32703	1.47102	0	0	4.61617	10.173	0	8.25812	1.43858	9.34853	0	7.32926	5.29018	8.20999	3.21867	5.81615	9.15015	9.63371	4.36008	2.0944	0	0	0	0	7.59503	3.81934	2.05839	9.19277	0	0	2.73874	1.59457	7.49946	0	0	0
ENST00000598613.1	2	8.08946	8.6188	8.18471	8.12791	9.08172	8.37118	8.55885	8.49503	8.91373	8.79379	8.59895	7.7083	8.42676	9.30816	7.85611	8.18998	8.22749	9.72324	8.17217	8.79038	9.06584	8.22868	8.60819	8.08969	8.36903	7.90363	7.79647	7.55116	8.92828	8.8112	9.54712	7.91631	8.67646	8.22474	8.51866	8.35987	7.87467	8.42679	8.57172	8.47384	8.24818	8.43158	8.42534	9.14745	8.89548	8.68455	8.63569	8.58827
ENST00000515329.1	2	10.4114	10.7003	10.7458	10.3635	10.858	10.5013	10.4093	10.6821	10.9252	10.5862	10.5945	10.8278	10.6843	10.7529	10.405	10.7288	10.9794	10.8223	10.0076	10.688	10.7687	10.6402	10.8586	11.1516	10.5564	10.5751	9.51579	10.257	10.5535	10.8285	10.6371	10.6279	10.9741	10.6262	10.6049	10.7942	11.1302	10.9622	10.7433	10.5943	11.0211	10.0878	10.3446	10.9334	10.8471	10.9356	10.9058	10.4201
ENST00000607315.1	2	13.9619	13.5438	13.5569	13.8989	13.1838	14.526	13.5237	13.5261	13.5715	15.007	13.5545	13.963	14.2724	14.0236	13.7659	14.2922	13.5339	14.055	13.8343	14.6672	14.2636	13.9525	12.6106	13.5624	13.9022	14.2837	15.5206	14.3954	13.5767	12.8873	13.3322	14.5785	14.2026	13.4415	14.1573	13.6495	13.1738	13.0474	14.1973	13.9783	14.46	13.4691	14.5046	14.1334	16.7784	13.0456	13.749	14.7567
ENST00000624072.1	2	6.18802	7.22823	6.16175	6.21218	6.7468	6.39202	6.49943	6.7554	7.00626	5.85593	6.31511	6.15492	6.50032	6.64368	6.32886	6.6624	6.56676	6.87885	5.61646	6.37889	6.2581	6.79301	6.59692	6.38852	6.41873	7.10735	5.29016	5.90059	6.35622	6.21806	6.9077	6.17534	6.51907	6.92265	6.52414	6.57025	6.64074	6.81985	6.67577	6.13997	6.56979	5.88211	6.97392	6.68023	6.90381	6.57613	6.96791	6.62928
ENST00000625598.1	2	11.0374	11.4668	11.2673	10.7786	11.8093	12.1002	11.8678	9.98742	10.9303	10.3462	11.4877	11.6803	11.2639	10.9318	12.1262	12.1566	12.0797	12.406	10.3931	11.0441	11.8439	11.5424	11.7373	11.9006	11.5993	11.0911	10.0194	11.0599	13.7648	12.1746	9.19273	12.5327	11.9016	11.5633	11.6259	10.5711	11.8328	11.1656	11.9998	10.5943	11.511	10.4946	11.0441	11.7789	11.5099	11.8544	11.8874	11.816
ENST00000627981.1	2	11.0374	11.4668	11.2673	10.7786	11.8093	12.1002	11.8678	9.98742	10.9303	10.3462	11.4877	11.6803	11.2639	10.9318	12.1262	12.1566	12.0797	12.406	10.3931	11.0441	11.8439	11.5424	11.7373	11.9006	11.5993	11.0911	10.0194	11.0599	13.7648	12.1746	9.19273	12.5327	11.9016	11.5633	11.6259	10.5711	11.8328	11.1656	11.9998	10.5943	11.511	10.4946	11.0441	11.7789	11.5099	11.8544	11.8874	11.816
ENST00000631211.1	2	11.0374	11.4668	11.2673	10.7786	11.8093	12.1002	11.8678	9.98742	10.9303	10.3462	11.4877	11.6803	11.2639	10.9318	12.1262	12.1566	12.0797	12.406	10.3931	11.0441	11.8439	11.5424	11.7373	11.9006	11.5993	11.0911	10.0194	11.0599	13.7648	12.1746	9.19273	12.5327	11.9016	11.5633	11.6259	10.5711	11.8328	11.1656	11.9998	10.5943	11.511	10.4946	11.0441	11.7789	11.5099	11.8544	11.8874	11.816
ENST00000568885.2	2	9.02961	10.0352	8.78582	9.25941	8.8566	9.90337	9.57082	9.38767	9.84976	9.18722	9.41945	9.59427	8.65082	9.19722	8.51022	8.70657	9.2933	9.30055	9.13009	9.38553	9.37792	9.32901	9.36078	9.33563	9.42293	9.82393	8.12032	9.20454	9.04534	9.29617	9.44205	9.50482	9.40527	9.55896	9.60409	9.50299	9.15152	9.75414	9.79959	9.41526	9.07825	9.20938	10.4538	9.13654	9.3726	9.33417	10.4554	9.23707
ENST00000597619.1	2	8.88578	9.57262	9.56158	8.4621	10.063	9.02889	8.59273	9.6497	8.96405	9.48178	7.22365	9.25514	7.6333	8.98705	7.96716	9.55954	9.15983	8.48884	8.99119	8.17103	8.47449	10.0051	9.27157	7.78801	9.64606	9.62047	6.81383	8.35369	8.11165	8.84545	9.68237	9.79284	9.16391	9.57188	8.77474	8.08947	7.34674	9.1395	10.1198	9.17523	8.58502	8.06515	9.62979	8.95059	9.04574	9.18048	9.38719	9.35013
ENST00000412298.5	2	8.42971	8.59309	7.84565	8.26863	8.94986	9.00323	8.24623	8.12487	8.01438	8.44173	7.54179	8.34066	8.03255	7.87056	7.90378	8.77006	9.07247	8.11295	7.20709	7.35721	8.96093	8.63698	8.64901	8.19735	7.65845	8.28228	7.56912	6.85986	7.70387	8.36208	8.8519	8.19383	9.10324	8.54427	8.10287	8.15052	8.79348	7.84366	7.86245	7.61971	8.18123	8.51333	7.72348	8.38384	8.13359	8.31102	8.90624	8.25564
ENST00000616078.1	2	8.59428	8.60701	9.26193	8.0147	9.52346	8.97995	8.55794	8.16764	9.80455	8.76118	8.66135	8.36544	8.86036	8.64026	9.83552	9.5098	9.81244	9.17397	7.78545	8.28201	9.31354	8.96719	8.90646	8.66582	8.09116	9.02004	7.48636	7.65378	9.08888	8.69169	8.46367	8.0749	8.79873	8.772	8.37986	8.42794	8.86168	8.6188	8.65162	8.47662	8.95323	8.0194	8.18539	9.45471	8.35411	8.75142	9.04162	8.89912
ENST00000610034.1	2	11.3282	11.7978	11.4998	11.2003	11.6834	11.751	11.2649	11.1628	11.6902	11.6126	11.6922	11.4777	11.6823	11.762	11.2713	11.6288	11.6675	12.1134	11.3566	11.5737	11.8243	11.5553	11.6845	11.5752	11.4022	11.8878	11.0467	11.1771	11.6868	11.7248	11.7269	12.2355	11.6949	11.7678	11.5701	11.7593	11.7212	11.6585	11.5772	11.4849	11.7853	11.5703	11.4993	11.792	11.9548	12.0946	11.8978	11.784
ENST00000434244.5	2	0	0	0	3.16274	0	5.66775	0	7.20498	0.958779	0.56563	0	0.413932	5.31449	3.73871	4.80641	2.57632	5.1958	0	0	2.9637	3.16192	0.574131	3.04851	1.42509	0	0	0	0.464166	3.22424	4.03439	0	0	0	0.3212	0.463527	0	3.82286	1.97444	0	2.3383	0.412546	0	0.516603	0	2.60025	0	0	0.688243
ENST00000585559.1	2	8.20384	8.23828	8.5241	9.88914	8.42301	8.41794	8.23892	7.83686	9.5702	9.84613	9.41538	8.34106	9.10711	9.68593	8.89978	10.0581	9.12983	9.94808	9.12572	9.39392	8.28927	8.42331	10.0393	8.2902	8.38566	9.20604	9.14604	9.54884	8.94575	8.04873	8.05723	10.1784	10.1425	8.49109	9.80928	8.89429	10.2607	9.11127	9.82076	7.94708	9.29534	9.81608	11.1879	10.635	9.06594	8.52435	8.85943	10.9152
ENST00000610481.1	2	0	14.5349	6.17639	17.471	13.0476	14.9297	12.9018	12.5038	12.7803	0	11.8787	8.07151	8.24138	10.4052	15.0607	0	10.4361	8.51928	17.1303	0	14.2723	0	0	0	13.8662	0	0	0	2.78784	10.4011	13.9437	0	0	0	12.487	11.9933	5.11149	14.0163	0	7.2256	0	11.0815	0	14.2422	9.41523	13.2413	0	7.19497
ENST00000624086.3	2	14.668	13.3562	14.104	13.0694	13.0693	12.7506	13.2313	13.6323	14.1573	13.6127	13.3149	12.7698	13.8473	13.5103	13.9434	13.6858	13.6902	14.4895	14.5487	13.4285	13.9769	13.6303	14.1431	13.4914	13.6228	13.3453	13.7809	13.5733	12.7044	13.4078	12.3462	12.6456	14.1091	13.9494	12.9466	13.4329	14.5268	13.9954	13.0966	12.6104	13.9435	11.5343	14.3116	13.3635	13.0709	13.2451	12.0931	14.5476
ENST00000435597.1	2	4.41453	4.9971	5.3603	4.87022	5.23184	4.97671	3.52005	5.30238	5.21941	4.97278	4.75328	4.46811	4.82057	5.79861	4.91458	6.25621	5.4563	5.10988	3.63833	4.94716	5.03263	5.63765	4.36125	5.37253	4.17886	4.8051	3.55865	4.2041	4.48562	5.28232	4.99138	5.43267	5.08853	5.3048	5.10972	5.38424	5.08395	6.13594	5.32959	5.51078	4.86458	8.09247	4.71326	5.77122	5.71905	4.1947	4.55162	5.48498
ENST00000476964.5	2	9.35733	11.5246	10.5406	10.6923	10.1237	11.5272	10.7418	10.4996	11.2455	10.3713	11.0063	10.6282	10.825	11.344	10.4923	10.72	10.4719	10.7915	9.73953	10.4717	10.505	11.0142	10.2845	10.7333	9.42114	10.7888	9.893	11.1791	10.2232	10.4154	10.3056	10.0678	11.2692	10.9675	10.4514	10.8367	10.839	10.117	10.5844	10.8973	10.1834	10.3742	10.2259	10.6912	10.8322	11.2875	10.1816	11.3754
ENST00000638676.1	2	0	0	4.34955	11.4854	9.83192	0	0	0	10.2539	8.88802	3.11441	0	8.95104	2.72001	0	11.7002	0	0	2.59565	6.44872	2.64509	9.97605	11.6521	0	3.17846	0	0	3.07558	0	8.94886	0	3.38022	0	0	10.5895	0	8.55711	0	9.92454	9.52248	0	0	0	0	7.62564	0	8.4501	0
ENST00000649318.1	2	2.92409	4.56518	3.65727	3.28336	3.88063	3.70236	2.87216	3.12847	3.30959	3.17691	4.22897	3.48896	4.7653	2.75187	2.93651	4.17334	3.58859	3.26166	2.58848	3.96836	3.29907	4.3912	3.70024	3.3953	3.5109	3.66868	4.05261	2.81708	4.282	4.60539	2.80627	3.56306	3.04957	4.44634	3.83782	3.67324	3.41942	3.1933	3.34186	3.04349	3.55089	2.56904	3.53964	3.37662	3.03926	4.39784	3.49691	3.3433
ENST00000553321.1	2	8.00487	7.92982	7.83927	6.94206	6.77967	7.93874	8.05791	7.31099	6.932	7.36252	7.98003	7.03802	8.07508	8.00291	6.74618	8.74707	7.82507	8.37484	6.73701	7.68297	7.72385	8.50532	7.24131	6.86565	7.3308	6.77014	6.66634	6.74131	7.6817	7.10757	7.67468	7.59436	7.23179	7.4942	8.03482	8.81317	7.81643	7.79876	7.81301	7.21402	7.76212	7.05708	6.16643	7.92794	8.04759	7.54289	7.22697	7.75379
ENST00000640010.1	2	11.8491	12.1155	12.3559	11.8771	11.7831	11.975	11.8842	12.2246	12.1566	11.966	11.9123	11.9934	11.6268	11.7309	11.8622	11.9466	12.2479	11.8715	11.492	11.8711	12.4252	11.9472	12.1525	12.3138	12.3051	12.3879	10.8929	11.6054	11.8075	12.019	11.4032	12.4262	11.9363	11.9536	12.023	12.2392	12.0435	11.8364	12.1313	11.7463	12.1392	11.6009	12.55	11.772	11.9962	12.2188	12.2923	11.9874
ENST00000582536.1	2	9.01008	8.68686	7.9028	8.81923	9.61037	9.62758	8.60538	7.62742	9.7862	11.7473	7.45028	10.6985	10.5241	8.9769	5.67726	9.4964	9.55039	11.2018	7.49112	10.6047	10.1698	7.51087	8.65173	9.64496	7.41452	7.2587	10.951	11.0282	10.7421	5.82307	7.36376	9.99577	10.96	10.0522	9.69171	8.75971	7.13366	8.04309	9.47973	9.42222	8.42391	8.99516	8.93184	10.2638	3.17008	8.32164	7.10213	9.29764
ENST00000449168.1	2	0	9.55615	2.32572	0	0	0	0	0	0	0	0	2.67804	2.487	2.31663	0	0	3.32405	3.09262	0	0	0	0	3.18422	2.81366	2.02425	2.92016	0	3.89679	2.89679	0	0	0	0	0	0	0	2.20484	0	0	0	0	0	0	2.43162	0	0	0	3.48193
ENST00000566291.1	2	4.25043	4.22984	4.70791	3.64251	4.7243	4.06524	4.67286	3.51682	5.14966	4.68099	4.63375	4.74952	4.55748	4.78674	4.33678	4.39623	4.60549	4.73936	4.40147	4.28197	4.44932	4.00918	5.0904	4.09527	4.14982	4.75012	3.3377	4.3306	5.03415	4.67357	4.5924	7.51609	4.75472	4.73541	4.11003	4.41855	4.91426	4.51967	4.78467	4.36328	4.4761	3.62034	4.32204	4.65137	4.96572	4.23853	5.1924	4.42139
ENST00000602946.1	2	12.0871	11.2722	12.79	8.80823	12.796	11.9653	12.8058	12.1108	11.1126	10.9838	11.9916	11.4075	8.38233	12.172	11.3618	14.6951	13	13.1213	10.2951	14.5609	10.2365	12.8563	10.7497	14.1225	12.185	13.7229	13.763	11.5278	11.0421	12.6854	10.0281	12.9078	12.621	11.1121	10.3455	12.4573	11.7422	10.9789	13.9097	12.3077	13.316	9.79426	10.9825	11.7397	14.2249	13.033	9.11116	12.7494
ENST00000610057.1	2	8.05625	10.6954	8.76639	8.18042	7.2315	9.70616	11.4142	11.0383	9.23455	9.20577	9.34565	9.05622	9.74592	5.55381	10.3262	7.13666	9.15281	3.39034	6.31463	9.33431	9.61059	8.59061	7.21127	7.41473	4.98744	8.94077	8.46484	5.61747	10.5561	9.61401	9.74936	9.75202	9.1196	7.57827	10.191	10.4654	6.64747	11.755	10.4945	10.1594	7.13817	7.70056	3.22813	8.82294	12.808	10.5719	10.7129	7.99363
ENST00000650374.1	2	7.46765	7.16952	7.5894	8.0493	7.27534	8.08491	7.00956	7.11115	7.77456	7.80434	7.83259	7.96727	7.57932	7.85223	6.41207	7.46549	6.87853	8.82848	6.95327	7.51332	7.34888	7.74832	7.08344	7.2859	6.90891	7.26878	6.53116	7.73367	7.89942	7.24019	6.97634	7.28922	7.9939	7.40151	6.7893	7.74108	7.57601	7.88039	7.40744	7.45204	7.0528	6.67115	7.77268	7.85487	7.53737	7.79671	7.94764	6.8746
ENST00000406213.1	2	7.96749	1.95108	4.34272	6.90253	0	7.13891	5.18416	3.76057	6.32573	7.36205	2.98952	5.90032	6.1741	6.19754	0.936531	5.87073	3.06804	0.598501	3.21928	5.92761	5.74841	3.37272	1.0569	4.90683	2.80469	4.10846	3.34034	6.00657	5.68181	0.673341	7.12634	6.79678	2.09372	5.31086	7.01916	7.42608	0.623537	5.66741	5.44472	5.44951	6.43478	0.838578	6.24941	0	2.33603	4.33882	2.24147	2.04524
ENST00000625226.1	2	7.96749	1.95108	4.34272	6.90253	0	7.13891	5.18416	3.76057	6.32573	7.36205	2.98952	5.90032	6.1741	6.19754	0.936531	5.87073	3.06804	0.598501	3.21928	5.92761	5.74841	3.37272	1.0569	4.90683	2.80469	4.10846	3.34034	6.00657	5.68181	0.673341	7.12634	6.79678	2.09372	5.31086	7.01916	7.42608	0.623537	5.66741	5.44472	5.44951	6.43478	0.838578	6.24941	0	2.33603	4.33882	2.24147	2.04524
ENST00000354425.4	2	4.79467	4.91585	3.12852	2.83191	1.73504	2.60069	4.03978	2.58603	3.10929	6.46561	1.96842	2.41532	2.62295	3.4642	3.04803	2.99565	2.60701	2.82726	3.38265	2.91711	3.28272	3.37652	4.67435	2.93215	2.92293	3.15316	2.8437	2.12634	2.19194	2.35708	2.8245	3.60809	4.65636	3.69329	1.99497	2.71714	3.35819	2.32375	2.61349	3.14223	1.34528	3.199	3.68899	0	3.88667	1.81814	3.67175	3.65019
ENST00000645647.1	2	4.79467	4.91585	3.12852	2.83191	1.73504	2.60069	4.03978	2.58603	3.10929	6.46561	1.96842	2.41532	2.62295	3.4642	3.04803	2.99565	2.60701	2.82726	3.38265	2.91711	3.28272	3.37652	4.67435	2.93215	2.92293	3.15316	2.8437	2.12634	2.19194	2.35708	2.8245	3.60809	4.65636	3.69329	1.99497	2.71714	3.35819	2.32375	2.61349	3.14223	1.34528	3.199	3.68899	0	3.88667	1.81814	3.67175	3.65019
ENST00000603981.1	2	10.9782	10.7717	10.2948	11.0123	11.2661	10.0822	11.3272	10.8818	10.9059	11.2707	11.0956	10.7756	10.3344	10.0493	11.2221	11.5257	11.6707	11.563	9.73986	10.7327	10.5774	11.0502	9.69205	10.5929	10.971	11.6626	10.0696	9.26207	10.3515	11.8336	10.3252	11.7885	11.6217	11.624	11.1903	9.91483	10.6553	9.92359	10.8807	12.202	11.5584	9.79894	10.8101	11.0791	10.4879	10.6103	9.77443	11.8249
ENST00000632285.1	2	10.9782	10.7717	10.2948	11.0123	11.2661	10.0822	11.3272	10.8818	10.9059	11.2707	11.0956	10.7756	10.3344	10.0493	11.2221	11.5257	11.6707	11.563	9.73986	10.7327	10.5774	11.0502	9.69205	10.5929	10.971	11.6626	10.0696	9.26207	10.3515	11.8336	10.3252	11.7885	11.6217	11.624	11.1903	9.91483	10.6553	9.92359	10.8807	12.202	11.5584	9.79894	10.8101	11.0791	10.4879	10.6103	9.77443	11.8249
ENST00000649944.1	2	6.95099	7.29456	7.64378	7.0724	8.04655	7.41204	6.95359	6.7022	7.54775	8.16811	8.03264	7.49428	7.75036	7.66626	6.41983	7.08046	7.23424	7.39075	6.93927	7.48147	7.78051	7.49502	7.48351	7.297	6.56521	7.11645	6.28356	8.49827	7.99571	7.41738	7.46083	7.02987	8.30065	6.94047	7.8352	7.86086	7.60408	6.97498	7.23852	7.61353	7.41429	7.78675	6.58743	7.83267	7.60604	7.49035	7.73148	7.59377
ENST00000562203.1	2	5.28734	7.35884	9.58172	6.87007	8.17632	7.20869	5.01791	8.86945	9.23856	8.8474	6.92396	6.87918	8.03199	8.68977	8.85326	7.6611	6.76795	8.13632	4.78127	6.49075	8.76792	9.64256	5.83211	4.44598	0	6.81695	6.02957	7.91417	9.23798	5.57344	8.60684	7.28455	5.77051	9.71872	6.73748	3.29652	8.34269	8.52357	6.03656	8.22096	4.69279	8.53101	10.6667	8.05189	8.19767	8.25449	9.43337	6.09632
ENST00000427111.4	2	8.4056	7.69606	8.25317	8.07693	7.47581	3.56808	8.52213	8.23944	7.14972	2.74636	7.58898	7.39614	6.5852	7.20428	3.60635	7.39876	9.08862	7.90821	1.0724	7.57293	7.11235	8.81131	7.78579	8.88738	7.71601	8.71709	6.34303	6.47366	5.84166	7.87781	7.92547	8.98594	4.65142	7.40809	5.24045	8.00495	8.9092	2.94223	8.38946	1.21682	6.58272	7.04621	7.73027	8.5433	7.76398	6.40807	7.27851	8.78991
ENST00000600959.1	2	6.93826	6.79577	5.75457	6.25947	6.76063	6.42075	6.20571	5.81355	7.00865	5.04357	6.42178	5.82779	6.27152	8.65596	6.56358	6.84673	5.81056	6.49105	6.11786	5.9171	8.04645	6.3505	6.45319	6.49316	6.05655	6.31221	5.4909	6.11193	6.33784	6.07551	6.18757	6.38135	6.08	7.00293	6.57767	6.63853	6.55073	6.17463	6.7308	6.13127	5.80143	6.05383	6.47761	6.79962	6.37446	6.47777	6.11776	6.49066
ENST00000517509.5	2	5.33711	7.25286	6.49942	5.92348	6.91724	6.5527	5.3303	7.59314	7.61145	5.47403	6.26695	5.87131	5.19452	5.93613	5.70695	6.28285	6.77456	5.97107	7.49533	6.42761	5.4719	5.74757	5.70791	5.80889	5.59879	5.46164	4.26736	4.54982	6.36118	6.86514	5.6946	6.05593	6.08463	6.47132	6.82092	5.59737	7.2748	5.61096	7.09987	6.06626	6.50632	5.4365	5.4894	5.48825	5.41178	6.2065	5.59691	6.72464
ENST00000624215.1	2	2.77967	3.69243	4.41358	3.11661	4.86213	2.4922	3.08415	3.5548	2.69821	4.04374	2.09145	3.32319	2.29542	2.58029	2.26642	3.94412	3.34936	2.9054	3.31804	2.38049	2.43524	4.08394	3.79736	1.91752	4.13856	4.36416	0.767099	2.29535	2.48633	3.5107	3.12606	4.30251	3.54849	2.93825	2.66201	1.87792	2.51822	3.65959	4.23941	3.31193	3.24166	2.25752	4.00181	3.38417	3.37593	2.73162	2.48505	2.79877
ENST00000510576.6	2	4.72637	0	0	0	0	0	0.64839	0	5.36248	0	0	0	0	0	1.53852	3.52855	0	0	0	0	0	0	4.02211	5.58274	3.22021	2.15043	0	0	0.407651	0.880979	0	0	0	3.00665	0	4.55296	0	0	0	0	5.3341	0	0	2.3625	0	0	3.60059	0
ENST00000502188.1	2	7.0659	7.85824	7.96778	7.97931	7.68999	7.83333	8.24506	7.3512	7.80237	7.55566	8.20132	7.01315	7.62625	7.40851	7.75779	8.4619	8.40825	7.63552	7.42582	7.73236	7.79973	8.36972	8.40105	7.87056	7.83996	7.4781	7.39764	7.20178	8.21334	7.95717	7.59733	8.07338	8.17189	8.23638	8.30086	7.7592	7.97639	7.68344	7.6213	7.9934	7.48855	6.86488	7.67682	7.62812	7.57134	8.21713	8.38872	8.10161
ENST00000432045.6	2	6.70819	7.12859	6.16411	5.53398	5.82698	6.89594	5.08997	6.57584	6.45401	5.97212	6.29037	5.76841	6.5258	5.74139	5.61279	6.32879	5.88187	5.19087	6.01077	5.66437	6.55532	7.0647	5.84486	6.18486	5.71986	6.23752	4.46822	7.03095	6.21389	6.64337	6.71101	5.89997	6.20245	5.88186	5.64866	7.02655	6.12486	6.37745	5.55985	6.38601	7.98389	5.69426	5.04804	6.23439	5.56233	6.52022	6.17795	6.60157
ENST00000365328.1	2	0	0	0	2.61463	0	4.21065	0	4.393	0	0	0	0	11.7025	0.0927734	3.37462	2.74726	9.01116	0	0	0	3.97581	0	9.67885	4.21949	5.48369	9.41796	0.00357039	0	1.74566e-07	0	12.1382	0	4.99653	0	3.83055	0	0	0	0	8.4633	5.86368	0	0.0716771	0	5.34792	6.97199	0	0
ENST00000590353.1	2	6.08624	0	1.81725	1.72682	5.54617	0	1.75763	0	1.52738	0	9.23012	0	0	4.18808	0	7.99445	2.34601	10.9898	0	0.867236	2.08676	1.95651	0	2.07009	0	3.70002	1.85226	0	5.35918	2.07437	10.1351	2.84574	2.96336	4.56983	9.7799	0	0	0	9.37184	0	1.62383	0	2.67376	2.67406	3.19644	0	1.85965	0
ENST00000627823.1	2	0.137142	2.49726	0.633126	1.17319	4.3707	6.01816	0	6.14746	0.181577	6.75342	3.01951	0.518821	6.34853	4.63295	1.48725	3.20509	2.94979	4.84642	0.282583	2.65881	2.34422	0.286949	6.7062	0	1.91002	0.50723	1.2454	0.566634	6.49712	0	5.00412	0	0.756133	3.50332	4.93753	0	0.452576	5.22298	0.777969	4.48061	0.206107	1.63322	1.33876	4.68785	0.575022	5.74797	0.680383	4.26354
ENST00000577659.1	2	5.91035	4.56307	5.16077	3.78861	8.4376	6.17577	5.964	0	4.05735	5.25821	5.85093	6.22535	0	5.567	0	5.5902	3.22681	4.03354	4.73995	6.73078	4.6772	0	5.05427	6.57857	6.01704	5.22243	7.45344	4.3312	4.98635	5.9179	5.76996	5.43032	5.62637	6.89672	0	4.03633	5.10074	6.44549	3.23833	6.51642	3.70446	3.91334	4.95435	3.18616	8.74803	5.68965	5.86105	0
ENST00000504333.1	2	0	0	2.8247	0	3.35921	0	1.33412	0	5.96131	0	7.1891	6.95755	6.20031	6.35756	0	0	5.19447	2.26287	3.86467	0	5.91976	1.21427	0	0	0	0	2.19565	0	3.75003	0	0	0	6.84166	5.60407	2.61947	0	1.47751	2.8332	5.48919	2.32394	1.49985	6.69952	0	7.39009	4.00711	5.16256	0	6.74584
ENST00000423222.5	2	7.95496	8.90822	9.41896	8.64092	8.8702	8.44747	9.22889	9.17462	8.92945	8.65162	8.61367	8.2966	8.48585	8.81883	9.10759	9.27712	8.68981	8.45045	7.78643	9.04243	9.32497	9.20949	8.69403	9.38199	8.12053	9.07707	7.41082	8.01986	8.67091	8.85742	8.86286	8.29604	8.69447	8.78093	8.52282	9.03954	8.53533	8.2286	8.66745	8.81433	9.06168	8.33455	9.08149	8.41163	8.49366	9.5123	8.46801	9.03077
ENST00000450451.1	2	1.31582	0	0	0	0	3.89256	0	0	0.33381	0	5.05898	0	0	0	6.01233	5.85033	0	0	0	0	4.38756	0	3.92487	0	0	0	0	0	0	5.08027	0	0	6.67025	0.867577	2.86158	0	4.90099	4.55186	0	0	1.90054	0	0	0	3.64908	0	0	3.71269
ENST00000427161.1	5	18.5362	18.853	18.8862	18.5951	18.7021	18.8356	18.9827	19.0924	18.9108	18.7099	18.8751	18.7833	18.6841	18.8266	18.7683	18.7091	18.8503	18.8752	18.5669	18.7635	18.802	18.8109	19.1626	18.9657	18.9506	18.8468	17.4401	18.5776	18.7312	19.0604	18.869	18.7938	18.8236	18.9066	18.8759	19.1112	18.9051	18.8727	19.0486	18.8028	18.7494	18.4134	18.8248	18.7143	18.8485	18.9646	19.0546	18.6136
ENST00000387372.1	5	0	0	0	2.78446	0	0	0	0	0	0	0	0	0	0	0	0	4.48911	4.10375	0	0	4.16462	0	0	0	0	0	0	0	0	3.45047	0	0	0	0	3.71824	0	3.26995	0	0	3.36698	0	3.22433	0	3.52853	0	0	0	0
ENST00000431043.1	5	0	0	0	0	0	0	0	0	0	0	0	0	0	0	0	0	0	0	0	0	0	0	0	0	0	0	0	0	0	0	0	0	0	0	0	0	0	0	0	0	0	0	0	0	0	0	0	0
ENST00000618249.1	5	0	0	0	0	0	0	0	0	0	0	0	0	0	0	0	0	0	0	0	0	0	0	0	0	0	0	0	0	0	0	0	0	0	0	0	0	0	0	0	0	0	0	0	0	0	0	0	0
ENST00000365668.1	5	0	0	0	0	0	0	0	0	0	0	0	0	0	0	0	0	0	0	0	1.59917	0	0	0	0	0	0	0	2.83043	0	2.60207	2.75188	0	0	0	0	0	0	0	0	2.5255	0	0	0	0	4.29661	0	0	0
ENST00000387342.1	5	4.55429	0	7.3572	7.15335	4.91863	0	0	5.80352	7.11319	7.99623	10.4692	9.16478	0	6.56919	3.99875	0	8.1338	7.78569	4.16684	6.65166	8.3571	0	0	6.41901	0	8.50227	5.0127	7.89687	6.87749	5.40785	0	8.68795	0	10.0132	6.84815	6.70972	3.3251	0	3.16373	8.49475	5.48947	0	0	6.93048	7.26173	0	6.80629	6.3567
ENST00000366189.3	5	8.17985e-05	0.0152967	0	2.35159e-07	0.000203234	0.0760865	0	0.0101898	0	0.0072405	0.0650551	0.000865179	0.0285703	0.0400686	5.88608e-05	7.8769e-05	0.000358745	0.00411974	1.34459e-05	4.45793e-07	0.00781705	0	0.00174259	0.045026	0	8.1512e-06	0	6.79493e-05	0.0154398	0	0.000511912	0.0106704	2.79883e-06	0	9.9254e-05	0	3.80871e-06	0.00515918	0	9.36279e-05	0.00965792	0	0.000180085	0.00293518	0	0.000140367	0.0162621	0.00048454
ENST00000626710.1	5	8.17985e-05	0.0152967	0	2.35159e-07	0.000203234	0.0760865	0	0.0101898	0	0.0072405	0.0650551	0.000865179	0.0285703	0.0400686	5.88608e-05	7.8769e-05	0.000358745	0.00411974	1.34459e-05	4.45793e-07	0.00781705	0	0.00174259	0.045026	0	8.1512e-06	0	6.79493e-05	0.0154398	0	0.000511912	0.0106704	2.79883e-06	0	9.9254e-05	0	3.80871e-06	0.00515918	0	9.36279e-05	0.00965792	0	0.000180085	0.00293518	0	0.000140367	0.0162621	0.00048454
ENST00000416952.5	5	0	0	0	0	0	0	0	0	0	0	0	0	0	0	0	0	0	0	0	0	0	0	0	0	0	0	0	0	0	0	0	0	0	0	0	0	0	0	0	0	0	0	0	0	0	0	0	0
ENST00000410396.1	5	0	0	0	0	0	0	0	0	0	0	0.43907	0	0	0	0	0	0	0	0	0	0	0	0	0	0	0	0	0	0	0	0	0	0	0	0	0	0	0	0	0	0	0	0	0	0	0	0	0
ENST00000629969.1	5	0.000191695	5.30047	5.39453	0	1.42394e-07	5.58084	4.88018	4.65774	9.97381	0	5.86258	5.33144	8.54468	0	6.4792	5.8848	5.52482	5.73613	0	4.03287	7.471	0	4.3243	5.79708	4.3268	6.93898	0	4.02161	6.83103	5.9985	3.78273	8.42488	6.37696	5.60462	4.0323	0.00604176	6.14932	6.40077	5.42364	3.40955	4.43259	0	4.98802	5.02057	6.18651	6.28563	6.37397	5.702
ENST00000629190.1	5	0	0	0	0	0	0	0	0	0	0	0	0	0	0	0	0	0	0	0	0	0	0	0	0	0	0	0	3.19081	0	0	0	0	0	0	0	0	0	0	0	0	0	0	0	0	0	0	0	0
ENST00000524085.2	5	0	0	0	0	0	0	0	0	0	0	0	0	0	0	0	0	0	0	0	0	0	0	0	0	0	0	0	0	0	0	0	0	0	0	0	0	0	0	0	0	0	0	2.60701	0	0	0	3.66444e-07	2.24744
ENST00000412872.3	5	0	0	0	0	0	0	0	0	0	0	0	0	0	0	0	0	0	0	0	0	0	0	0	0	0	0	0	0	0	0	0	0	0	0	0	0	0	0	0	0	0	0	0	0	0	0	0	0
ENST00000363925.1	5	0	0	0	0	0	0	0	0	0	0	0	0	0	0	0	0	0	0	0	0	0	0	0	0	0	0	0	0	0	0	0	0	0	0	0	0	0	0	0	0	0	0	0	0	0	0	0	0
ENST00000387449.1	5	0	0	0	0	0	0	0	0	0	0	0	0	0	0	0	0	0	0	0	0	0	0	0	0	0	0	0	0	0	5.6288	0	0	0	0	3.9856	0	0	0	0	0	0	0	0	0	0	3.89593	0	0
ENST00000590744.1	5	0	0	0	0	0	0	0	0	0	0	0	0	0	0	0	0	0	0	0	0	0	0	0	0	0	0	0	0	0	0	0	0	0	0	0	0	0	0	0	0	0	0	0	0	0	0	0	0
ENST00000562549.2	5	0.749907	0	0	0	0	0	0	0	0	0	0	0	0	0	0	0	0	0	0	0	0	0	0	0	0	0	0	0	0	0	0	0	0	0	0	2.44431	0	0	0	0	0	0	0	0	0	0	0	0
ENST00000593655.5	5	0	0	0	0	0	0	0	0	0	0	0	0	0	0	0	0	0	0	0	0	0	0	0	0	0	0	0	0	0	0	0	0	0	0	0	0	0	0	0	0	0	0	0	0	0	0	0	0
ENST00000387314.1	5	0	0	0	0	0	0	0	3.84062	0	0	0	0	0	0	0	0	0	5.65143	0	5.73877	0	0	0	0	0	0	8.46622	0	0	0	0	0	0	0	0	0	0	0	0	0	0	0	0	0	0	0	0	0
ENST00000363811.1	5	0	0	0	0	0	0	0	0	0	0	0	0	0	0	0	0	0	0	0	0	0	0	0	0	0	0	0	0	0.308778	0	0	0	0	0	0	0	0	0	0	0	0	0	0	0	0	0	0	0
ENST00000423283.1	5	0	0	0	0	0	0	0	0	0	0	0	0	0	0	0	0	0	0	0	0	0	0	0	0	0	0	0	0	0	0	0	0	0	0	0	0	0	0	0	0	0	0	0	0	0	0	0	0
ENST00000363286.1	5	0	0	0	0	0	0	0	0	0	0	0	2.09659	0	0	0	0	0	0	0	0	0	0	0	0	0	0	0	0	0	0	0	0	0	0	0	0	0	0	0	0	0	0	0	0	0	0	0	0
ENST00000384173.1	5	0	0	0	0	0	0	0	0	0	0	0	0	0	0.711735	0	0	0	1.1023	0	0	0	0	0	0	0	1.08116	0	0	0.308778	0	0	0	0	0	0	0	0	0	0	0	0	0	0.570844	0	0	0	0	0
ENST00000364102.1	5	0	0	0	0	0	0	0	0	0	0	0	0	0	0	0	0	0	0	0	0	0	0	0	0	0	0	0	0	0	0	0	0	0	0	0	0	0	0	0	0	0	0	0	0	0	0	0	0
ENST00000629478.1	5	0	0	0	0	0	0	0	0	0	0	0	0	0	0	0	0	0	0	0	0	0	0	0	0	0	0	0	0	0	0	0	0	0	0	0	0	0	0	0	0	0	0	0	0	0	0	0	0
ENST00000437506.2	5	0	0	0	0	0	0	0	0	0	0	0	0	0	0	0	0	0	0	0	0	0	0	0	0	0	0	0	0	0	0	0	0	4.65903	0	0	0	0	0	0	0	0	0	0	0	0	0	0	0
ENST00000548900.1	6	0	0	0	0	0	2.51131	0	0	0	0	0	0	3.53248	0	0	0	0	0	0	0	0	0	0	0	0	0	0	0	2.18107	0	0	0	0	0	0	0	4.37215	0	0	3.24587	0	2.37582	0	0	0	0	2.23657	0
ENST00000580828.1	6	0	3.29464	0	0	0	0	3.2946	0	0	0	4.15104	0	0	0	0	0	0	0	0	0	0	0	0	0	0	0	0	0	0	0	0	0	4.69825	4.50329	0	0	0	0	6.70941	2.87355	0	0	0	0	0	0	0	3.82515
ENST00000362443.1	6	0	0	0	0	0	0	0	0	0	0	0	0	0	0	0	0	0	0	0	0	0	0	0	0	0	0	0	0	0	0	0	0	0	0	0	0	0	0	0	0	0	0	0	0	0	0	0	0
ENST00000423943.1	6	0	0	0	0	0	0	0	0	0	0	0	1.0033	0	0.873741	0	0	1.98551	0	0	0.472025	0.845623	0	0	0	0	0	0	0	0	0	0	0	0	0	0	0	0	0	0	2.82834	0	0	0	0	0	1.05685	0	0
ENST00000419852.1	6	0	0	0	0	0	0	0	0	0	0	0	0	0	0	0	0	0	0	0	0	0	0	0	0	0	0	0	0	0	0	0	0	0	0	0	0	0	0	0	0	0	0	0	0	0	0	0	0
ENST00000612829.5	6	0	4.03437	0	0	4.62879	0	0	0	8.38374	0	0	0	0	2.47928	0	0	2.21261	0	7.22596	5.6091	1.28357	0	0	0	1.06974	0	0	0	0	0	0	0	0	5.42305	0	1.63408	0	1.59083	1.19696	5.81366	0	0	0	6.57946	0	0	5.64033	0
ENST00000635744.1	6	0	4.03437	0	0	4.62879	0	0	0	8.38374	0	0	0	0	2.47928	0	0	2.21261	0	7.22596	5.6091	1.28357	0	0	0	1.06974	0	0	0	0	0	0	0	0	5.42305	0	1.63408	0	1.59083	1.19696	5.81366	0	0	0	6.57946	0	0	5.64033	0
ENST00000636449.1	6	0	4.03437	0	0	4.62879	0	0	0	8.38374	0	0	0	0	2.47928	0	0	2.21261	0	7.22596	5.6091	1.28357	0	0	0	1.06974	0	0	0	0	0	0	0	0	5.42305	0	1.63408	0	1.59083	1.19696	5.81366	0	0	0	6.57946	0	0	5.64033	0
ENST00000636813.1	6	0	4.03437	0	0	4.62879	0	0	0	8.38374	0	0	0	0	2.47928	0	0	2.21261	0	7.22596	5.6091	1.28357	0	0	0	1.06974	0	0	0	0	0	0	0	0	5.42305	0	1.63408	0	1.59083	1.19696	5.81366	0	0	0	6.57946	0	0	5.64033	0
ENST00000637028.1	6	0	4.03437	0	0	4.62879	0	0	0	8.38374	0	0	0	0	2.47928	0	0	2.21261	0	7.22596	5.6091	1.28357	0	0	0	1.06974	0	0	0	0	0	0	0	0	5.42305	0	1.63408	0	1.59083	1.19696	5.81366	0	0	0	6.57946	0	0	5.64033	0
ENST00000390981.1	6	0	0	0	0	0	0	0	0	0	0	0	0	0	0	0	0	0	0	0	0	0	0	0	0	0	0	0	0	0	0	0	0	0	0	0	0	0	0	0	0	0	0	0	0	0	0	0	0
ENST00000437128.1	6	0	0	0	0	0	0	0	0	0	0	0	0	0	0	0	0	0	0	0	0	0	0	0	0	0	0	0	0	0	0	0	0	0	0	0	0	0	0	0	0	0	0	0	0	0	0	0	0
ENST00000459584.1	6	0	0	0	0	0	0	0	0	0	0	0	0	0	0	0	0	0	0	0	0	0	0	0	0	0	0	0	0	0	0	0	0	0	0	0	0	0	0	0	0	0	0	0	0	0	0	0	0
ENST00000428181.1	6	0	0	0	0	0	0	0	0	0	0	0	0	0	0	0	0	0	0	0	0	0	0	5.19301	0	0	0	0	0	0	0	0	0	0	0	0	0	0	0	0	0	0	0	0	0	0	0	0	0
ENST00000549742.1	6	0	0	0	0	0	0	0	0	0	0	0	0	0	0	0	0	0	0	0	0	0	0	0	0	0	0	0	0	0	0	0	0	0	0	0	0	0	0	0	0	0	0	0	0	0	0	0	0
ENST00000566900.5	6	0	0	0	0	0	0	0	0	0	0	0	0	0	0	0	0	0	0	0	0	0	0	0	0	0	0	0	0	0	0	0	0	0	0	0	0	0	0	0	0	0	0	0	0	0	0	0	0
ENST00000362507.1	6	0	0	0	0	0	0	0	0	0	0	0	0	0	0	0	0	0	0	0	0	0	0	0	0	0	0	0	0	0	0	0	0	0	0	0	0	0	0	0	0	0	0	0	0	0	0	0	0
ENST00000476099.1	6	0	0	0	0	0	0	0	0	0	0	0	0	0	0	0	0	0	0	0	0	0	0	0	0	0	0	0	0	0	0	0	0	0	0	0	0	0	0	0	0	0	0	0	0	0	0	0	0
ENST00000566942.1	6	0	0	0	0	0	0	0	0	0	0	0	0	0	0	0	0	0	0	0	0	0	0	0	0	0	0	0	0	0	0	0	0	0	0	0	0	0	0	0	0	0	0	0	0	0	0	0	0
ENST00000429730.1	6	0	0	0	0	0	0	0	0	0	0	0	0	0	0	0	0	0	0	0	0	0	0	0	0	0	0	0	0	0	0	0	0	0	0	0	0	0	0	0	0	0	0	0	0	0	0	0	0
ENST00000595218.5	6	0	0	0	0	0	0	0	0	0	0	0	0	0	0	0	0	0	0	0	0	0	0	0	0	0	0	0	0	0	0	0	0	0	0	0	0	0	0	0	0	0	0	0	0	0	0	0	0
ENST00000572046.1	6	0	0	0	0	0	0	0	0	0	0	0	0	0	0	0	0	0	0	0	0	0	0	0	0	0	0	0	0	0	0	0	0	0	0	0	0	0	0	0	0	0	0	0	0	0	0	0	0
ENST00000613376.1	6	0	0	0	0	0	0	0	0	0	0	0	0	0	0	0	0	0	0	0	0	0	0	0	0	0	0	0	0	0	0	0	0	0	0	0	0	0	0	0	0	0	0	0	0	0	0	0	0
ENST00000557226.1	6	0	0	0	0	0	0	0	0	0	0	0	0	0	0	0	0	0	0	0	9.79291	0	6.27535	0	0	0	0	0	0	0	0	0	0	0	0	0	0	0	0	4.17854	0	0	0	0	0	0	0	0	0
ENST00000410818.1	6	0	0	0	0	0	0	0	0	0	0	0	0	0	0	0	0	0	0	0	0	0	0	0	0	0	0	0	0	0	0	0	0	0	0	0	0	0	0	0	0	0	0	0	0	0	0	0	0
ENST00000430033.1	6	0	0	0	0	0	0	0	0	0	0	0	0	0	0	0	0	0	0	0	0	0	0	0	0	0	0	0	0	0	0	0	0	0	0	0	0	0	0	0	0	0	0	0	0	0	0	0	0
ENST00000415151.1	6	0	0	0	0	0	0	0	0	0	0	0	0	0	0	0	0	0	0	0	0	0	0	0	0	0	0	0	0	0	0	0	0	0	0	0	0	0	0	0	0	0	0	0	0	0	0	0	0
ENST00000603198.1	6	0	0	0	0	0	0	0	0	0	0	0	0	0	0	0	0	0	0	0	0	0	0	0	0	0	0	0	0	0	0	0	0	0	0	0	0	0	0	0	0	0	0	0	0	0	0	0	0
ENST00000588034.5	6	0	0	0	0	0	0	0	0	0	0	0	0	0	0	0	0	0	0	0	0	0	0	0	0	0	0	0	0	0	0	0	0	0	0	0	0	0	0	0	0	0	0	0	0	0	0	0	0
ENST00000555043.1	6	0	0	0	0	0	0	0	0	0	0	0.500048	0	0	0	0	0	0	0	0	0	0	0	0	0	0	0	0	0	0	0	0	0	0	0	0	0	0	0	0	0	0	0	0	0	0	0	0	0
ENST00000590626.1	6	0	0	0	0	0	0	0	0	0	0	0	0	0	0	0	0	0	0	0	0	0	0	0	0	0	0	0	0	0	0	0	0	0	0	0	0	0	0	0	0	0	0	0	0	0	0	0	0
ENST00000387429.1	6	0	0	3.58782	2.85524	4.37737	0	3.88136	3.89864	3.55192	0	0	5.11023	3.63064	0	0	0	6.68983	0	0	0	0	0	0	0	0	0	0	0	4.06803	6.73011	0	0	0	4.16164	0	0	0	0	0	0	0	0	0	0	0	0	0	0
ENST00000645716.1	6	0	0	0	0	0	0	0	0	0	0	0	0	0	0	0	0	0	0	0	0	0	0	0	0	0	0	0	0	0	0	0	0	0	0	0	0	0	0	0	0	0	0	0	0	0	0	0	0
ENST00000500989.2	6	0	0	0	0	0	0	0	0	0	0	0	0	0.207663	0	0	0	0	0	0	0	0.175858	0	0	0	0	0	0.120829	0.23128	0.147123	0	0	1.34466	0	0	0.240827	0	0	0	0	0.343014	0	0	0	0.203705	0	0	0	0
ENST00000606194.1	6	0	0.507741	0	0.254495	0	0	0	0	0	3.70211	0	0	0	0	0	0	0	0.611714	0	0	0	0	0	0	0	0	0	0	0	0	0	0	0	2.63216	0	0	0	0	0	0	0.427831	0	0	0	0	0.44879	0	0
ENST00000647579.1	6	0	0	0	0	0	0	0	0	0	0	0	0	0	0	0	0	0	0	0	0	0	0	0	0	0	0	0	0	0	0	0	0	0	0	0	0	0	0	0	0	0	0	0	0	0	0	0	0
ENST00000421498.1	6	0	0	0	0	0	0	0	0	0	0	0	0	0	0	0	0	0	0	0	0	0	0	0	0	0	0	0	0	0	0	0	0	0	0	0	0	0	0	0	0	0	0	0	0	0	0	0	0
ENST00000536317.5	6	0	0	0	0	0	0	0	0	0	0	0	0	0	0	0	0	0	0	0	0	0	0	0	0	0	0	0	0	0	0	0	0	0	0	0	0	0	0	0	0	0	0	0	0	0	0	0	0
ENST00000589932.1	6	0	0	0	0	0	0	0	0	0	2.21965	0	0	6.45591	0	0	0	0	0	0	0	0	0	0	0	0	0	0	0	0	0	0	0	0	0	0	0	0	0	0	0	0	0	0	0	0	0	0	0
ENST00000415124.1	6	0	0	0	0	0	0	0	0	0	0	0	0	0	0	0	0	0	0	0	0	0	0	0	0	0	0	0	0	0	0	0	0	0	0	0	0	0	0	0	0	0	0	0	0	0	0	0	0
ENST00000445003.5	6	0	0	0	0	0	0	0	0	0	0	0	0	0	0	0	0	0	0	0	0	0	0	0	0	0	0	0	0	0	0	0	0	0	0	0	0	0	0	0	0	0	0	0	0	0	0	0	0
ENST00000365559.1	6	0	0	0	0	0	0	0	0	0	0	0	0	0	0	0	0	0	0	0	0	0	0	0	0	0	0	0	0	0	0	0	0	0	0	0	0	0	0	0	0	0	0	0	0	0	0	0	0
ENST00000516752.1	6	0	0	0	0	0	0	0	0	0	0	0	0	0	0	0	0	0	0	0	0	0	0	0	0	0	0	0	0	0	0	0	0	0	0	0	0	0	0	0	0	0	0	0	0	0	0	0	0
ENST00000581165.1	6	0	0	0	0	0	0	0	0	0	0	0	0	0	0	0	0	0	0	0	0	4.94876	0	0	0	0	0	0	0	0	0	0	0	0	0	0	0	2.82845	0	0	0	0	0	0	0	0	0	0	0
ENST00000456917.1	6	0	0	0	0	0	0	0	0	0	0	0	0	0	0	0	0	0	0	0	0	0	0	0	0	0	0	0	0	0	0	0	0	0	0	0	0	0	0	0	0	0	0	0	0	0	0	0	0
ENST00000384792.1	6	0	0	0	0	0	0	0	0	0	0	0	0	0	0	0	0	0	0	0	0	0	0	0	0	0	0	0	0	0	0	0	0	0	0	0	2.94916	0	0	0	0	0	0	0	0	0	0	0	0
ENST00000628537.2	6	0	0	0	0	0	0	0	0	0	0	0	0	0	0	0	0	0	0	0	0	0	0	0	0	0	0	0	0	0	0	0	0	0	0	0	0	0	0	0	0	0	0	0	0	0	0	0	0
ENST00000636407.1	6	0	0	0	0	0	0	0	0	0	0	0	0	0	0	0	0	0	0	0	0	0	0	0	0	0	0	0	0	0	0	0	0	0	0	0	0	5.00701	0	0	0	0	0	0	0	0	0	0	0
ENST00000610973.1	6	0	0	0	0	0	0	0	0	0	0	0	0	0	0	0	0	0	0	0	0	0	0	0	0	0	0	0	0	0	0	0	0	0	0	0	0	0	0	0	0	0	0	0	0	0	0	0	0
ENST00000422343.1	6	0	0	0	0	0	0	0	0	0	0	0	0	0	0	0	0	0	0	0	0	0	0	0	0	0	0	0	0	0	0	0	0	0	0	0	0	0	0	0	0	0	0	0	0	0	0	0	0
ENST00000378953.8	6	0	0	0	0	0	0	0	0	0	0	0	0	0	0	0	0	0	0	0	0	0	0	0	0	0	0	0	0	0	0	0	0	0	0	0	0	0	0	0	0	0	0	0	0	0	0	0	0
ENST00000421585.1	6	0	0	0	0	0	0	0	0	0	0	0	0	0	0	0	0	0	0	0	0	0	0	0	0	0	0	0	0	0	0	0	0	0	0	0	0	0	0	0	0	0	0	0	0	0	0	0	0
ENST00000449270.1	6	0	0	0	0	0	0	0	0	0	0	0	0	0	0	0	0	0	0	0	0	0	0	0	0	0	0	0	0	0	0	0	0	0	0	0	0	0	0	0	0	0	0	0	0	0	0	0	0
ENST00000648406.1	6	0	0	0	0	0	0	0	0	0	0	0	0	0	0	0	0	0	0	0	0	0	0	0	0	0	0	0	0	0	0	0	0	0	0	0	0	0	0	0	0	0	0	0	0	0	0	0	0
ENST00000354541.7	6	0	0	0	0	0	0	0	0	0	0	0	0	0	0	0	0	0	0	0	0	0	0	0	0	0	0	0	0	0	0	0	0	0	0	0	0	0	0	0	0	0	0	0	0	0	0	0	0
ENST00000628416.1	6	0	0	0	0	0	0	0	0	0	0	0	0	0	0	0	0	0	0	0	0	0	0	0	0	0	0	0	0	0	0	0	0	0	0	0	0	0	0	0	0	0	0	0	0	0	0	0	0
ENST00000595649.5	6	0	0	0	0	7.70397e-06	0	0	0	0	0	0	0	0	0	0	0	0	0	0	0	0	0	0	0	0	0	0	0	0	0	0	0	0	0	0	0	0	0	0	0	0	0	0	0	0	0	0	0
ENST00000442829.1	6	0	0	0	0	0	0	0	0	0	0	0	0	0	0	0	0	0	0	0	0	0	0	0	0	0	0	0	0	0	0	0	0	0	0	0	0	0	0	0	0	0	0	0	0	0	0	0	0
ENST00000523683.1	6	0	0	0	0	0	0	0	0	0	0	0	0	0	0	0	0	0	0	0	0	0	0	0	0	0	0	0	0	0	0	0	0	0	0	0	0	0	0	0	0	0	0	0	0	0	0	0	0
ENST00000363664.1	6	0	0	0	0	0	0	0	0	0	0	0	0	0	0	0	0	0	0	0	0	0	0	0	0	0	0	0	0	0	0	0	0	0	0	0	0	0	0	0	0	0	0	0	0	0	0	0	0
ENST00000499525.1	3	0	0.79574	1.06793	1.12231	0.845103	0.465526	0.793628	1.08582	0.894157	0	0.43132	1.49146	1.33403	0	0.236387	0.460341	0.933087	1.5069	0	0.7538	0.31141	0	0.733566	0.467959	0.798017	1.47472	0.605041	0	3.67893	0	0.709445	0.521419	0.660902	0.748632	1.61714	1.03064	0.792888	1.41517	1.31854	0.840603	1.32426	1.12579	1.12031	1.13127	0.771316	1.1862	0	0.799499
ENST00000581633.1	3	3.07258	4.6002	2.67586	3.06551	4.54021	2.66979	1.81678	4.49368	3.43286	0	3.39631	3.60339	3.97489	4.53338	1.97599	1.92167	2.36737	3.44062	2.95246	3.82769	2.62648	2.01861	2.49782	3.85402	4.0115	2.82518	2.37713	2.65981	3.49144	3.23975	2.42668	3.39152	4.18838	4.22587	1.76816	4.41751	2.94223	4.21911	3.60583	2.6938	3.30209	2.57207	4.1837	4.5484	3.27272	2.37205	2.71197	2.85011
ENST00000648073.1	3	1.72452	1.59646	2.02851	1.94779	1.97997	0	1.57842	1.63002	1.34757	0	1.52538	0	1.4082	1.26349	0	0	7.19817	1.83325	1.8547	2.44227	1.22933	0	2.5912	3.52883	1.02348	6.23624	1.03999	0	1.10429	1.24273	0	2.6013	1.41348	0	0	1.48859	1.21269	0	2.57235	1.95136	2.61905	0	0	0	2.41818	1.4137	1.68434	2.06815
ENST00000580459.1	3	3.26977	4.55729	4.00844	3.4206	4.4451	4.09921	4.13058	5.17137	4.08366	4.75999	4.40663	4.26683	4.05467	4.8112	3.084	4.20464	4.31688	4.09991	5.24846	4.19701	3.7473	4.34297	4.18212	3.96764	3.82166	5.36207	2.61034	3.73624	4.17839	4.00219	4.41367	3.58512	4.40531	3.64313	4.11016	5.10205	4.10406	4.17775	4.09599	4.18864	3.88559	4.01116	4.3553	3.36268	3.95298	4.31882	4.71365	3.95861
ENST00000582911.5	3	0	0	0	0.851546	0	0	0	0	1.86098	0	0	0	0	0	0	0	0	0	0	0	0	3.20038	0	0	0	0	0	0	2.84603	0	0	0	0	0	0	0	0	3.08732	4.1462	0	0	0	0	0	0	0	0	0
ENST00000582866.1	3	1.68561	0.485862	1.28552	1.96785	1.13928	0.511028	1.57678	1.5968	1.41043	0.557955	5.32778	1.9432	1.21452	1.24091	1.46964	4.82087	0.988014	0.58331	1.32506	0.900826	1.20383	1.28847	2.23975	1.16576	0.911968	1.54804	0.809699	1.524	1.63989	1.13112	1.7674	1.56257	3.45034	0.98644	1.99358	1.32351	1.55804	1.06015	0.958606	0.891675	1.85458	1.01654	0.885278	1.83792	0.820588	1.91497	1.7216	2.85556
ENST00000543290.1	3	0	0	0	0	0	0	0	2.73969	2.29168	0	2.51765	0	0	0	0	0	0	0	0	0	0	0	2.25631	0	0	0	0	3.74377	0	0	0	0	0	0	0	0	0	0	0	0	0	0	0	0	0	0	0	0
ENST00000650352.1	3	0	0	0	0	0	1.35201	0	0	0	0	0	0	0	0	0	0	0	0	0	0	0	0	0	0	1.71425	0	0	0	0	0	0	0	0	5.63681	0	0	1.37818	6.32474	3.01533	0	0	0	4.66636	0	0	0	0	0
ENST00000408865.1	3	5.55777	7.73961	5.72665	7.08063	0	0	6.03871	9.23018	0	0	5.17759	8.27435	0	5.52141	3.49031	0	8.14965	8.57719	7.18829	1.93867	4.96252	8.07819	5.1284	10.3129	5.06061	6.96023	6.86302	0	9.48742	9.39578	8.39797	8.39282	4.90472	7.79983	7.2951	0	5.24722	6.79538	4.50818	3.83632	0	7.78877	0	0	0	7.35083	7.35203	0
ENST00000592655.1	3	2.96645	0	0	0	4.87496	3.49644	0	0	2.0723	3.59587	0	4.14343	0	5.7117	0	0	4.38161	0	0	1.17326	0	0	0	0	0	2.61823	0	0	0	0	2.30303	0	0	0	0	0	2.7131	0	0	3.10737	0	0	0	0	0	0	0	5.39663
ENST00000575137.1	3	3.03297	2.94553	2.96292	3.04429	3.6167	3.35726	3.22195	3.21243	3.31025	3.52577	2.84387	3.76962	3.49736	3.76324	3.32371	3.78859	2.8234	2.85845	3.36465	4.98404	3.14888	3.56305	4.24678	2.79968	5.58616	2.68221	1.53575	2.56396	3.31798	3.0087	3.96827	4.47707	3.19339	2.67606	3.38634	5.70682	3.60281	2.71649	2.78261	2.50977	2.76378	3.34678	5.46189	2.61459	2.44403	2.67487	4.24515	3.08155
ENST00000505668.1	3	2.04657	2.66383	3.82436	1.95319	2.98893	1.61229	2.21117	2.01034	2.28205	2.5556	2.15388	2.39225	1.40264	2.37507	1.70912	2.43089	2.34833	3.70778	1.97024	1.66261	2.48039	2.32256	1.88303	2.97343	1.22484	2.67493	1.3557	1.92154	3.5392	2.27047	2.16426	1.60301	2.13695	3.23803	2.57935	2.05566	2.43477	2.46045	2.56245	1.12836	2.34551	3.31811	3.5737	2.89327	1.98005	2.40882	2.27536	2.75455
ENST00000556606.1	3	4.17346	3.35024	5.79114	4.44392	2.95519	1.41544	4.00937	4.77001	2.45131	0	3.56515	7.52939	0	3.99111	3.03723	4.78854	5.09871	0	3.56909	4.4798	5.4879	4.27436	3.24002	5.04158	3.4305	3.73695	3.65761	3.08595	4.68273	5.07291	6.38638	0	4.54981	4.04863	4.56137	4.81033	3.83296	7.21867	4.84693	2.38449	3.20937	4.1576	3.95748	4.73364	6.48703	4.42224	4.22844	3.45442
ENST00000619431.1	3	0	0	0.449589	0.224291	0	0	0	0	0	0.905051	0	0	0.38331	0.820534	0.299662	0	0.382101	0	0.549745	0	0.311521	0	0	0	0	0	0	0	0	0.350619	0	0	0	0	0	0	0.793127	0	0.320928	0	0	0	0	0.37601	0	0	0	0.454644
ENST00000564487.1	3	4.54789	5.19963	4.86509	4.56558	4.2543	4.82728	5.27208	4.88069	5.31354	4.59002	4.90643	5.3228	5.74086	4.15818	4.27283	4.33259	4.348	4.17331	4.35557	4.92072	4.52779	4.25384	4.99899	4.6337	4.45179	5.03769	3.58722	4.70761	3.9747	4.81637	5.19704	3.87699	4.90832	4.78024	4.52833	5.04562	4.47661	5.37198	5.16765	5.0303	5.1354	4.43634	5.52796	4.51631	5.45388	4.56487	5.14151	4.36474
ENST00000556926.1	3	0	0	0	0	0	0	0	0	0	0	0	0	0	7.48394	0	0	0	0	0	0	2.66204	0	0	0	0	0	0	0	0	0	0	0	0	0	0	0	0	0	0	0	0	0	0	0	0	0	0	0
ENST00000639535.1	3	3.35601	0	10.6139	8.78205	0	0	0	4.16158	6.04737	0	0	0	0	0	9.98951	0	0	0	10.4525	9.55504	0	4.40833	0	0	10.8875	0	0	0	10.9813	0	9.60896	0	0	0	0	0	9.85122	9.4267	0	8.71518	0	0	9.38934	0	0	5.48836	0	8.39933
ENST00000554071.1	3	0.647158	0	0	0	0	0	0	0	0	0	0	0	0	0	0	0	0	0	0	0	0	0	0	0	0	0	0	0	0	0	0	0	0	0	0	0	0	0	0.681908	0	0	0	0	0	0	0	0	0
ENST00000625982.1	3	5.80945	5.56273	4.86926	5.33945	6.45706	5.28666	5.65134	5.69928	5.87053	5.58677	6.54353	7.63572	4.69183	6.11487	5.82297	5.11421	5.86014	5.29538	5.789	5.9756	7.44638	6.72375	5.06048	5.35336	5.63326	6.49731	5.09699	5.08857	5.38811	4.94336	5.64188	5.02171	6.50283	5.47647	6.08584	6.22232	5.49901	5.42318	5.70733	5.26305	5.32395	5.07587	6.56509	5.69692	5.71469	5.98823	4.35512	5.35076
ENST00000424890.1	3	0	2.88689	0.749271	0.225867	1.87804	0	1.07646	0	0.365623	0	1.32508	0	0	0	0	0	0.384621	0	0	1.31842	0	0	0	0	0	0	0	0.890201	0	0	0	0	0	0	0	0	0	0	0	0	0	0	0	2.04778	0	0	0	0
ENST00000387392.1	3	0	0	0	0	0	0	0	0	3.53268	0	0	0	0	0	7.99867	3.87836	0	0	0	0	5.97374	0	0	0	0	0	0	0	0	0	7.26093	0	3.53553	0	0	0	0	0	0	0	0	0	0	0	7.92122	0	0	3.47496
ENST00000424850.1	3	1.063	0	1.29974	0	1.92077	0	0	0	0	0	4.79239	3.81039	1.36009	1.86888	0	0	0	0	0	1.53737	0	0	3.60415	0	0	0	0	0	2.09343	1.84943	0	0	3.14637	0	2.66948	0	0	0	0	0	0	0	0	2.01563	0	1.36777	0	1.32604
ENST00000649921.1	3	0.272225	0.470485	0	0	0.580217	0.254885	0.754905	0	0	0	0.235429	0	0.248599	0	0	0	0.207782	0	0	0.0815352	0.315185	0	0.432383	0.308712	0.156522	0.304217	0	0	0	0.358915	0	0.332726	0.197765	0	0.232646	0	0	0.234933	0.150843	0.219812	0.204397	0	0	0	0.61569	0.264245	0.283559	0.190524
ENST00000557526.1	3	1.93269	3.38651	2.80114	1.72921	2.69278	2.09211	1.52629	2.2803	2.29603	2.25148	1.75731	1.62376	2.74916	1.85728	2.17356	3.5072	2.5012	0.840387	2.4295	2.36692	1.16431	3.22623	2.59452	2.30432	0.964803	2.65963	1.77285	1.13339	2.83461	1.91842	2.4178	1.70383	2.80972	2.40031	2.6578	0	1.97079	1.93929	1.52407	0	3.63255	1.93871	0.743029	3.48129	1.50969	1.89094	2.20511	1.28533
ENST00000451937.5	3	0	0	0	0	0	0	0	0	1.42483	0	0	0	0	0	0	0	0	0	0	0	1.08394	0	0	0	0	0	0	0	0	0	0	0	0	0	0	0	0	0	0	0	0	0	0	0	0	0	0	0
ENST00000399123.2	3	0	0	0	0	0	0	2.78912	0	0	0	0	9.86803	0	0	0	0	0	0	3.59823	0	0	0	0	0	0	0	0	8.06771	0	0	0	0	0	0	0	0	0	0	0	0	0	0	0	0	0	0	0	0
ENST00000593107.1	3	3.42994	2.93306	1.95232	3.15788	2.71928	0	0	0	0	2.44374	2.05586	2.67365	6.75565	0	4.4351	0	1.97836	0	3.81048	5.66757	2.23447	5.1044	0	4.14861	0	0	0	0	0	6.15533	0	0	0	4.74722	3.88627	0	5.62335	2.082	4.58791	0	2.02421	0	0	4.92354	0	0	0	0
ENST00000624935.3	3	0	0	0	0	0	0	0	0	0	0	0	0	0	0	0	0	0	0	0	0	0	0	0	0	0	0	0	0	0	0	0	0	0	0	0	0	0	0	0	0	0	0	0	0	0	0	0	0
ENST00000592744.1	3	1.74987	2.3319	0	2.86232	0	0	0	3.80987	0	2.73808	2.2882	3.50547	0	0.354691	2.52436	0	1.52384	4.80324	0	2.07964	2.77796	2.54846	2.82423	2.45489	3.33066	4.86427	2.17061	0	2.38162	0	4.38986	0	2.16748	2.25048	2.34458	3.85733	3.95241	2.17571	3.49348	3.91431	2.25544	2.07478	0	0	0	5.91514	3.21534	3.62013
ENST00000366437.7	3	0	0	0	0	0	0	0	0	0	0	0	0	0	0	0	0	0	0	0	0	0	0	0	0	0	0	0	0	0	0	0	0	0	0	0	0	0	0	0	0	0	0	0	0	0	0	0	0
ENST00000516830.1	3	3.4213	0	0	0	0	0	0	2.48989	0	0	0	4.27685	0	0	0	0	0	0	0	0	2.0516	0	0	0	0	0	0	0	0	0	0	0	0	0	0	6.46826	0	0	0	0	0	2.43246	0	0	0	2.85423	0	3.46793
ENST00000453870.1	3	0	0	0	0	0	0	0	0	0	0	0	0	0	0	0	0	0	0	0	0	0	0	0	0	0	0	0	0	0	0	0	0	0	0	0	0	0	0	0	0	0	0	0	0	0	0	0	1.44511
ENST00000609705.5	3	0	0	0	0	2.06192	0	0	2.48019	0	0	0	0	0	0	0	0	0	0	0	2.06197	0	0	0	0	0	0	0	0	0	0	0	0	0	1.8924	0	0	0	0	0	2.00342	0	0	0	0	0	0	0	0
ENST00000623647.1	3	3.81129	4.27168	4.12114	3.5682	3.50475	3.86263	4.60911	2.85409	2.90959	4.55636	3.70199	3.18958	2.55176	5.50723	4.18406	0.729432	3.95749	4.04358	2.39292	3.48862	3.61143	3.97712	3.84345	4.41654	3.66621	4.06252	3.15586	0	2.72282	3.67326	0	4.12446	3.42751	3.43803	3.96835	2.47773	5.25302	3.95424	1.31721	3.70277	3.64168	2.80431	3.78791	2.81943	3.97275	4.12654	4.45635	4.56894
ENST00000453832.2	3	0	0	0	0	2.99343	0	0	0	0	0	4.08235	0	0	0	0	0	0	0	0	0	0	1.7267	0	0	0	0	0	0	0	4.50061	2.70599	0	4.85008	0	0	0	0	0	0	0	0	0	0	3.5339	0	0	0	4.63853
ENST00000555428.1	3	0	0	0	0	0	0	0	0	0	0	10.2622	0	0	0	0	0	0	0	0	0	3.02489	0	0	0	0	0	0	0	0	0	0	0	9.31205	0	0	0	0	0	0	7.75402	0	0	0	0	0	0	0	0
ENST00000442712.1	3	0	0	0	1.80412	0	0	0	0	0	0	0	0	0	0	0	0	0	0	2.1366	0	0	0	0	0	0	0	0	0	0	0	0	0	0	0	0	2.34004	0	2.32522	2.08692	0	0	0	0	0	0	0	0	0
ENST00000457075.1	3	0	0	0	0	0	0	0	0	0	0	0	0	8.86279	0	0	0	0	0	0	0	0	0	0	0	0	0	0	0	0	0	0	0	0	0	0	0	0	0	0	0	0	0	0	0	0	0	0	0
ENST00000577868.1	3	0	0	0	0	0	0	0	0	0	0	0	0	0	0	0	0	0	0	0	0	0	0	0	0	0	0	0	0	0	0	0	0	0	0	0	0	0	0	0	0	0	0	0	0	0	0	0	0
ENST00000431827.1	3	0	0	0	0	0	0	0	0	0	0	0	0	0	0	0	0	0	0	0	0	0	0	0	0	0	0	0	0	0	0	0	0	2.09217	0	0	0	0	0	0	0	0	0	0	0	0	0	0	0
ENST00000442326.1	3	0	0	0	0	0	1.96953	0	0	0	0	8.46066	0	0	0	0	0	3.86166	0	0	3.12572	0	0	0	0	0	0	0	0	0	0	0	0	0	1.4608	0	0	0	0	0	0	0	0	0	0	0	0	0	0
ENST00000431813.1	3	1.2996	0	2.27101	0	2.23818	3.19724	0	0	1.5528	0	2.4147	1.74152	3.21737	2.17794	1.96086	0	0	2.08413	0	1.87079	2.13816	0	1.61207	0	0	0	1.24857	0	0	0	2.41092	0	0.988336	0	0	0	1.48313	0	0	0	1.8535	0	0	0	1.94164	2.35733	2.69656	0
ENST00000562781.1	3	0	0	0	0	0	0	0	0	0	0	0	0	0	0	0	0	0	0	0	0	0	0	0	0	0	0	0	0	0	0	0	0	0	0	0	0	0	0	0	0	0	0	0	0	0	0	0	0
ENST00000451607.5	3	0	0	0	0	0	0	0	0	0	0	0	0	0	0	0	0	0	0	0	0	0	0	0	0	0	0	0	0	0	0	0	0	0	0	0	0	0	0	0	0	0	0	0	0	0	0	0	0
ENST00000410845.1	3	0	0	0	2.81047	0	0	0	0	0	0	0	0	0	0	0	0	0	0	0	0	0	0	0	0	0	0	0	0	0	0	0	0	0	0	0	0	0	3.71484	0	0	0	0	0	0	0	0	0	0
ENST00000606185.1	3	0	0	0	0	0	0	0	2.43319	0	0	0	0	0	2.00552	0	0	0	0	0	0	0	0	0	0	0	0	0	0	3.45641	0	0	0	0	0	0	0	0	0	0	0	0	0	0	0	0	4.79051	0	0
ENST00000555162.1	3	0	0	0	0	0	0	0	0	0	0	0	0	0	0	0	0	0	0	0	0	0	0	0	0	0	0	0	0	0	0	0	0	0	0	0	0	0	0	0	0	0	0	0	0	0	0	0	0
ENST00000582087.2	3	0	6.6192	0	0	0	0	2.29046	0	0	0	0	0	0	1.88801	0	0	0	0	0	0	0	0	0	0	0	0	0	1.54996	0	0	0	3.07941	0	0	0	0	0	0	0	0	0	0	0	0	0	0	0	0
ENST00000517410.1	3	0	0	0	0	0	0	0	0	0	0	0	0	0	0	0	0	0	0	0	0	0	0	0	0	0	0	0	0	0	0	0	0	0	0	0	0	0	0	0	0	0	0	0	0	0	0	0	0
ENST00000544115.1	3	0	0	0	0	0	0	0	0	0	0	0	0	0	0	0	0	0	0	0	0	0	0	0	0	0	0	0	0	0	0	0	0	0	0	0	0	0	0	0	0	0	0	0	0	0	0	0	0
ENST00000585780.5	3	0	0	0	0	0	0	0	0	0	0	0	0	0	0	0	0	0	0	0	0	0	0	0	0	0	0	0	0	0	0	0	0	0	0	0	0	0	0	0	0	0	0	0	0	0	0	0	0
ENST00000565797.2	3	0	0	0	0	0	0	0	0	0	0	0	0	4.2729	0	0	0	0	0	0	0	0	0	0	0	0	0	0	0	0	0	0	0	0	0	0	0	0	0	0	0	0	0	0	0	0	0	0	0
ENST00000602640.1	3	0	0	0	2.32954	0	0	0	0	0	0	0	0	0	0	0	0	0	0	0	0	0	0	0	0	0	0	0	0.725286	0	0	0	0	0	0	0	0	0	0	0	0	0	0	0	0	0	0	0	0
ENST00000491962.1	3	0	0	0	0	0	0	0	0	0	0	0	0	0	0	0	0	0	0	0	1.0301	4.66859	0	0	0	0	0	0	0	0	0	0	0	0	0	5.27786	0	2.40284	0	0	0	0	0	0	5.46163	0	0	0	0
ENST00000587088.1	3	0	0	0	0	0	0	0	0	0	0	0	0	0	0	0	0	0	0	0	0	0	0	0	0	0	0	0	0	0	0	0	0	0	0	0	0	0	0	0	0	0	0	0	0	0	0	0	0
ENST00000364957.1	3	0	0	0	0	0	0	0	0	0	0	0	0	0	0	0	0	0	0	0	0	0	3.28042	0	0	0	0	0	0	0	0	0	0	0	0	0	0	0	0	0	0	0	0	0	0	0	0	0	0
ENST00000648391.1	3	0.636216	0	0	0	3.25558	0	0	0	0	2.51446	0	4.49705	1.88964	0	0	0	5.01091	0	0	0	0	0	3.15515	0	6.3543	2.11104	0	0	2.33305	0	0.670739	0.427718	2.61468	0	0	4.16322	0.932398	0.294724	0.528004	0.237259	0.267006	0	0	0	0	0	0	0
ENST00000615852.1	3	0	0	0	0	0	0	0	0	0	0	0	0	0	0	0	0	0	0	0	0	0	0	0	0	0	0	0	0	0	0	0	0	0	0	0	0	0	0	0	0	0	0	0	0	0	0	0	0
ENST00000522373.1	3	0	0	0	0	1.24649	0	0	0	0	0	0	0	0	0	0	0	0	0	3.41063	0	0	5.12473	7.74614	0	0	0	0	0	0	0	0	6.43539	0	0	0	0	1.57703	2.76772	0	3.00947	0	0	0	5.70664	0	0	0	0
ENST00000438705.3	3	0	0	0	0	0	0	0	0	0	0	0	0	0	0	0	0	0	0	0	0	0	0	0	0	1.94249	0	0	0	0	0	0	0	0	0	0	0	0	0	0	0	0	0	0	0	0	0	0	0
ENST00000602520.5	7	0	0	0	0	0	0	0	0	0	0	0	0	0	0	0	0	0	0	0	0	0	0	0	0	0	0	0	0	0	0	0	0	0	0	0	0	0	0	0	0	0	0	0	0	0	0	0	0
ENST00000436656.5	7	0	0	0	0	0	0	0	0	0	0	0	0	0	0	0	0	0	0	0	0	0	0	0	0	0	0	0	0	0	0	0	0	0	0	0	0	0	0	0	0	0	0	0	0	0	0	0	0
ENST00000483140.5	7	0	0	0	0	0	0	0	0	0	0	0	0	0	0	0	0	0	0	0	0	0	0	0	0	0	0	0	0	5.84309	0	0	0	0	0	0	0	0	0	0	0	0	0	0	0	0	0	0	0
ENST00000437930.4	7	6.77219	0	0.433303	0.489775	0	0	0	0	0	0	4.07747	0	0	6.63453	2.78525	0	3.88923	0	0.35459	0.868869	0.658856	0	0.481573	0	0.289093	0	0	0	0	0	0	0.607816	4.94015	8.67273	5.8905	0	2.83809	0	0.335655	0	8.19596	0	0	0	3.48936	0	0	3.81014
ENST00000604028.1	7	1.74494	0	1.0526	0	3.33126	0	0	5.45416	1.04806	0	1.84728	1.73675	1.09769	2.53869	2.85489	1.29552	1.09221	2.1706	0	2.05263	2.48229	1.41185	2.18886	0	0.769134	0	0	0	0	0.98099	1.12983	0	0	3.79746	4.81995	0	2.47362	1.78502	0.878564	3.56916	0	1.87537	0	1.68705	1.94602	1.73545	2.03644	2.08104
ENST00000561473.1	7	0	0	0	0	0	0	0	0	0	0	0	0	0	0.942669	0	0	0	0.894743	0	0	0	0	0	0	0	0	0	0	0	0	0	0	0	0	0	0	1.21235	0	0	0	0	0.51171	0	0	0	0	0	0
ENST00000452197.5	7	0	0	0	0	0	0	0	0	0	0	0	0	0	0	0	0	0	0	0	0	0	0	0	0	0	0	0	0	0	0	0	0	0	0	0	0	0	0	0	8.20893e-07	0	0	0	0	0	0	0	2.73641
ENST00000481898.5	7	0	0	0	0	0	0	0	0	0	0	0	0	0	0	0	0	0	0	0	0	0	0	0	0	0	0	0	0	0	0	0	0	0	0	0	0	0	0	0	0	0	0	0	0	0	0	0	0
ENST00000440276.2	7	0	0	0	0	0	0	0	0	0	0	0	2.36713	0	0	3.73444	0	0	0	0	3.87064	0	0	0	0	0	0	0	0	0	0	0	10.5244	0	0	0	0	0	0	2.7873	0	5.08546	0	0	0	0	0	0	0
ENST00000602890.1	7	2.55231	6.64178	0.219412	6.05819	7.99895	6.3024	5.84546	7.36682	5.39859	0	0.523924	8.52998	10.4244	4.61629	7.82307	0	0.246323	0	6.40539	8.42025	2.22759	9.24651	2.98532	7.72642	4.56081	7.2899	6.54318	0	4.86347	10.0941	4.36225	0	7.34998	8.74579	8.30208	3.03755	8.58739	0.295658	8.03107	4.31722	2.82998	0	0	10.278	5.84694	6.4412	8.27425	4.55599
ENST00000562284.1	7	2.48259	2.12564	2.39453	2.63935	1.93659	3.06964	3.29552	2.43503	3.641	2.76142	1.83285	2.38791	2.33974	2.62167	1.51824	2.18891	2.88077	1.71216	3.33103	2.08347	3.7984	3.167	3.42091	2.38738	2.91211	2.39158	1.56502	1.56115	2.48165	4.44168	2.58473	2.15584	2.51926	3.13154	2.22573	3.40758	2.2419	3.41526	2.49263	3.4536	3.30659	3.02146	2.64299	3.53254	2.82862	2.47473	3.08915	6.94833
ENST00000647034.1	7	6.45221	5.32319	5.10093	5.90567	5.4068	5.403	5.21027	5.91973	6.33185	6.86062	5.18524	5.84737	4.75471	5.9049	5.31997	8.79782	5.91878	4.32162	5.0783	7.21217	5.81075	5.8634	5.23999	6.20226	6.14991	6.21734	4.40062	4.82833	7.29416	9.04117	5.80487	6.69496	6.38297	5.30109	4.72171	6.43838	5.29926	5.1318	6.51994	5.75006	5.27846	4.16619	5.3428	6.89971	6.93186	5.57524	5.82904	5.9751
ENST00000499624.3	7	6.34386	8.11225	5.38163	3.92401	7.49358	3.88759	5.32623	3.59841	5.43485	4.38051	4.27539	6.66362	3.94855	6.78857	7.45125	7.10183	5.35193	4.41999	4.2244	4.79948	4.35413	7.42403	5.25604	7.6461	5.29508	7.75738	3.81776	7.64205	4.97897	6.62066	5.01995	5.0479	6.79045	3.89316	6.4181	6.78569	4.2932	5.21085	6.02968	5.37231	4.09496	5.34376	3.62389	5.79826	5.74758	6.04274	5.97349	5.95024
ENST00000449573.5	7	0	1.58196	0	4.55513	3.02671	1.61714	0	0	7.28791	5.6528	1.51158	0	0	7.14718	0	3.46741	5.31303	6.74188	4.1495	2.49433	0	0	8.18924	9.56017	0	8.44538	2.63045	0	8.39866	0	5.87523	9.01454	0	1.16265	2.23845	9.51411	1.20066	4.55158	5.77032	3.01129	0	1.18563	0	6.65349	1.64867	0	0	0
ENST00000623789.1	7	5.90382	5.26974	4.98635	6.09975	5.47233	5.57203	5.56427	5.25017	5.78999	5.87726	6.34451	5.80623	5.76396	6.21585	5.02963	5.46871	6.26587	5.12599	4.89115	4.99371	5.83982	6.30767	5.73311	5.48201	5.43972	5.99202	4.71677	5.27619	6.3284	6.20596	5.8002	5.83867	5.679	5.78135	6.07511	5.55337	5.8938	5.89062	6.08753	5.71318	6.21162	5.61085	5.54989	6.20486	5.61602	5.60532	4.98589	6.36005
ENST00000597411.1	7	8.64752	6.78619	7.43844	8.20777	8.93019	5.99327	7.16261	9.99404	10.9269	5.51595	6.32104	9.01486	5.48749	9.81858	7.98018	6.40994	7.43714	6.39335	8.9657	9.6687	8.94413	7.88406	7.48448	8.79907	6.29075	9.04786	6.20723	6.6005	6.52132	10.3241	9.55605	5.9798	6.11952	7.3199	7.35993	7.09568	6.40886	6.24404	6.50242	10.7888	7.01098	5.62315	6.7204	10.3726	8.64156	6.75944	5.97905	10.1372
ENST00000578152.5	7	5.0941	5.84934	6.04703	6.39068	7.61675	5.28373	7.30407	6.7573	5.76835	7.63472	6.88213	8.33119	6.17948	7.80344	6.0142	8.14824	6.47536	6.10869	6.09197	5.64671	6.59698	6.31079	7.09744	5.86754	6.36593	6.94217	5.62788	8.54897	6.60962	7.13563	5.53274	6.21946	10.1422	6.79631	7.59703	5.85042	5.70844	6.05193	7.67141	6.275	6.35829	5.59116	6.9319	9.22406	6.11006	8.73406	8.11127	6.66475
ENST00000643616.1	7	6.57739	7.99158	7.50407	6.71914	6.93096	7.434	6.52498	7.84879	7.83873	7.6886	7.09184	7.37735	6.77767	7.40604	7.21175	7.98532	7.38548	7.25539	7.01412	7.25157	7.04055	7.38253	7.33476	7.3592	7.2758	7.73827	6.45034	6.01016	6.56306	7.72923	6.78508	7.75277	7.63358	7.04498	7.73503	7.36202	7.96001	8.27367	7.35643	6.18725	7.17743	7.06638	7.81989	6.91603	7.50133	7.45667	8.753	7.7733
ENST00000591866.2	7	5.17863	5.78815	4.75911	4.59534	6.36336	8.85914	3.58951	5.619	5.55608	5.37714	8.7207	5.06492	5.82737	5.33103	5.48511	4.78182	5.34507	6.47879	4.09299	5.72512	5.17717	5.47684	6.35948	5.05201	5.19573	6.49185	5.93617	5.55175	5.31914	6.00369	4.90766	5.31558	5.36285	5.348	5.19067	9.28159	5.68643	5.85943	8.80773	4.96408	6.0927	4.70889	5.27955	8.82778	5.43467	5.63381	5.46739	6.47555
ENST00000597346.1	7	5.54938	5.81582	5.75932	5.60032	5.82838	6.43064	5.84194	5.75229	5.74807	6.05799	5.80392	5.73194	5.75563	5.91648	6.21247	5.84929	5.94474	5.77516	5.86445	5.55424	5.94831	6.50207	6.25339	6.03915	5.58747	6.39625	4.47282	5.55231	5.86062	6.30473	5.66548	5.832	6.02678	5.77316	5.4195	6.35336	5.98726	5.568	5.88783	6.21629	5.9145	5.78136	5.98428	6.06199	5.69079	5.9974	5.84954	6.16709
ENST00000418282.2	7	7.10435	9.09732	6.29867	7.26456	9.11875	7.21951	8.59579	8.04283	6.30026	7.10466	7.00916	7.33681	8.00457	6.77608	7.82767	5.01719	6.8584	6.98598	6.10223	8.06606	6.37329	5.81517	6.52212	6.17839	5.94414	9.12189	5.77418	6.30888	7.21794	6.69162	7.49986	5.89407	8.17431	8.50102	5.8608	9.00763	6.48519	7.14493	8.60725	8.54257	8.36309	8.23874	8.44213	8.6741	7.09701	7.47973	6.62181	7.1166
ENST00000623726.1	7	5.05324	6.10978	5.87044	5.43522	6.06529	5.56152	4.88107	5.26279	5.43639	5.57515	5.79228	5.50139	5.48669	6.3785	5.19922	6.75154	5.88187	5.9931	4.14052	5.45917	5.94007	6.70271	6.41396	6.4448	4.93918	6.16632	4.6868	5.96406	6.57487	5.44156	5.16236	5.84889	5.79908	6.25636	5.49272	5.66073	5.65626	6.16841	5.7644	6.37283	6.14025	5.10643	5.256	6.38011	5.74397	6.02747	6.29286	6.56617
ENST00000582080.1	7	4.50843	4.20048	3.79438	4.39201	5.12739	5.56036	4.44578	4.5219	3.95889	5.02564	6.49641	4.81586	8.17041	11.0567	4.33443	4.07316	5.2755	4.09802	3.58289	5.00675	5.17979	6.51718	4.45704	4.04115	4.8819	4.70661	1.69013	3.25606	4.95903	5.54086	4.10653	4.29633	4.4573	4.84216	4.73882	3.62257	5.62248	4.98235	10.1836	4.72891	4.37852	3.40444	5.16706	4.96544	6.70223	4.33068	5.93354	8.27137
ENST00000598378.2	7	0.321382	2.30797	0	0.58748	0.514461	0.305298	0	0	0	0.744363	0.873794	2.26672	0.822155	0.388606	0.314382	0	0.45686	0	0	0.569592	0	0.846584	0	0	0	1.69441	0.156787	0.27244	0	0.412632	1.03634	0.827355	0.763009	0.792153	0.355864	0.272839	0.215997	0.321051	0.670304	0	0	0	0	1.04033	3.80657	2.66949	0	0.483647
ENST00000624945.1	7	5.35273	5.93778	5.44018	5.72809	5.65599	5.66229	5.10528	5.54988	5.73305	5.94574	6.10018	5.33275	5.2749	5.38582	5.74605	5.5566	5.72662	5.34493	4.80897	5.01619	5.57305	5.99578	6.2684	5.99272	5.17382	6.03095	4.04045	5.10694	5.40703	6.07547	5.63341	5.29212	5.88362	5.47311	5.46989	5.38309	5.2866	5.71175	5.20725	5.34197	5.41022	5.14483	5.3342	5.74708	5.48926	5.77596	5.15453	6.27899
ENST00000641383.1	7	0.219079	0.198805	4.07977	4.60493	5.41225	4.56212	3.87982	0.213131	1.25234	0	0.665145	0	5.39689	2.64764	0	0.544634	0	0	0	4.25737	5.04321	5.42538	0.182518	0.206428	0.289329	1.6548	0	0	0.226206	3.67127	0	0.429816	0.947353	3.49697	0.19637	0	3.34896	0.621779	3.22714	2.9824	0	0.259017	3.56087	3.90092	0	1.67458	0.895479	0.532397
ENST00000522197.1	7	5.53216	5.27425	6.6381	6.52631	3.63769	5.37648	4.92912	6.28987	0	0	6.27234	4.19682	9.02618	5.03926	5.66304	6.38541	7.24915	3.99574	5.22217	5.47997	7.03869	5.89116	6.33551	6.40649	5.35534	6.84525	5.15611	4.47692	7.45885	5.65871	4.74819	8.17638	8.99875	4.33919	5.21547	7.69407	5.05669	5.52428	4.53746	8.64617	5.70027	5.03986	4.99205	6.55781	4.64962	5.53412	4.80428	7.47858
ENST00000395900.1	7	9.04574	10.0833	10.2622	9.3551	9.45222	9.77517	9.59262	10.2667	10.1781	8.96286	9.76757	9.27658	9.75498	8.55747	9.46882	9.91794	9.90176	9.58666	8.94283	10.0746	9.88367	10.4852	10.096	10.5659	9.63753	10.3881	8.08916	10.3957	9.70676	9.86936	9.9601	10.3693	9.9303	9.62347	9.80639	8.58586	9.64853	9.23355	9.75276	9.42265	9.57615	9.28241	9.73006	9.84788	9.56401	10.5226	10.2848	9.17159
ENST00000631050.2	7	0	0	0	0	0	0	0	0	0	0	0	0	0	0	0	0	0	0	0	0	3.05492	0	0	0	0	0	0	0	0	0	0	0	0	0	3.36802	0	0	0	0	0	0	0	0	0	0	11.6897	0	0
ENST00000480237.1	7	5.42085	6.33935	6.39753	6.34651	6.0739	8.06504	9.14782	8.19381	6.11347	6.54148	5.5989	6.42908	9.94877	11.0412	7.30258	7.6453	6.33258	8.18892	4.95545	5.56217	10.415	8.08253	6.25164	5.78072	8.1635	6.5359	4.53255	5.28628	6.42825	9.05727	5.03788	7.41302	7.85208	6.86037	9.22445	6.23969	6.09834	7.2886	8.89113	10.1368	8.07058	5.33787	5.71504	6.67761	5.55119	6.49811	5.01193	10.3305
ENST00000645822.1	7	6.52028	3.6481	1.70938	2.49602	1.64909	0.804501	1.90718	1.73276	2.59131	0.903635	1.23863	3.75745	2.91472	1.8835	1.38273	1.69087	3.11982	5.18111	9.03954	1.09874	3.04203	2.63428	4.63834	9.87698	1.2943	7.81339	0.877475	3.58036	8.46094	3.65426	1.51664	1.84384	4.05159	1.87595	1.23232	1.88405	0.976504	3.23395	1.83949	0.599578	2.19	1.91714	2.28047	8.64861	2.18331	2.7136	2.10217	1.12869
ENST00000621052.1	7	3.85689	4.64572	3.3771	2.85712	6.4677	4.01529	2.5351	5.89079	4.09579	8.03932	4.85993	3.48884	5.12961	4.9393	3.84138	4.46259	5.28044	3.36675	2.78528	2.91475	7.30832	7.89495	4.94741	4.61609	3.56589	4.31569	4.4632	5.24596	2.23905	5.52093	4.32949	4.7875	3.75344	6.60066	3.15065	3.60606	3.08867	3.96737	5.31327	6.37249	6.47541	5.60701	4.56652	5.84941	4.89972	3.86522	5.88338	3.1914
ENST00000563775.1	7	13.1343	14.2177	13.8333	13.599	13.7171	13.6052	13.6062	13.779	14.11	13.7715	13.7868	13.5874	13.5783	13.8054	13.7087	13.5772	13.9469	13.585	12.8065	13.4651	13.8045	13.9455	14.1935	13.9158	13.2715	13.998	12.5059	13.6168	13.5831	13.9168	13.9082	13.69	13.8192	13.7435	13.7903	13.7465	13.6893	13.5568	13.8682	13.4476	13.4068	13.0904	14.0337	13.6969	13.6388	13.9922	13.8084	14.0552
ENST00000561440.2	7	8.48861	9.0278	0	8.80791	2.4092	9.89917	1.99782	0	10.0909	0	6.84451	0	0	0	6.69684	0	2.5733	3.99525	0	5.96478	8.73793	11.2643	5.02874	2.85484	8.81899	5.88657	0	0	8.61797	6.8198	0	2.16975	2.50757	0	0	6.48935	0	8.07189	3.0077	0	8.693	0	0	0	8.64381	14.4222	13.3434	7.10338
ENST00000620778.1	7	0.740015	0.264387	0.973167	0.544125	0.902904	0.502021	0.680083	0.861264	0.555947	0	1.14608	0.410175	0.736269	0.983173	1.08091	0.690488	1.49856	1.004	0.325112	0.246479	0.728949	1.1488	0.630596	0.2743	0.588663	0.572608	0.460557	0.805987	0.943161	1.04516	0.430459	1.27492	0.396523	0.319199	0.461385	0.252342	0.486619	0.631555	0.439533	1.28829	1.10221	0.828458	0.512447	0.574335	0.653892	0.609491	0.553407	0.811959
ENST00000527986.5	7	8.25337	9.04887	6.6555	8.17754	9.33285	9.21785	7.36251	7.08156	10.3944	8.20691	7.16235	6.67317	8.98453	8.63825	7.31145	8.33306	11.4156	7.87467	8.71842	6.66904	9.64249	8.27641	11.265	9.78726	7.43766	9.30897	6.09093	7.54409	7.20503	10.4699	11.0626	9.3735	9.91855	9.67608	6.83956	8.85143	8.1137	8.9105	8.82955	7.92064	6.71367	8.01532	9.18941	9.71637	10.6379	7.83743	6.88826	7.39891
ENST00000581254.2	7	4.63408	7.06245	3.94087	6.89722	5.49928	7.00248	8.73096	9.18413	6.33071	5.7142	6.03538	6.86043	6.57825	6.34491	7.70732	7.38188	4.03948	3.12793	3.63543	5.60423	4.97105	5.8504	9.55872	6.86547	4.29249	6.18374	3.84402	5.96903	5.52345	10.0896	7.08421	3.35636	6.01513	5.1099	6.75605	13.1156	6.62018	8.74303	3.45128	2.44648	6.54776	3.94066	4.57582	5.05879	6.3335	7.98566	6.72818	6.31411
ENST00000568479.1	7	0	0	0	0	0.19646	0	0	0	0	0	0	0	0	0	0	0	0	0	0	0	0	0	0	0	0	0	0	0	0	1.71953	0	0	0	0	0	0	0	0	0	0	0	0	0	0	0	0	0	0
ENST00000443374.6	7	3.67592	3.71304	4.26508	4.04896	2.98342	5.41448	1.86834	4.74709	4.53533	1.26557	3.35154	3.55384	4.31981	3.3485	4.07926	4.58083	4.15689	4.85819	3.0283	4.33679	4.03999	4.07398	5.64268	1.84771	1.78162	3.97013	2.97256	4.0319	3.7741	5.69384	3.45287	5.08619	3.1304	3.63899	2.98805	3.99317	2.9541	4.00551	5.62008	3.99451	5.06706	4.09582	4.94297	5.42361	1.18088	4.43015	4.45061	4.16019
ENST00000518749.1	7	0	0	0	0	0	0	0	0	0	0	0	0	0	0	0	0	0	0	0	0	0	0	0	0	0	0	0	0	0	0	0	0	0	0	0	0	0	0	0	0	0	0	0	0	0	0	0	0
ENST00000500949.6	7	8.29964	8.62444	8.54704	8.22984	8.47564	8.4286	8.48688	8.81265	8.87927	8.77079	8.3617	8.36476	8.77642	8.73694	8.58428	8.7194	9.08304	8.80206	8.08323	8.14148	8.59071	8.80995	8.8065	8.71396	8.46143	8.74681	7.52774	8.22951	8.43762	8.78304	8.65509	8.45597	8.797	8.81033	8.46741	8.70065	8.5553	8.21505	8.95967	8.40201	8.6785	7.97354	8.54448	9.01425	8.16777	8.6588	8.38619	8.9877
ENST00000451400.1	7	0.393491	0.647216	0.540337	1.19223	7.64431	0.665043	0	0	0	0.73529	0	0	0.55507	0	0	1.10189	0	0	0.437922	0.760247	1.07615	0	1.02853	2.65644	0.359621	0	0	0	0.406002	5.4746	0.575467	0	0.529168	0	0.614173	3.00807	1.32719	0.602455	0.414604	0.858486	2.89319	0.448037	1.13496	1.25081	0	0	0	0
ENST00000500113.1	7	0	1.82823	1.17503	1.66214	0.637147	2.8055	1.18848	0	4.42138	2.87316	0	0.701544	0.613996	0	1.65477	5.18027	0	0	1.39305	0.385968	0.507687	0	3.69806	0	0.404284	0	0	0	0	2.60579	0.636082	0	2.01418	1.77631	0	0	0	0.971333	1.57026	1.71286	0	0	0	3.02373	0	0	2.62077	0
ENST00000501016.2	7	0.705387	0.646104	5.03135	6.57418	6.51924	1.73949	8.09862	0	3.68208	1.62889	2.43323	0	0	4.00322	0	5.61834	6.58798	0	2.82143	5.46525	7.403	7.33787	0	0.691842	5.14711	0.754016	0.627021	3.16995	0.719619	1.17035	0.980744	0	1.69897	7.23754	7.74926	0.61354	0	2.01931	5.63474	1.77711	3.94258	0	6.20848	1.04992	5.13198	6.89728	2.0934	3.70035
ENST00000642667.1	7	5.49706	5.4253	6.11701	4.8676	9.24803	9.91432	4.30594	10.0614	7.29804	6.88773	5.64692	5.09892	6.14946	8.37087	5.18027	8.37797	9.98701	6.05128	8.71104	5.18532	6.12044	3.25176	8.50781	6.60312	5.87952	4.20816	3.99714	5.39	5.94089	9.08882	4.69843	6.34284	7.0547	5.37972	5.80841	8.19662	5.70773	7.7169	8.47463	5.58491	5.10575	4.97126	6.37052	6.69251	5.70319	8.68857	6.11925	8.17031
ENST00000436423.1	7	7.94959	7.68836	8.57337	7.8699	8.16359	8.01155	7.01819	9.05426	9.39842	6.4671	8.17586	7.76599	7.6525	7.45158	7.27772	7.06144	7.83237	7.87341	6.66563	11.4133	7.68069	9.08544	7.2509	7.4287	7.94791	8.07606	7.62156	7.77167	6.93558	7.35103	7.57879	8.12681	8.10719	7.91137	9.13452	8.01475	8.38618	8.01001	7.67192	6.99712	7.40472	6.37299	8.87833	7.79429	8.07112	7.2555	7.98612	8.6846
ENST00000581152.2	7	5.96634	7.77531	7.02514	6.56736	7.19491	4.57999	5.57076	5.29834	5.15876	5.52544	5.86636	5.97291	5.01696	6.01731	7.5132	7.17299	9.18465	7.14699	4.87459	5.72895	8.6247	6.84007	12.4848	6.16673	5.62956	6.98515	3.29565	9.41833	4.16529	10.1394	7.17288	6.32623	8.65908	8.10209	9.92102	5.11558	7.49623	6.24716	8.08227	7.44986	6.03631	7.34956	5.2468	7.66073	5.68762	9.68952	8.24558	6.01628
ENST00000326677.9	7	0	0	2.28339	0	0	8.59105	0	0	0	0	6.45037	0	0	0	0	6.61573	0	0	0	0	0	0	0	8.59127	9.74055	0	0	0	0	2.46352	0	6.58966	0	6.37657e-05	11.5391	0	2.5586	0	2.21268	0	0	6.15184	0	5.52637	7.83255	10.2344	0	2.54588
ENST00000449984.1	7	7.54464	8.0928	8.1145	7.62204	7.61436	6.59176	6.20562	7.20395	7.91967	9.8298	6.91368	7.30609	8.08426	11.0232	7.22987	9.2853	7.44345	7.86313	7.51217	7.41149	8.68246	7.08556	7.45649	9.70612	6.8813	7.49535	6.87406	7.87552	8.96689	8.4724	7.64775	8.41917	8.26106	8.15406	11.5406	6.70446	7.48857	6.89653	9.75579	10.5348	7.48929	7.64617	8.16302	6.95488	7.53729	9.76634	7.63044	9.15188
ENST00000626826.1	7	1.60348	2.15503	2.52057	1.65005	1.90559	1.85058	1.7311	1.81036	2.63736	2.04815	2.95102	2.69325	1.88485	2.04045	2.42735	2.69774	2.03716	2.75886	1.95033	1.98644	2.82238	2.22389	2.33076	1.45639	2.13427	2.59502	2.17586	2.27616	2.67003	2.16618	2.14975	3.38167	3.20229	2.06879	1.6481	1.82445	2.09059	2.23324	2.2452	2.01978	2.09859	2.05785	2.15589	2.57318	2.3445	3.14687	1.8525	3.01567
ENST00000369605.8	7	0	0	0	0	0	0	0	0	0	0	5.38759	0	0	0	0	0	0	0	0	0	2.45547	0	0	0	0	0	0	0	0	0	0	0	0	0	7.06509	0	0	0	0	0	0	0	0	0	0	0	0	4.61538
ENST00000458003.1	7	2.69048	0.919753	2.37534	4.15019	2.7284	0.692693	4.68774	0.929403	1.27484	2.73038	1.4413	2.14131	4.16361	1.40346	1.87384	1.63701	1.29985	2.79251	5.2926	2.20583	4.55781	1.65383	1.0516	1.95444	0.726938	2.09344	0.874586	1.4166	1.54891	3.8413	2.12131	1.45965	2.36901	2.59076	0.638766	5.15838	1.1737	4.84096	3.5807	1.18501	5.65394	1.22017	2.06315	3.22754	2.04637	4.15432	2.03623	2.4026
ENST00000414075.5	7	0	0	0	0	0	3.77193	3.56445	0	0	0	0	3.84664	0	0	0	0	0	0	0	0	0	0	0	0	0	0	4.20626	0	0	0	0	0	0	0	0	0	0	0	0	0	0	0	0	0	0	0	3.45338	0
ENST00000582718.1	7	2.24978	4.86692	0	5.00005	7.33171	5.71563	6.33959	6.11038	4.13057	0	1.34788	7.42766	9.52038	6.0029	6.7456	0	1.23095	0	5.94786	7.72289	1.67595	7.91483	2.37607	3.70999	4.6204	5.81409	4.72019	0	3.72968	9.1676	1.9373	2.34997	6.49277	7.91633	7.54439	0	7.99814	3.2771	6.92729	3.91888	0	1.04324	0	9.13956	0	6.15597	7.55096	3.33101
ENST00000411094.1	7	9.96408	6.42495	4.79556	5.84424	9.36272	6.25349	5.71584	6.22359	11.7787	7.45526	6.96644	6.95906	4.70807	5.56398	5.24527	7.62583	5.60442	5.53681	4.78654	6.33822	8.7027	3.97416	10.5005	7.19228	7.88304	5.71567	3.61036	5.83209	7.97568	14.5894	6.05846	4.47699	5.85723	5.68262	5.24634	11.2921	6.75652	4.69985	5.6193	6.00367	6.83499	5.84746	6.4513	5.78671	5.62604	11.7571	12.4644	5.79197
ENST00000387405.1	7	0	0	0	0	0	3.96721	0	0	0	4.139	0	6.99673	0	0	0	0	0	0	0	0	4.84348	0	0	0	0	0	0	0	0	0	6.62982	0	0	0	0	0	0	0	0	0	3.64162	0	0	0	3.83619	0	0	0
ENST00000590606.5	7	0	5.28019	0	0	8.22625	2.61944	7.00698	6.80149	3.58724	0	5.71013	2.85503	8.22824	3.89692	0	4.05162	6.56289	8.06637	0	4.62621	0	2.74821	2.63423	0	0	0	1.70498	4.96194	7.03983	5.74515	7.13314	5.81325	0	0	0	1.64553	0	6.49183	6.14871	0	8.21082	0	6.88776	4.09391	0	2.40314	0	3.12256
ENST00000581170.5	7	9.00682	2.15066	9.36127	9.57398	8.72965	7.16972	8.20124	7.15034	8.50332	7.28431	8.25535	9.20236	8.32722	10.0183	7.8671	9.30179	9.18735	9.04795	4.82257	8.23013	5.63241	8.10295	9.10944	7.17401	8.22987	9.54564	1.57227	8.48462	8.89615	5.88081	7.93065	8.33481	0	6.58115	9.13863	7.2613	8.21118	4.3975	3.80435	8.25338	8.52317	8.37344	9.31333	8.08826	9.57865	7.73056	6.44892	6.93567
ENST00000580862.1	7	2.99851	7.47353	6.16811	5.54982	7.00288	0	0	0	4.37274	0	0	0	3.51889	6.46936	0	8.0034	0	6.00048	5.59832	0	7.63456	0	5.56609	8.67389	4.71416	0	5.8909	6.1474	3.9536	9.34085	0	0	7.01612	4.04674	0	3.70964	3.23457	9.0879	0	3.33133	7.94689	0	0	8.06407	5.59653	6.07532	7.21671	6.71133
ENST00000606274.1	7	0.349166	0.577972	0	0.292382	0.235881	0.327607	0	0.807869	0.821687	0.368596	0.766354	0.264978	0	0.227651	0	0.322984	0	0.692507	0.207794	0.204665	0	0	0	0.597452	0.318455	0.922008	0	0.298183	0.190625	0.245592	0.511683	0	0.255752	0	0.299593	0	0	0.534019	0	0.771068	0.264094	0.396957	0	0.262505	0	0.280182	0.362803	0.245296
ENST00000577251.2	4	0	0	0	0	0.530938	0	0	0	0	0	0	0	0	0.560562	0	0	0	0	0	0	0	0	0	0	0	0.808399	0	0	0.437944	0	0	0	0	0	2.74077	0	0	0	0	0	0	0	0.724778	0	0	0.767731	0	0
ENST00000579902.2	4	0	0	0	0	0.530938	0	0	0	0	0	0	0	0	0.560562	0	0	0	0	0	0	0	0	0	0	0	0.808399	0	0	0.437944	0	0	0	0	0	2.74077	0	0	0	0	0	0	0	0.724778	0	0	0.767731	0	0
ENST00000580041.2	4	0	0	0	0	0.530938	0	0	0	0	0	0	0	0	0.560562	0	0	0	0	0	0	0	0	0	0	0	0.808399	0	0	0.437944	0	0	0	0	0	2.74077	0	0	0	0	0	0	0	0.724778	0	0	0.767731	0	0
ENST00000581371.2	4	0	0	0	0	0.530938	0	0	0	0	0	0	0	0	0.560562	0	0	0	0	0	0	0	0	0	0	0	0.808399	0	0	0.437944	0	0	0	0	0	2.74077	0	0	0	0	0	0	0	0.724778	0	0	0.767731	0	0
ENST00000584009.2	4	0	0	0	0	0.530938	0	0	0	0	0	0	0	0	0.560562	0	0	0	0	0	0	0	0	0	0	0	0.808399	0	0	0.437944	0	0	0	0	0	2.74077	0	0	0	0	0	0	0	0.724778	0	0	0.767731	0	0
ENST00000585032.2	4	0	0	0	0	0.530938	0	0	0	0	0	0	0	0	0.560562	0	0	0	0	0	0	0	0	0	0	0	0.808399	0	0	0.437944	0	0	0	0	0	2.74077	0	0	0	0	0	0	0	0.724778	0	0	0.767731	0	0
ENST00000585239.2	4	1.61029	0	0	2.12618	3.17417	0	3.07701	0	5.98555	0	6.95307	2.06794	0	3.66079	3.20478	2.24881	0	2.51552	1.7623	1.71514	0	0	2.18132	0	0	0	5.11597	0	0	3.63336	2.56912	0	2.68284	0	0	0	2.13276	0	0	3.53129	0	6.70311	0	2.03078	5.01386	2.76469	0	2.01509
ENST00000624923.1	4	0.0944254	0.82773	0.166457	0.332091	2.10209	0.0915837	0	1.01756	0.251485	0.446956	0.0884591	0.627001	1.13777	0.13416	0.959406	0	0.140277	0.404415	1.04381	0.123061	1.80041	0.256477	0.479506	0.771291	0.206117	1.21807	0.123658	0.239193	0.159442	0	1.10988	0	0.0723691	0.200995	0.885171	1.23541	0.303158	0.167692	0.062669	0.259313	0.595329	0.463695	0.0899191	0.728748	0	0.118353	0	0.458742
ENST00000626527.1	4	0.0944254	0.82773	0.166457	0.332091	2.10209	0.0915837	0	1.01756	0.251485	0.446956	0.0884591	0.627001	1.13777	0.13416	0.959406	0	0.140277	0.404415	1.04381	0.123061	1.80041	0.256477	0.479506	0.771291	0.206117	1.21807	0.123658	0.239193	0.159442	0	1.10988	0	0.0723691	0.200995	0.885171	1.23541	0.303158	0.167692	0.062669	0.259313	0.595329	0.463695	0.0899191	0.728748	0	0.118353	0	0.458742
ENST00000615776.1	4	0	0	0	0	0	2.23769	0	0	0	0	7.04108	1.99093	3.09891	2.60823	0	2.21333	2.79622	0	0	0	0	0	0	0	0	4.0237	0	0	0	0	4.30846	0	0	0	0	5.51437	0	0	1.71888	0	0	1.80515	0	0	3.85668	3.38592	5.12174	2.67245
ENST00000613842.1	4	0	0	0	1.67937	2.32718	0	0	0	0	0	2.42228	2.81532	0	0	0	0	2.16066	0	0	0	0	0	2.13901	0	0	5.39244	0	0	0	0	5.43564	6.94692	0	0	5.6683	3.62375	0	4.88352	0	0	0	0	0	0	3.17803	3.35048	0	1.91482
ENST00000615981.1	4	3.32536	0	0	1.50594	4.21584	0	0	0	0	0	2.16941	0	4.7594	8.05051	0	0	0	0	0	0	0	0	0	0	4.63845	0	0	0	0	0	0	0	0	0	0	0	4.4813	0	2.19586	0	0	0	4.6035	0	6.0838	3.01497	0	0
ENST00000647117.1	4	0	1.18869	1.00222	3.18637	0.400187	0.645032	0	0.514034	1.71483	1.38027	2.79815	0.427247	1.34702	0.662607	0	1.19658	1.83361	1.63421	0	0.190978	0	2.34217	3.6351	0	1.53945	0	0.6746	0.589555	0	0	0.817578	0	0.429327	0.331789	0	0	0.372665	0	0	0.378991	0	0.345461	0	0	0	2.66557	0.977306	0
ENST00000611637.1	4	0	0	2.29054	0	0	0	3.35704	0	6.00627	0	0	0	0	0	0	0	0	0	0	0	6.64434	0	0	0	0	0	1.39456	0	1.692	0	0	0	2.46619	1.66353	4.13103	2.12902	0	0	0	0	0	0	0	0	0	0	0	1.47116
ENST00000577919.2	4	0	0	2.7631	0	0	0	0	0	0	3.77656	0	0	3.69572	0	0	0	2.81523	2.45983	4.97318	0	1.77111	0	4.13963	0	1.48891	0	0	0	1.61848	0	0	2.73688	1.68491	0	0	0	0	0	0	1.844	0	1.76621	0	0	0	0	0	0
ENST00000616060.1	4	0	0	5.85011	0	4.71761e-07	0	0	2.24036	0	3.88591	6.28716	0	4.16107	4.84615	0	0	0	7.22491	0	0	0	0	0	0	0	0	0	5.8841	5.63873	0	0	0	0	0	3.7941	0	0	3.47258	0	2.77335	0	0	0	1.98736	0	2.07916	0	4.84953
ENST00000577235.2	4	0	0	0	0	4.24142	0	0	2.14007	0	2.24211	0	4.75272	1.96503	3.3867	0	1.99261	0	2.93752	0	0	0	3.1224	0	0	0	5.56163	4.29715	6.97329	0	4.35527	0	0	4.09705	0	0	6.05562	0	1.96673	0	0	0	0	4.0373	7.04307	0	0	3.07682	4.97914
ENST00000620071.1	4	0	0	0	0.630507	1.42457	0	2.33559	0	0	0	1.08873	1.96497	4.28155	5.05628	0	0	3.46216	0	0	0	2.59693	0	0.284629	0	0	0	0	1.05473	0	0.920485	0	2.69526	0	0	0	1.73418	0	1.048	0	1.70146	0	0	0	0	0	0	0	0.919152
ENST00000620648.1	4	0	0	0	0.630507	1.42457	0	2.33559	0	0	0	1.08873	1.96497	4.28155	5.05628	0	0	3.46216	0	0	0	2.59693	0	0.284629	0	0	0	0	1.05473	0	0.920485	0	2.69526	0	0	0	1.73418	0	1.048	0	1.70146	0	0	0	0	0	0	0	0.919152
ENST00000621297.1	4	0	0	0	0.630507	1.42457	0	2.33559	0	0	0	1.08873	1.96497	4.28155	5.05628	0	0	3.46216	0	0	0	2.59693	0	0.284629	0	0	0	0	1.05473	0	0.920485	0	2.69526	0	0	0	1.73418	0	1.048	0	1.70146	0	0	0	0	0	0	0	0.919152
ENST00000366402.2	4	0	0.843608	0	0	1.86106	0	0	0	0	0	1.45704	2.44261	0	0	0	0	0	0	0	0	0	0	2.5908	1.52119	0	0	0.89191	5.25516	0	1.24804	1.46057	0	0	0	0	0	0	0	0	1.22583	0	0	1.63761	0	0	1.39831	0	1.31096
ENST00000640886.1	4	0	0.843608	0	0	1.86106	0	0	0	0	0	1.45704	2.44261	0	0	0	0	0	0	0	0	0	0	2.5908	1.52119	0	0	0.89191	5.25516	0	1.24804	1.46057	0	0	0	0	0	0	0	0	1.22583	0	0	1.63761	0	0	1.39831	0	1.31096
ENST00000618020.1	4	0	0	0.432039	1.29003	1.33885	0	1.26355	0	0.370188	0.642685	3.6547	0.731044	1.85102	1.32244	0	0	1.252	1.98595	0.958596	1.11983	0	0.959252	0	0	0.970705	1.995	2.9238	0	0	0.648778	0.460366	0.876813	1.52661	0.333579	0	0	0	0.445895	2.70013	0	0	4.50217	0.622618	0	0	0.387763	0	0.660002
ENST00000588097.5	4	0	1.63592	2.13259	0	0.301894	0.320158	0.67182	0.983475	1.48826	0.294735	0.364259	0.581796	3.04101	0.280305	0	0	0.585998	2.22175	0	0.287098	0.437651	0	1.4111	0	0.338913	0.46426	1.04827	0	0.230387	1.74191	1.66239	0.551453	1.49566	0	0.627663	0	1.42754	1.37762	0.438657	1.82211	0	1.47007	0	0.951977	0	1.45788	1.48967	0
ENST00000650181.1	4	0.30651	1.06818	0	0.654893	0.829514	0.979233	1.54632	0	0	0	0	0	1.85858	0.814934	0.404467	0	0.29811	0	0	0	0.260965	0.485058	0.319546	0	0.194838	0	0.465924	1.79905	0	0.700856	0.55279	0	0.296225	0.265869	0.330662	0	0	0.44388	1.16	0	0	0.450471	0	2.58575	0.328484	1.65974	0	0.331901
ENST00000439298.5	4	0	1.06108	0	0.320758	0	0.6437	0	0	0	0.719629	0	0.533593	0	0	0	0	0	0.749049	0	0.226533	0.776043	0	0	1.43136	0	0.727117	0	1.83272	0.697768	0.486911	0	0	0.896415	0.416865	0.593134	0	1.05606	0.575067	0	2.03896	0	0.431749	0	0.524544	0	0	0	0.497595
ENST00000413053.2	4	0	0	2.74171	3.29208	0.703188	0	0.71733	0	1.21478	0	1.04937	1.15519	0.398146	4.14928	0.956421	0.364609	0.934433	0	0	0	0.276811	0.750661	0.595161	2.26983	0.467498	0.671833	0	3.81599	0.21644	1.04944	0	0	0.568762	0.231217	0.6129	0	0.704066	0.350683	0	2.28861	0.757747	0.474003	0	2.41707	0	0.337859	0	0
ENST00000641788.1	4	1.75485	1.32451	0.652007	2.77702	3.22306	0	3.33081	0.695453	0.702467	0.78619	0	0	0.586332	1.63528	0	0	0.587283	0	0	1.94898	0	2.43714	1.05706	1.8199	0.384757	0	0.665232	1.72269	1.26074	2.1944	0.61465	0	0	3.14907	0.707768	0.88	0.510107	1.79985	0	0	1.03168	2.7775	0	2.14733	0	1.03197	1.26921	0.572591
ENST00000641433.1	4	0	0.974814	3.62889	0.613656	0	0	0	0.468972	0	0	0.898807	0	1.50845	1.25438	0	0	0.688929	0	0.637547	1.31846	1.59391	0	2.97672	0.264511	0.185548	0	0.358759	1.26622	2.098	0	2.60214	0	0.811113	0.301549	0	0	1.39965	0.504257	0.823623	0.955098	1.90284	0.982175	0	1.44204	0.235526	1.51035	0	1.05015
ENST00000592718.1	4	0.484518	1.33234	1.45505	0.438722	0	0	0	0	0	1.43137	0	1.53034	0.482467	0.223482	0.339883	0	2.1918	1.70931	0	0.226607	0	0	0	0.321633	0.443952	0	0.153682	0	1.39866	0	2.64004	0	0.250906	0	0	0.296649	0.812399	0	0.191551	1.91676	0	1.61135	0	0.5691	0	0	0	2.10356
ENST00000559008.2	4	0.110006	0	0	0	0.512367	1.65041	0.192301	0	0.651229	0	0	0	0	0.140385	0.212369	0	0	0.454852	0.123848	0.121642	0	0	0.333769	0	0.0996254	0.758943	0	0.179542	0.122314	0	0.168768	0	0	0.909759	0	0	0	2.89196	0.120174	0.400964	0	0.131795	0	0.300514	0	0.421054	0.583871	0.280633
ENST00000433761.2	4	0	1.22721	0	0	0	0	0	0	1.02256	3.98383	0	1.08878	1.07261	0	2.00529	1.26691	0	5.31734	0	0	1.4717	0	0	0	0	2.07224	0	0	0	0	2.15312	0	2.4353	0	1.17175	0	0.966411	0	0.85512	1.54465	0	0	0	1.38063	1.24667	1.10612	2.46226	1.6219
ENST00000624980.1	4	1.27703	1.54316	2.64913	0	1.06478	0	0	0.800132	3.97891	3.11351	1.13593	2.39346	3.37741	0.595225	0.769261	0	2.59645	0.904751	0	2.12786	1.41373	3.25189	0	2.60327	0	0	0	2.71958	2.44055	0.551642	1.59978	3.62286	2.62094	1.12485	1.12825	0	2.41933	0.702402	0.613022	1.68236	0.605525	1.61727	1.24658	4.26687	0.693824	0	1.37678	2.26441
ENST00000608477.1	4	1.90939	1.2093	0.604875	1.10085	1.31323	1.08672	0.188276	0.207152	0.882392	2.78034	1.47446	1.7632	1.96813	2.20913	2.32432	0.646534	1.75514	3.06733	0.550905	1.26266	1.56549	1.57665	3.98424	1.24258	0.470243	2.77577	1.71164	1.4784	1.45362	5.15294	2.36327	1.84776	1.4404	1.09502	1.82181	1.28285	1.09993	1.04632	1.47014	1.88951	1.13693	0.51263	0.834195	0.897055	0.62327	1.25839	0.608211	2.27325
ENST00000562349.1	4	0	0	5.70622	0	1.48509	0	0	0	1.53827	3.36073	0	0	1.59003	1.43661	0	0	0	2.62159	0	0	4.57714	0	0	0	0	2.77807	0	1.82251	0	0	0	0	0	1.6272	0	0	0	0	0	0	2.5352	0	0	0.29478	0	1.58576	0	0
ENST00000581489.1	4	0	0.715245	3.57056	2.4758	1.69409	0	1.53073	0	1.48257	4.4286	0	0	1.64069	4.49475	3.70062	0	0.604446	2.15156	0	0	1.75653	0	0	0	0	0	2.21632	0	0.490236	0	4.9873	0	0	1.17082	0	0	0	2.07933	2.25833	0.597218	0	2.75724	0	2.32454	0	0	1.29346	1.40833
ENST00000649665.1	4	0.245834	0	0	0.384238	0.788477	0.758718	0	0.422307	0.333173	1.13011	0.396529	0	0.351756	0.34033	0	0.426547	0	1.6536	0.275536	0.143162	0.291288	0	0.929246	0	0.223451	0	1.49214	0.392077	0.476033	0	0.368216	0	0	0.498879	0	0	0.988696	0.394717	0	1.25988	0.383072	1.62245	0	0.982491	0.401491	0	0	0
ENST00000612122.1	4	0	0	0	1.39072	2.56535	0	3.03577	0	0	0	8.79862	0	0	0	0	0	6.88609	0	0	0	6.54814	0	0	0	0	0	3.30234	0	2.31887	0	0	0	0	0	0	0	4.88001	0	1.55974	0	0	0	0	2.05127	0	0	0	0
ENST00000427824.1	4	0	0	0	0.236551	0.878244	0.48526	3.08428	0.259042	0.202472	0.297061	0	0	0	0.186206	0	0	0	0.358348	0.70379	0.0857103	0.341216	0	0.61073	0	0	0.316308	0.124513	0	0.696128	1.53637	0	1.00318	3.62339	1.06433	0	0	0.625198	0	0	0	0	0.320564	0	0	1.76724	0.250167	0	0.233644
ENST00000493825.1	4	0	0	0	1.53197	2.75394	0	3.08669	1.88139	0	4.01555	0	5.81601	2.86134	3.84845	2.451	0	0	2.58164	0	1.26376	0	0	0	0	0	4.80016	0	2.22633	0	0	0	2.63346	2.12034	0	3.56272	2.09173	3.04226	0	0	1.89413	2.15018	0	0	0	0	0	2.32401	2.08012
ENST00000649025.1	4	0.545052	0.561388	0.288289	0	1.98568	0	0.352707	0.358883	0.523392	0.415063	0	0	0	0	0.390236	0	0.309217	0.797945	0	2.05905	1.3061	0	0.323785	1.53506	0.227278	0	0.334355	2.45232	0	0.938661	0.356039	0.410961	2.17412	0.428871	0.33351	0.622973	0	0.591856	0.235744	2.02145	1.38456	0.442088	0	0	1.15576	0	0	2.37973
ENST00000610878.1	4	0	4.43968	0	0	0	0	0	3.50585	2.06172	0	2.08509	0	4.80703	3.38884	0	0	4.93166	0	3.78807	1.03391	1.29233	0	0	7.92101	2.19658	0	3.46441	3.41129	0	3.39611	0.0418173	5.03906	0	0	5.34278	3.1562	2.81221	2.04402	0	4.36036	0	0	3.03614	6.09339	0	0	0	0
ENST00000619837.1	4	0	2.24383	0	0	0	0	0.35054	0	0	0	0	0	0	6.8309	0	0	2.85292	0	3.00563	0	0	0	2.16872	0	0	0	0	0	0	1.97955	5.63513	0	0	0	0	0	0	0	0	0	0	0	0	0	0	0	0	0
ENST00000355837.4	4	0.0602032	0	0.512492	0.125448	1.57932	0.390479	0	1.04472	0.0726387	0	0.0881039	0	0.0899035	1.36865	0	0.103021	0	0	1.17704	0.356694	0	0	0.441722	0.223109	0.189265	0.217218	0	0	0.31798	0	1.48429	0	2.34693	0.131653	0.459234	0.466237	0.240811	1.14315	2.57774	0.624281	0.351717	1.91587	0.0965945	0.789107	0	1.06899	0	0.178243
ENST00000512428.1	4	0	0	0	1.40352	0	0.426347	0.425692	0	0	1.17786	0	0.42741	0	0.956576	0	0.42124	2.63789	0.532965	0.504257	0.273663	0.520967	0	0	0	0.222416	0.906136	0	0	0	0	0	0	0	5.21833	3.53356	0	0.28776	0.680766	0	1.41698	0	0.280042	0.770765	0	0	0	0	1.909
ENST00000644133.1	4	0	0.687959	2.58598	0	2.68429	0.69374	0	1.9982	3.71075	0	0	3.02297	2.20923	0.525913	0	1.14206	0	0.800049	0.458006	0.248902	1.41828	0	0.60702	6.15733	0.375515	0.881429	0.366227	0.723081	2.14153	1.24444	0	4.72109	4.21988	1.47553	3.56606	0	1.13312	0.619766	0.475984	0.982445	0	0	0.704242	0.567796	0.714617	0	0	1.01391
ENST00000398067.2	4	1.59265	4.24823	2.76245	1.42734	5.1088	0	0	2.2845	3.01795	0	3.39138	0	2.92813	7.10898	5.0898	0	0	0	1.45537	0	0	3.93746	2.91769	7.21764	0	5.38785	1.52217	0	0	0	0	0	1.8986	0	2.19109	3.07003	3.45347	3.58195	0	3.1728	0	3.77418	0	3.72659	0	5.5453	3.27973	2.80773
ENST00000585776.5	4	0	0	3.28008	0	3.98919	1.0234	3.57577	0	2.93187	0	0	0.549217	0	2.70728	0	0	0.556529	0	2.74719	0.23192	0	0	0	0	0	0.757984	1.21957	0	0.407941	0	0	0	0	1.45971	0	0	0	0	0	0.494806	0	0	0	5.38746	0	0	0	0.511446
ENST00000467082.2	4	0	8.56052	0	3.51579	0	0	0	0	0	0	5.84644	4.8912	0	0	0	0	0	0	5.69291	0	6.82185	0	0	0	0	5.10253	0	0	5.73797	2.2987	0	0	4.76326	2.32726	0	0	4.02839	0	0	5.3204	0	0	0	3.31516	4.29263	5.40679	0	4.18892
ENST00000613809.1	4	0.232371	0.364414	0	0	3.77307	0	0	0	0	1.44536	0	0.305773	0.563343	2.11412	0	0	0.830524	0	0	1.49535	4.13319	0	0	0	0	0	2.7067	0	0.91287	0.467159	0	2.05094	0.298292	0	0	0	1.12463	0.353912	0	0.513752	0	2.32363	0.451597	0.869481	0	0	0	0
ENST00000425388.1	4	0.686577	0	0.727466	1.2042	0.844365	0	0	0	0.509878	2.78069	0	0	0.594591	0.502362	0	0	0	0	0	0	1.00161	0	0.998594	0	0	1.57523	0	0.602726	2.586	0.8536	0.967431	0	0	0	0	0	0.801592	0	0	0	0	0	0	0	0.664751	0	0.702502	0
ENST00000419300.3	4	0.162674	1.45259	2.7157	0.711123	0.324447	3.29451	0.578839	0.170743	1.83831	0.714017	5.22153	2.98997	0.996	2.24944	0	0.44326	0.264825	0.477142	0.329538	0.638117	4.37579	1.56494	0.696609	4.09138	0.281157	0.188444	0.950266	2.48335	0.829908	0.550693	1.22626	1.01908	0.216183	2.10285	1.76105	0.299728	2.15417	1.69356	0.366486	0.701237	0.118485	1.76226	0.176904	1.00075	1.56454	1.86354	1.5584	0.870878
ENST00000517664.1	4	0	0	0.548829	4.27755	3.55927	0	0	0	1.80534	2.55611	0.351099	2.2877	2.27725	0.918014	0	0	0	1.82577	0	0.124479	0	0	0	0.932055	0	0	0.186067	0.862812	0.433749	0.728054	2.15027	0	3.26406	0	0.627194	0	0.286403	3.23705	0	0	0	1.69791	0	0	0	0	0.418825	0
ENST00000455424.1	4	0.475509	0.399866	0	2.69775	2.09817	0.431901	0.389959	0.760809	0	0.439961	0.400616	0.758533	2.37048	1.79201	0	0.564552	1.42355	0.779366	1.37858	1.92755	1.02241	2.91854	1.29774	1.19489	0.560416	0.454944	0.518256	2.06222	1.84632	0	1.0483	0.831044	0.864746	0.673649	0.93306	0.38298	1.88553	1.17241	1.39231	2.78474	0.780613	3.31662	0.420987	0.843653	0.703157	0.358209	1.09845	2.18974
ENST00000620533.1	4	2.1504	0	0	0	1.75926	0	0	0	1.84277	0	0	0	0	1.72199	0	0	0	0	0	0	0	0	2.01522	0	0	0	1.37404	2.92716	2.36126	6.43722	0	0	0	0	0	2.09982	1.4083	1.5831	0	1.78354	0	1.64656	0	0	0	2.7678	0	0
ENST00000579267.2	4	0.867365	2.37062	0	0	1.7768	0	0	2.13068	0	0	0	0	0	0	0	2.95517	0	0	0	0	0	0	0	0	0	0	0	0	0	9.46823	5.23382	0	0	0	0	0	1.77599	0	0	1.84833	0	0	0	0	3.92856	0	0	2.22989
ENST00000592670.5	4	0	0	0	1.10361	0	0	0	0	0	0.976772	0	1.58696e-07	0.457647	0	0	0	0	0	0	0	0.298902	0	0	0	0	1.15266	0.430403	0	1.61138	0.849946	0	0	0.762011	0	0	0	0	0.936367	0	1.08685	0	0	0	1.02589	0.402957	0	0	0.364689
ENST00000578437.2	4	0	0	0	1.42016	1.87132	0	0	0	0	0	0	0	0	0	0	0	0	0	2.44646	4.30574	0	0	0	0	0	0	0	0	4.32744	0	2.06926	0	0	0	0	0	0	0	0	4.25937	0	0	0	2.6509	0	0	0	0
ENST00000624442.1	4	0	0	0.902896	0	0.130558	0	0	0	0.531333	0	0	0.130956	0	0.826997	0.142927	0	0.390964	0	0	0	0	0.409452	0	0.460401	0.0637659	0	0.0630114	0	0.675455	0	0	0.16155	1.39435	0	0.117297	0.229336	0.0843688	0	0	0.443942	0	0.464767	0.131604	0.485701	0	0	0	0.301529
ENST00000648183.1	4	0	0	0	0	0	2.86315	1.14789	0	0	0	2.98795	1.33853	0	0	0	0	1.00289	2.07964	3.18524	0.49218	0	5.40065	0	0	0	2.38148	0	0.693743	0	0.0379997	0	0	0	0	0	0	0	0	0.893304	0	1.38902	2.7042	0	1.86849	4.62601	0	0	4.98968
[truncated: 822 more columns]
