# Supplementary material for: Single-cell long noncoding RNA (lncRNA) transcriptome implicates MALAT1 in triple-negative breast cancer (TNBC) resistance to neoadjuvant chemotherapy
Source: Cell Death Discov. 2021 Jan 25;7:23. doi: 10.1038/s41420-020-00383-y (PMC7835365; doi:10.1038/s41420-020-00383-y)
Supplement: Supplementary file 3 — Supplementary table 3 [file 41420_2020_383_MOESM3_ESM.xlsx]

## Sheet: FinalMarkerHeatmap
Supplementary table 3. Marker heatmap for KTN615 pre and mid NAC
UID	4:mid_SRX3119111	4:mid_SRX3119266	4:mid_SRX3119249	4:mid_SRX3119110	4:mid_SRX3119123	6:mid_SRX3119391	6:mid_SRX3119316	6:mid_SRX3119459	6:mid_SRX3119103	2:mid_SRX3119238	2:mid_SRX3119262	2:mid_SRX3122369	2:mid_SRX3119243	2:mid_SRX3119124	2:mid_SRX3119125	2:mid_SRX3119202	2:mid_SRX3118993	2:mid_SRX3122368	2:mid_SRX3118984	2:mid_SRX3119206	2:mid_SRX3119195	2:mid_SRX3119038	2:mid_SRX3119239	2:mid_SRX3118987	2:mid_SRX3119190	2:mid_SRX3119204	2:mid_SRX3119118	2:mid_SRX3118973	2:mid_SRX3119050	2:mid_SRX3122366	2:mid_SRX3119100	2:mid_SRX3119109	2:mid_SRX3119205	2:mid_SRX3118989	2:mid_SRX3118986	2:mid_SRX3119342	2:mid_SRX3119263	2:mid_SRX3119185	2:mid_SRX3119460	2:mid_SRX3119335	2:mid_SRX3119117	2:mid_SRX3119044	2:mid_SRX3119184	2:mid_SRX3119046	2:mid_SRX3119268	2:mid_SRX3119020	2:mid_SRX3119201	2:mid_SRX3119178	2:mid_SRX3119267
column_clusters-flat	4	4	4	4	4	6	6	6	6	2	2	2	2	2	2	2	2	2	2	2	2	2	2	2	2	2	2	2	2	2	2	2	2	2	2	2	2	2	2	2	2	2	2	2	2	2	2	2	2
ENST00000408865.1	0	0	4.65152	0	0	0	0	0	0	10.3523	9.50367	8.37405	8.59741	8.92079	6.69232	8.05818	8.66415	8.26868	8.16201	7.57844	5.94744	7.63594	9.19784	5.96626	8.55117	6.71244	9.80345	6.47834	6.63858	8.46641	9.10756	8.08987	7.16395	7.4511	8.03816	6.38375	7.30671	6.77521	10.2643	8.96679	3.85476	7.6467	7.71641	6.53094	8.31997	7.46023	6.4732	6.56764	8.21072
ENST00000597450.1	0	0	0	0	2.66807	0	0	0	0	7.52382	6.64272	0	6.72024	5.3908	6.22252	3.81061	4.01178	5.14301	6.22806	0	5.02495	0	5.77794	5.67336	4.8146	4.99959	0	6.15599	4.56009	0	6.71001	0	6.85488	6.45209	0	5.57177	0	3.80937	3.91795	4.95606	2.9278	6.27899	4.78595	6.6166	0	1.63196	0	6.15	0
ENST00000610481.1	0	0	0	0	0	0	0	0	0	9.96465	8.66284	10.8743	7.62423	7.63581	8.29466	6.57955	11.3168	0	7.03882	10.0956	10.5694	10.5795	11.1821	8.98288	9.22516	9.0342	10.2194	8.94692	7.72891	8.69034	0	6.811	2.67e-06	8.94331	9.51084	0	9.53293	8.53702	0	0	9.29028	0	0	8.91539	0	0	7.52802	0	0
ENST00000561392.1	0	0	0	0	0	0	0	0.565163	2.4035	7.69877	7.05633	4.30243	6.14856	3.03906	6.56526	0	6.95582	6.79656	5.55189	5.02428	2.08647	3.76599	5.2223	4.87406	0	5.43132	0	0	0	4.48675	2.42022	3.57908	3.66551	4.00888	6.09864	3.87799	0	0	0	7.61893	0	0	5.42965	0	0	0	0	0	0
ENST00000635612.1	0	0	0	0	0	0	0	0.565163	2.4035	7.69877	7.05633	4.30243	6.14856	3.03906	6.56526	0	6.95582	6.79656	5.55189	5.02428	2.08647	3.76599	5.2223	4.87406	0	5.43132	0	0	0	4.48675	2.42022	3.57908	3.66551	4.00888	6.09864	3.87799	0	0	0	7.61893	0	0	5.42965	0	0	0	0	0	0
ENST00000581905.1	0	0	0	0	4.5819	0	1.53695	0	2.50046	0	6.39122	4.90465	4.75813	7.00139	6.4211	4.75244	7.63913	6.33839	5.23955	9.11025	2.82488	6.12374	2.73307	5.78817	4.29911	6.65274	0	4.63191	6.14343	5.97998	9.85641	0	4.80393	2.48907	5.54607	9.03338	5.4652	6.75338	5.67383	8.32072	0	6.45152	5.63549	1.50773	4.89039	7.3732	5.79824	5.88466	7.06516
ENST00000406213.1	0	0	2.74643	3.21748	0.924983	1.4386	0.516534	0.48482	3.63529	5.77516	4.96229	4.41948	4.65001	6.49732	6.66786	4.69095	3.04823	3.24953	4.04256	2.66935	2.39376	5.68436	5.06914	3.84538	3.10038	2.57958	4.0178	3.52168	3.74353	3.79941	3.50053	3.29785	1.9891	3.01525	5.04589	2.14331	3.63943	4.20619	3.74058	5.7062	1.934	2.35946	4.35659	2.37007	3.37409	3.28926	1.51055	3.78618	5.09115
ENST00000625226.1	0	0	2.74643	3.21748	0.924983	1.4386	0.516534	0.48482	3.63529	5.77516	4.96229	4.41948	4.65001	6.49732	6.66786	4.69095	3.04823	3.24953	4.04256	2.66935	2.39376	5.68436	5.06914	3.84538	3.10038	2.57958	4.0178	3.52168	3.74353	3.79941	3.50053	3.29785	1.9891	3.01525	5.04589	2.14331	3.63943	4.20619	3.74058	5.7062	1.934	2.35946	4.35659	2.37007	3.37409	3.28926	1.51055	3.78618	5.09115
ENST00000399387.8	0	0	2.48704	0	0.776639	0	0	0	1.46831	5.70798	4.42724	3.26806	3.92351	2.97812	3.76688	2.3056	3.51139	2.19157	1.88008	0	3.07076	3.31066	4.95548	1.62042	2.40057	3.62635	0	3.83849	3.46066	2.85695	2.94665	2.57535	2.74569	2.89765	0	3.89712	3.39443	0	5.64049	2.67715	1.03099	4.08288	1.6894	1.23625	3.762	3.79192	2.84217	3.581	0
ENST00000625598.1	10.7332	10.7471	11.8503	12.2091	11.0309	8.32656	7.18568	6.24686	10.9743	12.9716	12.1861	12.6011	12.741	12.5669	11.9559	12.1699	12.8309	12.4888	12.1624	11.9886	10.599	11.0289	12.5383	11.5084	11.986	12.5005	9.48983	12.347	11.4783	11.243	10.4832	11.4783	10.9641	11.5292	12.1559	12.2355	12.8603	12.3372	11.0734	10.6832	10.7961	12.3877	11.9254	12.56	11.4357	11.06	10.3846	11.9414	11.4643
ENST00000627981.1	10.7332	10.7471	11.8503	12.2091	11.0309	8.32656	7.18568	6.24686	10.9743	12.9716	12.1861	12.6011	12.741	12.5669	11.9559	12.1699	12.8309	12.4888	12.1624	11.9886	10.599	11.0289	12.5383	11.5084	11.986	12.5005	9.48983	12.347	11.4783	11.243	10.4832	11.4783	10.9641	11.5292	12.1559	12.2355	12.8603	12.3372	11.0734	10.6832	10.7961	12.3877	11.9254	12.56	11.4357	11.06	10.3846	11.9414	11.4643
ENST00000631211.1	10.7332	10.7471	11.8503	12.2091	11.0309	8.32656	7.18568	6.24686	10.9743	12.9716	12.1861	12.6011	12.741	12.5669	11.9559	12.1699	12.8309	12.4888	12.1624	11.9886	10.599	11.0289	12.5383	11.5084	11.986	12.5005	9.48983	12.347	11.4783	11.243	10.4832	11.4783	10.9641	11.5292	12.1559	12.2355	12.8603	12.3372	11.0734	10.6832	10.7961	12.3877	11.9254	12.56	11.4357	11.06	10.3846	11.9414	11.4643
ENST00000442037.5	0	4.41137	6.55533	0	3.1618	0	0	0.610189	3.72422	6.38565	4.47186	5.94509	6.61614	6.83204	5.83289	3.98157	5.99678	0	5.99605	6.45695	1.85051	2.88852	3.12281	4.04102	4.08429	6.73273	4.80424	5.65003	2.86654	5.02979	6.45716	4.35522	4.47335	5.38295	0	5.4375	3.98637	0	0	0	2.62253	6.04876	0	3.39205	0	5.99839	4.32103	1.12958	5.28392
ENST00000557226.1	0	0	0	6.02359	4.01511	3.21518	0	0	6.74478	9.45265	7.27808	8.1923	8.92158	8.73701	4.94716	7.37009	8.01407	7.37137	7.69111	9.96	5.00086	6.6829	9.42808	8.42375	7.02656	0	10.9081	7.50066	7.32437	9.86197	2.62425	8.00163	3.26015	6.55893	0	0	6.62452	0	0	0	9.682	6.06164	3.48958	8.39565	7.4495	6.20965	0	5.75804	0
ENST00000427111.4	5.47547	5.57752	6.26716	7.40732	7.34618	0	1.80627	0.548744	5.22241	9.08038	7.0137	6.49295	8.06515	7.49701	7.46564	7.80649	6.98414	7.32456	7.17872	5.57798	5.16712	6.4948	7.21433	5.74618	8.13356	7.99812	4.96792	6.49781	6.18274	5.37912	9.44517	6.35539	6.25588	5.80666	6.49759	7.18817	7.17852	6.20094	6.42469	8.2916	6.72006	6.03156	6.0756	6.04759	7.00394	6.69788	6.59958	6.0174	6.58472
ENST00000581152.2	8.88741	9.12186	10.736	10.7551	10.8859	6.05808	5.02587	5.10432	10.324	13.1835	12.8364	12.0343	11.3206	12.1459	12.3145	11.7689	12.049	12.4604	10.8923	11.7503	11.6535	13.7155	11.6839	11.473	12.6855	11.6556	11.1243	11.0435	11.7923	11.4022	10.7011	10.7973	10.5137	11.5855	13.2004	11.0699	10.8229	12.6165	11.4786	12.4964	11.5818	10.9822	11.2277	9.80888	11.8145	11.2659	11.5649	10.4965	12.6174
ENST00000649486.1	0	0	0	0	1.86269	0	0	0	0	4.65234	2.70129	0	3.70493	1.89721	3.7478	0	2.23	3.664	2.9186	0	2.69862	0	3.03003	3.3589	3.00192	1.64701	0	3.9839	2.05279	0	3.71573	0	3.45692	3.91654	0	2.79215	0	2.15868	0.701412	0	1.1953	3.50396	1.46934	2.42776	0	3.98511	0	3.79543	0
ENST00000420528.5	0	1.45534	0.51642	0.366987	0.721371	0.159969	0.22484	0.209118	2.26947	0.618556	0.757988	0.637488	1.09882	1.15638	3.54425	0.700143	1.26089	2.80777	2.11997	0.3859	1.41592	1.48533	1.35841	1.34171	0.507459	0.742736	0.729724	0.851746	0.842142	2.26765	3.18479	0.930361	0.911452	1.00103	0.178639	0.765293	2.21082	0.184265	1.37488	0.635928	0.166011	0.907252	0.865219	2.49623	1.57912	0.848885	0.180054	0.538815	0.568125
ENST00000426916.5	0	1.45534	0.51642	0.366987	0.721371	0.159969	0.22484	0.209118	2.26947	0.618556	0.757988	0.637488	1.09882	1.15638	3.54425	0.700143	1.26089	2.80777	2.11997	0.3859	1.41592	1.48533	1.35841	1.34171	0.507459	0.742736	0.729724	0.851746	0.842142	2.26765	3.18479	0.930361	0.911452	1.00103	0.178639	0.765293	2.21082	0.184265	1.37488	0.635928	0.166011	0.907252	0.865219	2.49623	1.57912	0.848885	0.180054	0.538815	0.568125
ENST00000450620.5	0	1.45534	0.51642	0.366987	0.721371	0.159969	0.22484	0.209118	2.26947	0.618556	0.757988	0.637488	1.09882	1.15638	3.54425	0.700143	1.26089	2.80777	2.11997	0.3859	1.41592	1.48533	1.35841	1.34171	0.507459	0.742736	0.729724	0.851746	0.842142	2.26765	3.18479	0.930361	0.911452	1.00103	0.178639	0.765293	2.21082	0.184265	1.37488	0.635928	0.166011	0.907252	0.865219	2.49623	1.57912	0.848885	0.180054	0.538815	0.568125
ENST00000454932.5	0	1.45534	0.51642	0.366987	0.721371	0.159969	0.22484	0.209118	2.26947	0.618556	0.757988	0.637488	1.09882	1.15638	3.54425	0.700143	1.26089	2.80777	2.11997	0.3859	1.41592	1.48533	1.35841	1.34171	0.507459	0.742736	0.729724	0.851746	0.842142	2.26765	3.18479	0.930361	0.911452	1.00103	0.178639	0.765293	2.21082	0.184265	1.37488	0.635928	0.166011	0.907252	0.865219	2.49623	1.57912	0.848885	0.180054	0.538815	0.568125
ENST00000580629.2	0	0	0	0	6.20415	0	0	0	0	0	2.07548	9.97764	4.64358	0	0	11.7783	9.6531	8.69932	2.3474	0	9.32711	5.91399	0	0	1.62434	10.7302	7.5001	6.21759	7.58384	8.13313	6.73072	0	6.68319	1.98001	0	6.39534	0	0	9.34291	0	7.90488	7.19963	0	9.01345	8.63213	5.05153	10.8704	8.15572	0
ENST00000513899.1	6.84295	6.6059	8.53204	9.8047	9.17032	3.30936	3.85066	2.64049	7.74081	5.12004	9.69555	8.06159	11.1044	10.3219	9.28478	7.79865	10.0544	5.00484	10.8326	8.03968	6.75862	8.72062	9.39583	6.96667	9.61781	9.15804	8.84579	10.7925	11.6805	7.04498	6.47168	8.74116	11.2505	9.01004	9.54623	10.5602	5.41991	8.94879	8.9006	12.0098	7.76333	9.40734	9.9249	9.66389	8.75557	12.3879	8.94012	8.6062	8.97024
ENST00000465466.1	0	0	2.12308	0	0.843243	0.591474	0	0	0	5.62319	5.97529	0	3.77496	4.96528	4.05683	0	4.04915	5.51219	1.42808	2.50749	1.72482	2.22374	4.78906	0	3.94925	3.57156	0	1.37756	3.23822	1.17699	1.2796	4.35038	0	2.36351	2.55237	1.32053	0	0.92363	3.09524	4.87326	3.98305	2.81445	3.76285	2.39466	0	0	0	0	0
ENST00000585776.5	0	0	1.15614	0	0	0.456361	0	0	0	3.17906	2.06326	2.13034	3.59254	0	0.808874	3.20185	0	1.20466	1.48505	0	0.5399	1.87468	1.35646	1.31858	4.23579	4.92796	0	4.37372	2.97413	0.951658	3.61087	0	2.91258	2.94339	0	2.54603	1.60518	5.2541	1.23204	0.879159	0	2.16588	0	0.597111	1.92023	2.29627	0	3.03652	2.81917
ENST00000565313.1	0	0	0	0	3.98163	0	0	0	0	0	8.71047	0	8.86079	8.6521	6.93901	7.14579	0	6.87225	9.11074	0	5.31241	6.32638	7.69849	3.50255	3.79239	7.77898	0	0	6.34586	0	0	6.76949	2.2489	7.05851	8.72949	0	8.8046	7.2539	0	0	0	5.20029	0	4.04123	0	9.07319	3.24041	0	0
ENST00000566974.1	0	1.35113	5.65647	4.50139	6.48464	1.54167	0.972643	0	2.6181	6.02488	7.20693	8.22013	4.54029	3.97536	6.68476	7.06224	7.66705	5.9102	5.08338	6.50532	4.19218	5.48949	0	3.83116	6.49829	3.67564	0	6.5785	3.27712	3.11372	5.06414	4.47278	4.51843	3.75048	0	7.49863	4.04882	7.88143	0	0.773509	7.4988	4.9131	4.2368	5.31467	4.46553	1.73957	2.54906	5.7434	5.32575
ENST00000621981.1	10.5016	10.4178	12.1681	11.8952	11.6608	7.05654	6.07805	5.08045	13.3941	14.9859	14.5227	13.5832	15.0701	14.0176	14.4971	13.7064	13.9803	13.9948	14.0543	12.5609	12.8966	13.6314	13.5046	13.9889	13.5551	13.498	13.3995	14.3674	13.0672	14.0944	14.6004	12.8401	13.2723	13.1272	13.9801	14.0842	13.3067	12.9866	14.5644	14.466	13.624	14.498	14.7897	13.6404	13.0527	13.7383	12.51	13.5119	14.0888
ENST00000567563.1	0	0	4.82912	0	3.54502	0	0	0	5.82417	6.90873	4.19071	4.31546	4.71499	3.04066	6.78869	4.47366	5.8261	7.42167	6.64904	6.58809	3.73882	6.57833	6.03027	4.58731	5.6472	0	7.92345	5.40577	0	0	5.11934	0	5.68196	4.71548	7.36761	0	0	6.9346	6.38941	6.13259	3.95914	2.74788	5.94367	3.30534	0	5.46526	3.18288	1.68598	6.18669
ENST00000413935.5	0	1.45534	0.51642	0.366987	0.721371	0.159969	0.22484	0.209118	2.26947	0.618556	0.757988	0.637488	1.09882	1.15638	3.54425	0.700143	1.26089	2.80777	2.11997	0.3859	1.41592	1.48533	1.35841	1.34171	0.507459	0.742736	0.729724	0.851746	0.842142	2.26765	3.18479	0.930361	0.911452	1.00103	0.178639	0.765293	2.21082	0.184265	1.37488	0.635928	0.166011	0.907252	0.865219	2.49623	1.57912	0.848885	0.180054	0.538815	0.568125
ENST00000425397.5	0	1.45534	0.51642	0.366987	0.721371	0.159969	0.22484	0.209118	2.26947	0.618556	0.757988	0.637488	1.09882	1.15638	3.54425	0.700143	1.26089	2.80777	2.11997	0.3859	1.41592	1.48533	1.35841	1.34171	0.507459	0.742736	0.729724	0.851746	0.842142	2.26765	3.18479	0.930361	0.911452	1.00103	0.178639	0.765293	2.21082	0.184265	1.37488	0.635928	0.166011	0.907252	0.865219	2.49623	1.57912	0.848885	0.180054	0.538815	0.568125
ENST00000581254.2	9.51048	8.78967	10.7038	10.984	10.3549	6.19683	6.44735	4.60713	10.5233	13.3021	12.3702	11.634	10.712	11.5235	11.2936	10.5226	10.766	12.0454	10.0829	11.8876	10.8931	12.1843	11.8628	10.888	11.8302	11.7249	11.2127	11.4228	11.1768	11.1903	10.8206	10.3355	10.5036	11.3993	13.1195	10.9259	10.3041	11.6796	10.6743	11.8368	11.2111	11.1476	10.6298	9.38857	11.3794	11.0453	10.9621	10.4015	11.3788
ENST00000442326.1	0	0	0	0	0	0	0	0	5.73035	7.97868	0	6.64599	7.40245	2.58849	3.10033	0	7.00748	0	5.78301	0	2.9887	0	2.89591	0	0	0	0	0	0	5.65605	4.55723	5.68967	4.5825	0	0	6.87731	5.645	2.89611	7.74714	7.3211	0	5.38816	4.03303	2.86597	5.38623	4.31407	0	5.57425	0
ENST00000632624.1	0	0	0	0	0	0	0	0	0	2.26503	1.06382	0	3.76464	1.09559	0.742827	0	2.13673	0	2.11806	0	2.50329	0	0	0.992655	0	1.26446	0	2.38964	0	0	2.01282	0	2.48514	0	0	3.32462	0	0	2.98704	0	0	0	0	0	0	3.81352	0	0	0
ENST00000512675.1	0	0	1.1286	0	0	0	0	0	0	0.573067	1.5312	1.78419	2.05326	1.29751	1.47226	1.55215	0	0.624873	1.44809	0	0.422841	0	1.17141	0	0.878616	0.831233	0	1.41755	0.87157	0.905251	2.59611	1.85108	0	0	0	1.62506	0	0.664549	0.719218	0.899671	0.817388	1.79878	1.15671	0	0	0	0	0.398856	2.59314
ENST00000565573.1	0	0	0	0	0	0	0	0	0	0	4.18252	0	1.67913	0	0	1.70816	2.47543	3.10606	0	0	2.89018	3.30161	4.63044	0	1.56173	3.00452	0	2.61322	3.13269	0	0	0	0	0	2.309	0	0	0	3.32696	0	0	0	0	0	0	0	0	0	0
ENST00000578216.1	0	3.20993	5.32512	7.43794	3.62079	0	1.69026	0.758744	0	7.99299	6.92992	8.89021	6.92007	5.41018	6.73432	7.09921	0	6.70987	6.33168	0	5.91147	5.47327	0	4.40932	2.51422	7.96896	5.2985	4.43819	5.23749	6.88032	0	0	6.45687	3.41936	0	8.09366	7.52357	0	0	4.24133	6.96816	6.5017	3.85773	1.72413	3.31983	6.2586	3.7527	5.62498	7.80283
ENST00000331944.10	0	0	0	0	4.59339	0	0	0	0	5.91943	5.84095	4.43136	4.3112	8.59543	6.23948	0	0	5.93156	3.9803	7.29035	0	4.14083	0	0	0	0	0	3.76371	5.53239	7.24224	0	0	0	3.76904	0	0	0	0	0	9.52895	0	0	0	7.38864	7.9605	6.14219	0	0	8.12776
ENST00000455038.1	0	0	0	0	0	0	0	0	2.29514	4.53939	0	0	2.74782	0	0	0	0	3.88996	0	0	1.16603	3.36723	1.72558	0	2.82624	0	0	0	0	0	2.53586	0	3.8139	2.51985	0	0	0	6.47613	3.34872	5.17879	0	3.3078	5.27735	0	0	1.7329	0	2.84388	0
ENST00000496150.3	0	0	0	5.34878	0	0	0	0	0	0	0	9.23776	7.45227	0	0	0	0	6.60873	0	9.334	8.51388	0	10.7797	0	0	8.79203	0	10.1686	7.26892	7.31056	0	0	9.51442	0	12.7764	7.48646	9.68375	0	0	0	10.9451	8.41422	0	8.10102	9.47735	0	0	5.63418	0
ENST00000576784.1	7.20897	5.45634	7.40174	7.96436	8.65393	3.05827	3.59069	3.50047	6.9046	10.0152	9.56155	8.85786	9.67283	9.19069	9.62627	9.117	8.94408	9.10086	7.82646	8.28574	7.26679	8.17899	9.01069	8.20387	8.52718	9.38964	5.72897	6.36297	8.11378	5.63101	7.73223	8.61544	8.23341	5.87846	8.2492	8.26351	6.91243	10.0018	9.34371	7.17754	5.24217	7.03111	7.8485	6.78365	7.12671	7.13194	6.15548	7.50171	7.61556
ENST00000559008.2	0	0	0.448639	0.714539	0.416868	0	0	0	0	0.991049	1.53519	0	0	0.195724	0.621404	2.08246	1.86848	0.405536	2.11191	0	0.600562	0	0.253573	0.182134	0.997514	0.294966	1.70646	0.588994	0.587416	0	2.88749	1.40642	0	1.19842	0.586654	0.704222	0.678528	0.453917	1.13502	0	0.270085	0.32595	0.840805	0.592833	0.572631	0.268839	0	1.16506	2.0038
ENST00000612122.1	0	0	0	5.48578	0	0	0	0	0	0	0	12.0087	3.20266	0	1.03417	12.0052	0	10.0399	0	0	9.00118	4.22653	8.96214	0	2.77216	10.36	0	5.79672	0	6.06253	7.19362	7.5205	6.67927	0	0	7.30233	0	0	0	6.70895	6.4973	6.15629	0	7.47778	11.2144	7.24327	0	9.58285	9.3183
ENST00000433601.1	4.18391	2.87105	0	3.58514	2.37628	0	0.914959	1.06959	3.54857	6.14019	4.4312	0	5.63193	5.30994	4.86391	5.64337	0	0	3.68814	0	2.54321	0	3.11785	2.6916	3.47892	1.32581	6.30648	4.56966	5.02816	3.22455	0.719261	0	6.19776	1.2584	2.15218	6.09018	0	1.82485	2.87528	4.75573	4.59683	6.3172	4.8104	4.70697	0	5.80395	3.32306	0.703296	5.36405
ENST00000632961.1	4.18391	2.87105	0	3.58514	2.37628	0	0.914959	1.06959	3.54857	6.14019	4.4312	0	5.63193	5.30994	4.86391	5.64337	0	0	3.68814	0	2.54321	0	3.11785	2.6916	3.47892	1.32581	6.30648	4.56966	5.02816	3.22455	0.719261	0	6.19776	1.2584	2.15218	6.09018	0	1.82485	2.87528	4.75573	4.59683	6.3172	4.8104	4.70697	0	5.80395	3.32306	0.703296	5.36405
ENST00000475674.3	7.57651	0	0	7.58987	0	0	0	0	0	0	10.7459	0	5.34098	0	0	0	0	10.0571	8.18537	9.84516	6.63181	0	0	0	0	7.53745	7.08539	0	9.01796	8.34463	0	0	0	0	0	0	9.49767	0	0	0	0	5.47728	0	6.88817	8.77526	6.51727	0	6.99449	0
ENST00000487345.3	0	0	0	0	0	0	0	0	0	7.11188	9.30583	0	7.92178	0	0	5.77234	0	6.56991	0	0	0	0	0	5.75915	0	0	0	3.80827	4.95424	4.76904	3.61693	0	0	7.63019	0	0	0	0	0	0	0	0	0	0	0	0	0	0	0
ENST00000582635.2	0	0	0	0	0	0	0	0	0	7.11188	9.30583	0	7.92178	0	0	5.77234	0	6.56991	0	0	0	0	0	5.75915	0	0	0	3.80827	4.95424	4.76904	3.61693	0	0	7.63019	0	0	0	0	0	0	0	0	0	0	0	0	0	0	0
ENST00000433761.2	0	0	1.9686	0	1.26388	0	0	0	1.97214	1.7908	4.51128	2.14201	1.40749	2.27851	2.67905	1.84231	1.83172	1.27881	0	3.25333	0.941886	0	2.5277	2.79243	2.43007	0	0	2.75588	4.33588	0	3.30781	0	1.69431	1.86978	0	1.88278	0	0	1.43748	2.39586	2.20166	2.23713	0	1.68349	0	0	1.97673	1.80338	0
ENST00000583521.1	0	3.89995	7.35594	6.0341	4.76952	3.32047	2.13272	0	3.43224	7.28419	5.53333	4.0042	7.05734	0	6.84592	5.84278	6.05458	5.02943	3.89717	8.57808	3.13658	4.98249	3.95972	6.32061	7.01352	4.71214	0	4.18133	6.6816	5.88602	0	8.13486	4.5389	5.51316	0	0	0	3.10635	0	0	7.10307	0	6.65823	6.96826	0	2.87874	4.73186	4.8319	5.84714
ENST00000387392.1	10.6277	9.20141	11.8845	11.2068	11.7458	6.52176	5.71452	4.77981	11.1361	13.3722	12.2564	11.6951	12.9311	12.399	11.8722	11.3502	12.8625	11.9784	11.0858	12.1209	10.5141	11.3883	11.7378	11.8405	12.3616	12.2486	11.4109	12.1465	11.0813	12.2753	12.8209	12.357	11.9946	11.3261	12.1062	13.5744	11.7057	12.0904	11.8953	11.8544	11.5777	13.6405	12.7569	12.1294	11.7136	12.7235	10.4994	12.2289	11.3411
ENST00000577235.2	0	7.07225	0	0	6.04884	0	0	0	0	10.0657	10.988	7.8147	5.69204	7.63431	9.23889	8.87304	0	7.92107	7.35283	8.05135	8.8516	10.3994	0	7.67762	9.96926	0	0	8.80001	2.54163	8.60535	7.40003	0	8.06269	9.32745	0	6.24635	0	10.2191	0	0	0	9.42827	5.66994	0	7.33295	3.00878	0	8.16372	0
ENST00000580735.2	0	0	4.64884	0	4.59531	3.16462	0	1.5282	0	8.4109	8.07791	6.84474	6.8888	0	0	7.85011	8.09102	0	3.48357	0	6.47314	0	8.8931	6.85365	9.10347	0	7.03491	0	0	6.19666	4.65328	6.55074	5.11599	8.16465	0	0	6.83852	0	5.8869	6.57814	0	5.79203	0	0	7.29857	8.22749	9.05345	7.66999	0
ENST00000576554.1	0	0	0	0	0	0	0	0	0	0	4.19985	0	3.49069	4.01514	2.94152	0	0	0	0	0	2.56783	4.24492	0	0	0	0	0	0	4.86656	0	0	0	0	0	0	0	0	0	0	0	4.82577	0	0	4.01388	0	0	0	2.87603	0
ENST00000506172.2	0	0	2.30182	2.77777	1.51308	0	0.802733	0	0	3.15895	2.60212	1.99083	2.54514	0.627422	1.20291	2.68973	1.06767	3.15634	3.23918	0	2.91114	1.93225	3.0975	2.1687	2.30871	1.81936	2.39445	2.65702	2.16885	2.12758	4.40417	2.00085	1.10625	2.22093	0	2.4903	1.68448	0.766788	1.30065	2.47296	2.2692	2.50074	0.763931	2.38326	2.68315	3.39324	1.17837	2.53214	0
ENST00000546686.1	0	0	0	0	0	0	0	0	0	0	2.60879	0	2.30703	1.2397	1.39886	2.68336	1.24445	0.814084	0	0	0	3.54358	1.47474	0	0	0	0	0	0	0	0	0	0	0	0	0	0	0	0	3.87845	0	0	0	0	0	0	0	0	0
ENST00000437781.5	0	3.39801	0	0	3.74222	0	0	0	0	4.53073	4.67714	6.4241	2.89959	1.65736	5.32849	5.46976	0	0	0	4.33106	3.43287	0	0	0	0	3.01985	0	0	0	4.59057	0	4.5722	6.13257	2.45696	0	0	5.45263	0	0	0	0	0	1.3841	0	0	0	1.6281	2.49807	0
ENST00000415067.1	2.66804	0.729152	0	2.269	3.08972	0	0	0	2.03716	0	0	4.10806	0	0	0.783773	3.96567	1.57528	3.87898	0	0	1.1	0	2.26559	3.90163	0	4.02211	0	0	2.67664	0.76901	0.667728	2.05551	0	2.5585	0	3.07917	0	2.48491	4.82923	0	3.86179	3.54601	4.55293	0.886451	0	4.47133	0	0	0
ENST00000416355.1	2.66804	0.729152	0	2.269	3.08972	0	0	0	2.03716	0	0	4.10806	0	0	0.783773	3.96567	1.57528	3.87898	0	0	1.1	0	2.26559	3.90163	0	4.02211	0	0	2.67664	0.76901	0.667728	2.05551	0	2.5585	0	3.07917	0	2.48491	4.82923	0	3.86179	3.54601	4.55293	0.886451	0	4.47133	0	0	0
ENST00000418520.1	2.66804	0.729152	0	2.269	3.08972	0	0	0	2.03716	0	0	4.10806	0	0	0.783773	3.96567	1.57528	3.87898	0	0	1.1	0	2.26559	3.90163	0	4.02211	0	0	2.67664	0.76901	0.667728	2.05551	0	2.5585	0	3.07917	0	2.48491	4.82923	0	3.86179	3.54601	4.55293	0.886451	0	4.47133	0	0	0
ENST00000486913.3	2.99149	0	2.14633	3.6968	2.3308	1.02405	0	0	3.87838	8.19092	6.78288	5.49511	7.13886	4.90145	5.40964	6.53357	5.55567	5.59221	5.7705	5.82402	4.30544	4.00135	4.97138	5.20397	3.52983	6.73809	0	5.03273	4.18968	6.03167	1.77917	4.25563	3.22662	3.89603	4.53917	5.64324	4.21642	0	6.54743	3.95132	4.01283	6.63925	6.7726	2.85175	5.21496	3.8844	3.65238	4.07837	6.36412
ENST00000445817.1	2.7167	4.29134	5.84011	5.00944	6.34413	2.48842	3.10412	1.65644	5.76773	9.63408	8.23106	8.09224	8.36543	8.88682	8.43614	7.5541	8.30878	7.99447	8.25677	6.03191	5.49803	8.11338	7.9274	6.33719	6.50081	7.24611	7.9312	6.99432	7.40021	7.55301	10.4165	6.84156	7.15522	6.19171	7.42642	6.60012	7.58277	7.67665	8.19099	8.34	6.88988	7.71158	7.61604	6.05682	7.0424	7.8402	6.66949	7.0467	7.46563
ENST00000473595.1	0	0	1.00639	3.41594	1.43657	0	0	0	0	2.0046	1.26254	2.58686	2.55353	1.57639	1.13047	1.75647	1.70881	0.503394	1.75976	0	0.645237	0	0	2.08151	0	4.04508	1.95761	3.05419	0	1.68334	0	0	1.99154	1.92504	1.84279	0	2.48939	0.562377	1.90022	0	2.23223	1.62476	0.973383	1.62564	2.24923	0	0	2.13764	0
ENST00000639535.1	0	0	0	0	0	0	0	0	0	11.2516	11.4712	8.33195	8.89655	8.90661	10.589	7.90962	8.58233	10.6671	8.17632	8.83992	9.58397	9.94043	9.19455	9.57336	10.2681	10.3282	12.0681	8.12545	0	8.4548	4.62324	0	0	10.2668	9.47052	11.4076	6.16862	8.35421	11.4668	11.165	10.6693	9.49235	10.4739	6.91866	9.0171	6.93618	8.12027	8.3587	10.0581
ENST00000376482.3	0	0	0	0	0	0	2.55989	0	6.71733	7.1777	7.49879	5.38981	7.81753	6.11709	6.44817	5.976	4.84083	6.15195	7.13289	7.74556	5.44873	0	7.86651	3.96571	6.39817	0	0	0	4.59491	6.66373	4.04854	0	6.34588	8.70523	8.7783	5.64357	0	8.01466	6.41594	7.2891	6.58881	4.38211	4.07337	7.50168	5.59276	3.78934	0	7.06709	0
ENST00000606727.1	0	0	4.7108	0	3.27936	0	0	0.396196	3.88357	7.0189	4.95681	5.87391	6.93672	7.27059	7.1358	5.8504	6.3177	6.27695	6.32489	4.76461	5.47845	4.7373	7.29781	5.76849	4.73189	7.44184	5.90539	5.18775	4.70958	4.78547	5.56067	5.7676	5.43779	4.34916	6.11076	5.18217	6.53353	7.8891	6.28523	7.84002	6.40707	5.97585	6.5054	3.68329	3.81268	5.03921	5.02568	4.65305	6.6702
ENST00000648951.1	0	0	0	0	3.31784	0	0	0	1.37399	0	3.1342	1.47313	0	3.30507	0	0	0	1.31135	3.19745	0	1.82706	4.84682	2.16273	1.1563	0	0	4.40775	1.32971	2.14464	0	0	0	0	0	1.72286	3.76478	0	0	0.921026	3.13992	2.50413	0	3.372	2.75665	4.04532	0	0	1.20073	0
ENST00000450589.5	0	0	0	0	0	0	0	0	0	0	0	0	0	0	0	0	0	6.00415	0	0	0	0	7.86681	6.64803	0	0	0	0	0	0	1.70882	0	0	6.74199	7.64884	0	0	0	0	0	0	0	0	7.76667	0	0	0	0	0
ENST00000562644.1	0	0	0	6.52231	6.33267	0	2.23354	0	6.30404	8.28653	9.56318	8.36437	8.48505	10.0962	8.73358	7.78243	6.3166	5.7783	4.72522	9.23912	6.33943	8.2339	7.31755	6.5999	5.61801	4.40648	8.71078	8.51472	7.47972	6.1	6.28715	7.70102	7.54624	6.96399	8.36418	7.38455	8.75183	9.1845	8.53037	8.95328	6.8992	7.62336	8.38657	5.65955	0	9.15506	4.99637	5.08044	8.41806
ENST00000602890.1	0	9.18765	10.4449	11.7958	12.0969	0	4.08877	4.85451	7.32621	7.75713	6.66152	8.06309	8.15169	8.27313	6.99709	7.81383	8.2624	6.76719	6.75411	4.74476	7.3125	7.15023	6.44888	7.67961	7.68898	8.93808	14.6797	9.12286	7.14562	12.2474	6.75201	11.2673	8.50335	6.74532	6.33957	8.00047	8.04831	7.69536	7.7296	8.525	7.90352	7.62385	7.43332	6.81709	7.44239	11.818	6.87368	7.67847	8.32939
ENST00000573308.5	0	0	6.51473	4.41018	5.22815	0	0	0.47935	3.66768	0	5.62507	4.17724	6.4509	6.85125	5.84593	7.0625	6.02402	5.58802	3.62453	3.25506	4.02892	5.77389	6.56316	2.87211	6.03292	6.62004	0	6.42036	4.31268	5.28784	0.891574	5.22798	5.66226	4.94675	7.29444	1.88413	5.40524	0	0	6.77935	4.23944	6.96988	4.66125	7.31969	5.61946	5.13834	3.97264	5.48491	3.8213
ENST00000452197.5	2.52885	4.76962	0	9.2875	5.70174	0	0	0	5.31424	9.38863	0	4.9132	7.67673	0	6.66507	0	0	7.87004	0	0	0	0	5.88693	0.00358012	0.000720598	0	0	0	0	0	0	0	8.47e-06	0.168005	7.4732	5.13368	0	0	0	0	2.03e-05	7.37003	7.71336	5.72913	0	0	7.37798	8.62342	0
ENST00000436123.1	0	1.86926	2.17687	1.34665	4.24448	0	0	0.173422	0	5.41052	5.13297	0	5.37966	3.02736	3.55341	0.777171	0	5.31126	0.516297	3.39878	3.22677	2.72237	2.8268	0	2.95261	4.54015	1.91003	4.48327	4.37327	3.59667	5.49253	2.81293	2.90141	1.59321	0	6.53257	4.10246	6.62167	0	4.25614	2.18116	0	4.4411	2.50384	0	2.99661	3.65014	1.63603	0
ENST00000582718.1	3.90875	5.7185	7.01342	7.05545	5.94503	0	0	0.545538	3.51665	6.24546	5.75454	6.92176	6.75877	7.80008	5.69628	4.85097	6.77581	5.90432	6.17509	5.9831	4.76615	6.94757	5.63244	6.80287	6.97722	7.7865	7.51943	7.88344	6.54592	7.07931	3.74113	5.87715	7.84285	5.3411	5.2835	5.53682	7.69424	7.54685	6.84054	6.1435	6.4165	6.82349	6.97992	5.76006	5.21068	7.4515	6.70509	6.8098	0
ENST00000425104.1	0	0	0	0	0	0	0	0	4.60664	10.5695	8.13867	7.6256	8.22609	5.78316	6.34986	7.59085	7.82049	7.64426	8.24406	6.65921	5.37252	0	0	7.43821	6.52117	5.4704	0	6.85869	3.6879	5.70179	0	5.98961	3.92573	6.1394	0	7.2358	5.78241	0	7.67889	0	3.42732	6.06636	7.67721	4.22297	6.57859	0	6.39387	3.28967	7.78598
ENST00000430357.4	0	0	7.10183	6.08835	3.05153	1.8623	0	0	4.92982	8.8812	7.0868	4.99227	7.79088	7.30645	6.50822	6.54119	6.99949	7.07813	5.83255	6.55129	4.15432	5.95548	7.09726	5.45318	7.29136	5.81025	5.6569	6.77585	6.154	4.81136	7.84629	6.75446	6.181	5.7695	8.01925	7.77651	5.80844	3.45409	7.69607	6.81741	5.79073	6.53676	7.50259	5.01597	6.94214	6.43881	5.03238	6.66816	6.57413
ENST00000640437.1	0	0	0	0	0	0	0	0	0	0	4.56413	2.37451	0	4.092	0.112629	0	0	2.32123	4.90191	0	3.37987	3.31316	3.91364	2.36234	0	0	2.68817	3.26	0	0	0	3.15643	0	0	2.57733	1.43892	1.97353	0	2.27798	5.16652	4.13695	0	3.05898	1.51746	1.95529	0.987599	0	2.09328	0
ENST00000550601.5	0	0	0	0	5.25174	1.19252	0	0.679813	0	6.33138	0	3.57398	1.68855	2.48623	0	0	4.77137	5.95575	6.41029	0	0	0	0	3.50192	4.03285	0	0	2.81379	0	0	0	0	0	3.77218	0	0	0	3.95093	0	0	0	3.86627	0	0	0	4.44519	0	0	7.68544
ENST00000449573.5	6.03947	7.39096	10.3161	8.08156	6.20462	3.46449	2.1263	2.21835	8.80893	9.78357	7.80979	7.75798	9.63898	7.14493	9.18228	7.65912	10.6024	8.30468	8.94651	8.08117	6.96211	7.18903	9.70186	8.60063	9.94022	10.0945	9.49312	10.1963	8.56016	7.74192	9.4141	7.73389	6.08204	6.84904	7.89844	9.36588	9.57858	9.2357	8.66955	9.42603	8.02853	5.55643	9.79984	8.30921	7.73773	10.7705	6.26099	8.64529	8.93337
ENST00000581170.5	7.17227	5.1687	9.94292	8.39122	9.19551	2.03551	2.50436	2.60525	7.71971	10.9835	10.4067	9.72743	10.3919	10.6839	10.1183	10.1597	9.77692	10.0871	9.9305	10.2555	8.63399	9.63815	8.66391	9.00387	9.72073	10.2002	8.06236	10.7015	8.43553	9.63841	11.7982	9.78884	9.3182	9.09382	9.77274	11.8168	9.77902	7.73006	10.5563	8.99657	9.77215	9.63157	9.86314	9.25724	9.20519	10.4863	8.211	9.4734	10.4255
ENST00000633253.1	2.43069	2.34504	4.27404	4.09977	2.98085	0	0	0	3.79564	5.72708	4.59262	5.37135	3.28915	6.22481	4.90722	4.13256	5.07666	5.85511	6.06864	5.07013	4.00748	5.81543	5.07176	5.36068	3.95866	6.06664	2.58244	4.96847	3.296	6.1695	0.370884	4.16953	4.5695	5.56635	6.36179	4.01964	5.31087	1.05559	6.20534	6.2117	4.78136	2.11897	2.92741	0	3.25517	5.80251	0.987025	4.42058	3.29318
ENST00000602946.1	7.4358	6.78174	8.67925	9.08198	8.8683	3.96919	4.92785	2.98098	9.22241	13.4451	12.1462	10.7097	11.6247	12.1893	11.8368	11.6324	11.3741	11.1093	9.69468	9.51749	9.09953	11.8519	11.2224	9.74654	11.3295	11.1885	11.8128	10.2942	9.26217	8.90278	12.7072	10.4572	9.48281	9.11033	11.4193	9.11989	12.2355	10.4065	11.0548	12.153	10.2875	10.4807	10.7473	9.47746	11.2103	11.1927	8.97773	9.28763	8.66078
ENST00000440276.2	8.1621	6.71743	5.12418	7.92329	7.41623	2.67169	0	0	5.87383	0	7.73378	7.10938	0	2.25875	7.56448	6.96532	0	0	6.00735	7.96657	0	0	9.26547	5.14753	0	6.75554	0	7.97578	0	0	5.02357	6.19112	0	8.09151	7.43489	0	0	3.95417	2.46972	0	0	7.04593	8.99292	0	6.2738	0	0	7.04565	0
ENST00000593917.2	7.01116	6.76972	9.90847	8.74867	10.1987	3.42143	3.05559	3.16898	9.40835	14.2171	13.536	11.8574	13.5832	13.6492	12.8537	12.5651	12.4501	13.0109	11.8824	11.5179	11.2721	12.4813	13.2713	10.4582	12.8666	13.093	13.0543	11.9837	11.6532	11.2069	12.204	12.2571	11.1503	10.9506	12.1319	12.0545	12.2324	12.1357	13.431	14.8675	11.9562	12.0303	11.9397	11.3128	12.3882	11.9662	9.88958	11.857	13.1823
ENST00000511821.1	0	0	4.90876	4.70749	3.92162	0	0	0	3.05286	7.88579	7.55043	6.89536	7.96298	7.80448	7.90393	5.81999	6.93017	7.8528	7.51562	5.48458	6.28782	5.14768	6.02353	5.22394	7.45561	4.96388	5.61317	8.28589	5.41753	4.72173	3.42835	5.15726	5.75295	5.49251	8.32823	6.25032	6.54028	5.20494	3.54447	6.77837	5.80059	5.20136	7.33734	6.00084	7.73186	5.88761	4.00231	6.39357	5.68122
ENST00000573479.1	3.99133	2.69788	6.07308	0	0	0	0	0.570659	2.2342	2.54245	7.8374	7.37125	9.31235	3.46787	5.145	9.06517	6.65456	2.71706	1.59105	6.8117	1.7407	4.7703	3.81058	0	7.96683	7.6117	5.2305	4.64641	1.93739	1.95088	7.16295	7.73103	5.08694	6.16427	2.77024	6.39783	0	2.89612	4.19762	0	4.45133	1.9257	4.92281	2.39883	0	0	5.55008	0	7.2717
ENST00000602330.1	0	0	0	6.48346	0	0	3.76964	0	5.76497	0	4.9228	7.6285	0	8.45397	6.16915	8.82414	0	4.837	4.25693	0	5.70443	0	3.77839	5.80715	0	7.7465	6.0226	4.97204	0	3.98884	3.33686	0	0	5.55143	7.16316	0	0	0	0	4.62411	5.35505	0	7.95368	4.87406	0	2.74211	8.07261	4.47046	0
ENST00000414504.6	0	0	4.73282	0	1.78467	0	0	0	0	5.79821	3.53253	0	5.0513	1.68809	1.87781	1.69579	5.50514	1.79472	0	0	0	2.9549	2.41655	2.02593	3.39241	2.97099	0	2.59721	2.73883	3.13885	7.16734	0	1.16347	0	0	2.50484	0	2.17475	1.30296	0	0	4.4416	1.26658	0	0	2.45275	0	3.72857	3.62959
ENST00000433108.1	0	0	0	0	0	0	0	0	0	0	0	1.48223	0	0	0	0	0	0	0	0	0	0	0	0	0	0	0	1.21037	0	0	0	0	0	0.365983	0	0	0	0	0	0	0	0	0	0	0	0	0	0.29998	0
ENST00000464125.1	0	0	0	0	0	0	0	0	0	0	0	0	0	0	0	0	0	0	0	0	0	0	0	0	0	0	0	1.57347	0	0	0	0	0	0	0	0	0	0	0	0	0	0	0	0	0	0	0	0	0
ENST00000650352.1	0	0	0	0	0	0	0	0	0	4.98172	0	0	3.79501	1.42646	0	0	4.00521	0	0	0	0	3.07616	4.34722	0	0	0	0	0	0	0	0	0	0	0	0	0	0	0	0	3.26051	0	0	0	0	0	0	0	1.69602	0
ENST00000641383.1	0	2.47416	3.53116	3.05124	5.0766	1.65625	0.444997	1.04495	3.52742	5.13077	4.10084	2.10184	5.26048	2.87516	3.94844	3.74161	3.28785	4.18292	3.61603	4.09283	3.69094	3.26717	2.90982	4.06896	4.50192	3.70252	3.37361	3.9115	3.33594	3.46554	4.07108	3.87368	2.81672	2.1562	0	3.71078	2.96953	5.36336	0.867144	4.80689	2.84414	2.01733	4.69468	2.81671	2.46883	5.36347	3.96332	3.88428	2.04065
ENST00000546566.5	2.96355	0	0	0	2.56354	0	0	0	1.41978	5.58781	3.75445	1.67261	0.730822	4.55094	7.9242	2.72109	4.28105	5.06299	4.8029	0	2.89575	6.285	0.939248	4.35447	5.50714	4.75999	0	2.96478	1.13976	0	0	0	0	4.71269	0	0	0	0	0	0	0	4.80273	2.45535	0	1.73906	3.72881	1.38677	0.542628	0
ENST00000640330.1	0	6.88305	7.28317	8.09477	8.05429	4.69406	0	0	9.72787	9.55458	8.58371	8.3546	8.76009	4.01822	9.05001	9.57209	10.5048	9.78902	5.23292	7.67392	8.83037	0	8.49565	5.43527	7.88075	9.43227	0	10.1216	8.9708	8.41054	3.52469	10.0299	6.84737	5.7719	8.04101	0	6.98989	8.36483	10.2976	7.50595	7.60969	9.78149	7.76906	9.57155	9.67622	7.60983	8.60095	6.79884	9.8883
ENST00000590606.5	5.26281	5.14345	6.92324	8.49138	7.07017	1.81782	3.1076	1.47179	6.62964	9.16388	8.42587	6.36199	8.73761	7.9096	6.66966	6.83031	7.97524	8.34983	6.86861	8.11612	7.17263	7.69814	7.88218	5.98733	8.11991	8.16593	7.14318	8.77268	7.44106	8.54872	7.52739	7.66151	6.5074	7.29183	4.57981	8.41551	6.58789	5.69732	7.53062	8.41773	7.02873	8.42713	7.53465	5.50284	7.85039	8.39597	6.24197	6.80576	7.93793
ENST00000438872.1	5.86318	2.6482	5.55325	0	6.35472	0	0	0	4.48016	5.99642	1.32575	2.39016	6.57576	2.06971	1.96027	5.69137	6.53944	7.34233	5.87202	0	4.85452	0	4.69279	4.70023	3.57572	6.2154	5.57316	6.36277	5.27861	3.87899	1.03842	6.67491	6.55204	4.62053	5.50427	7.09798	4.73037	6.47607	5.93369	6.32546	5.63536	7.23613	6.30436	2.96347	6.00414	6.40661	2.21577	5.83677	6.84466
ENST00000483140.5	5.76262	4.6755	8.0462	8.21762	4.81262	0	0	0	5.09003	6.66891	7.91285	1.80214	9.69242	7.88732	5.63898	0	6.81147	6.6887	0	0	0	0	0	6.29061	7.5874	8.01655	0	6.67759	0	7.3423	5.56867	4.61205	5.68779	0	8.38034	5.35339	6.1432	0	8.3029	0	2.34723	9.39075	0	5.17601	0	0	4.15517	0	6.25
ENST00000501016.2	5.49643	5.15971	6.97766	4.32299	5.73054	3.34132	4.06002	2.76852	6.68391	4.32988	6.26272	7.2975	7.3765	5.18716	6.1811	5.80468	5.79174	6.27555	6.77103	6.63529	5.75233	5.29143	6.91044	4.38696	6.33602	8.09882	6.36849	6.33134	5.78371	6.86792	10.9844	4.76662	6.60812	5.18037	6.6466	9.14845	4.58584	8.01559	8.03715	8.05421	7.27164	6.88787	6.78829	6.65223	4.86494	7.32264	6.14858	6.70682	5.16118
ENST00000612009.1	0	0	5.83374	0	6.59283	1.8132	0	0	3.64561	0	0	0	3.91756	5.7493	0	7.18185	0	7.03	4.79869	5.64064	2.5713	0	4.2868	0	0	0	0	0	0	5.67767	4.47232	0	0	6.40169	0	7.3327	7.73361	0	0	4.55775	5.60767	0	3.21976	6.93273	0	4.98788	0	5.31102	0
ENST00000448718.5	0	0	0	0	0	0	0	0	0	0	0	0	6.40737	0	4.87363	6.92167	0	0	7.46508	9.39834	0	0	0	0	7.51207	0	0	0	0	0	0	0	0	6.54409	0	6.71646	0	0	0	8.15051	7.24116	5.96004	7.5156	0	0	0	0	7.97262	0
ENST00000561440.2	0	9.56528	11.9187	10.7964	11.3518	5.25509	3.60637	3.73351	9.89535	12.8296	13.6564	13.2231	13.9321	13.6869	13.3238	11.9107	12.0179	12.0134	13.328	11.9887	10.1179	11.2154	11.026	12.5194	12.1671	9.74088	8.30015	11.4432	11.6387	11.6717	14.5033	10.5407	12.6287	10.327	13.1325	12.8716	10.865	12.0575	11.9918	13.2712	10.7669	12.5511	11.0376	11.9302	11.3555	12.3459	10.8252	11.2492	12.3635
ENST00000602520.5	0	6.30482	4.28806	4.95497	5.94153	0	0	0	7.46069	11.8694	8.22222	6.76215	0	6.31982	11.3965	0	6.73398	0	7.08021	9.96319	0	9.95813	8.97828	10.347	6.35236	0	0	0	0	0	5.23958	5.91585	0	7.24026	0	8.3582	0	9.083	9.73924	0	6.1503	9.724	7.12076	8.99051	9.06946	0	5.49011	8.83674	0
ENST00000593789.5	0	0	0	0	0	0	0	0	0	0	3.47038	4.28064	0	3.07007	3.78716	0	0	3.12561	2.38118	0	2.54051	0	0	3.40927	0	0	0	3.06213	2.75952	4.83888	0	0	0	4.18899	0	2.98548	0	0	2.39535	4.1596	5.09299	0	3.77257	0	0	0	0	1.66195	0
ENST00000631050.2	0	0	0	0	4.92972	0	0	1.09181	3.56041	6.70776	2.93199	4.20072	0	4.41809	3.75158	0	4.6194	6.79353	4.09896	6.48111	3.85427	0	0	0	5.54741	7.73648	0	3.8031	6.23235	0	0	0	0	5.4399	0	0	0	0	0	4.99255	0	0	5.28621	0	0	6.54784	0	0	0
ENST00000561473.1	0	1.75068	2.51658	0	2.0644	0	0	0	2.51597	1.17166	0	0	0.509379	1.85907	0	1.8549	0	2.43042	0	0	0.564446	0	1.83844	1.14858	0	2.01924	0	3.8537	0	0	6.18513	0	0	1.26307	2.4793	3.4338	3.55197	3.76182	0	2.10713	2.89963	2.46358	0	2.31662	0	0.930369	1.32854	0	0
ENST00000518637.1	6.77549	7.4061	9.53661	10.0645	10.4374	4.04254	1.84507	2.89782	9.00549	12.0585	10.6349	10.0439	11.3668	11.242	10.8464	9.26872	11.3249	11.1967	11.2268	10.5422	9.35788	10.5673	9.80766	9.68302	9.88228	10.5985	9.77908	10.9253	8.06299	9.91456	12.6787	9.58208	9.67599	9.42659	10.3683	11.0536	10.5772	8.55094	10.063	11.5332	9.74928	10.339	10.926	10.4886	10.1227	9.00475	7.98905	10.2261	8.83939
ENST00000563192.1	0	0	0	8.46823	3.5522	2.08935	0	0	4.19934	0	0	0	0	0	0	0	0	0	0	9.06345	6.68595	8.50348	0	0	4.8601	4.47954	0	9.79114	0	0	12.9991	0	0	3.65148	0	0	6.66599	9.3068	0	0	0	5.34709	0	8.35609	0	0	0	0	9.5212
ENST00000504082.1	4.84527	7.25785	6.1283	0	5.7736	4.34031	3.82726	0.864833	3.90635	3.01139	5.63541	4.32558	6.18446	8.40807	8.98482	0	6.82361	6.86807	7.2606	6.59875	6.03764	8.77904	6.97761	6.33237	7.76488	6.96914	0	7.68361	6.83547	0	12.3727	0	6.57204	3.48351	6.01389	9.77869	3.89614	7.88339	10.0834	0	7.61792	9.00374	8.46669	6.29566	0	7.85365	3.19227	2.94483	8.98741
ENST00000421323.1	0	0	2.84686	0	0	0	0	0	0	0	4.25248	0	0	0	0	0	0	2.99099	3.75338	4.44991	2.41739	0	3.71275	0	0	0	0	0	0	0	0	0	0	0	0	4.30899	0	0	0	4.41402	4.34983	0	3.63927	1.85275	3.48693	0	0	1.56398	0
ENST00000617791.1	13.3075	12.3206	13.7216	14.5181	13.8551	8.47429	8.20266	5.58575	11.1353	12.9645	12.0337	13.518	11.8331	10.6055	11.0826	13.0838	11.645	12.0036	12.229	13.146	13.1721	11.5889	13.2011	11.9011	13.3236	13.1794	13.9849	15.0535	12.9811	13.4934	14.4712	12.4811	14.6983	12.997	11.4803	12.217	11.4405	12.5081	9.07159	8.56701	11.4329	13.1829	11.5821	12.6886	11.4995	15.0768	12.2928	13.3417	10.4059
ENST00000528887.1	0	0	0	0	0	0	0	0	6.16984	0	3.01731	0	0	0	7.5361	0	6.65877	2.34184	0	0	0	4.35238	0	0	0	0	0	0	6.42521	0	2.98487	0	3.59188	0	0	0	0	7.9114	4.79577	0	0	0	0	0	0	0	6.52699	0	0
ENST00000481898.5	0	0	0	0	0	0	3.96296	0	0	5.04111	0	7.04354	3.56874	0	0	0	0	4.30617	0	0	3.25432	0	0	0	0	4.77044	0	0	0	5.98862	0	0	0	6.20909	0	0	0	0	0	0	0	0	5.50208	7.34943	0	0	0	0	0
ENST00000518749.1	0	0	0	0	0	2.00628	0	0	0	0	0	8.4372	0	0	5.34918	0	0	0	0	0	0	0	6.91768	0	0	0	0	0	0	0	0	5.47239	7.3397	0	0	0	0	0	0	0	0	0	7.76654	0	0	0	0	2.93624	0
ENST00000621919.1	0	0	1.10422	1.80833	1.95827	0.189746	0.27786	0	1.21961	2.36299	2.76615	1.28031	2.29488	1.79275	1.1215	1.50206	1.05782	2.04737	0.280243	0	1.77536	1.56047	1.02723	0.882372	1.82871	3.06013	1.25712	2.35828	0.995396	1.72087	1.77173	2.02014	1.52159	1.57331	0	2.91805	2.22278	0.762824	1.56307	2.87335	1.46512	1.20392	2.22778	1.6426	0	2.6681	1.79237	2.05551	3.06502
ENST00000515617.1	0	0	0	0	1.50268	0.689109	0	0	0	1.16747	0	0	0	0	0	0	0	0	0	0	0	0	0.448523	0	0.589081	2.74772	0	0.961836	0	0	0	0	0.697466	1.24932	0	0	0	0	0	0	0	2.06639	0	0.603708	0	0	0	0.853339	0
ENST00000586983.1	5.09252	3.70707	5.40064	3.90473	5.49257	1.59028	0	0	5.11325	6.20799	5.52199	6.20561	6.8605	2.5039	4.73178	3.33418	0	4.02577	3.60233	0	6.13853	0	4.92728	5.12367	5.34236	4.82435	5.92898	3.92238	5.74601	4.85249	5.43995	0	5.03823	4.57335	4.11939	5.1939	5.16362	2.81954	3.5696	5.4891	4.28652	7.7101	0	2.25	0	5.26058	5.40489	3.23682	0
ENST00000581621.1	2.96728	2.60006	3.58752	3.29798	4.10837	0.233942	0	0.219315	1.08046	5.93505	4.02711	3.83042	3.98899	6.87729	3.40135	3.22137	3.04818	5.12548	4.08753	0	3.59754	3.80219	0.373376	1.2976	5.12494	3.17864	2.64075	5.25034	3.36928	4.54055	1.0557	0	3.56772	1.18193	3.65852	4.9578	2.90307	4.55861	2.1287	2.56936	2.9597	1.57613	3.71997	2.56302	2.46218	5.07743	2.52936	2.72546	4.63665
ENST00000540866.2	0	0	0.925251	0	0.869469	0	0	0	0	0.227512	4.91517	2.85949	2.08731	3.31929	2.25524	2.40777	5.29364	5.45708	3.13466	0	1.4102	0.954069	0	1.66097	4.3506	0	0	1.71502	0	3.26363	0	0	2.6281	2.1851	0	0.829574	0	0	2.78691	0	0	0	0	1.06956	1.14022	1.81869	0	0	0
ENST00000504184.3	0	3.23105	0	0	2.0955	0.511582	0	0	1.25907	0	1.27037	1.43567	0.488078	0	0.520022	0	0	0.744604	1.98081	0	1.24906	0	1.7447	0	3.16776	0	0	0.776682	0.99551	0	1.57636	0	0	3.21533	0	0	0	0	0	1.01036	0	1.06884	3.0841	0.912508	1.59169	1.08338	1.22094	1.49312	0
ENST00000539963.1	0	0	7.21684	0	2.56064	0	0	0	0	0	0	0	0	6.19486	2.21788	3.23863	3.25909	0	0	0	4.54793	0	0	0	4.50534	7.14292	0	5.89589	0	5.80544	1.9696	0	0	0	0	4.55298	0	0	0	0	0	4.27445	0	0	0	0	0	0	0
ENST00000562710.1	0	0	0	0	0	0	0	0	0	0	3.22059	0	0	0	0	0	0	0	0	0	0	0	0	0	0	0	0	0	0	0	0	0	0	0	0	0	0	0	0	0	0	0	0	0	0	0	0	0	0
ENST00000413077.1	0	0	0	0	0	0	0	0	0	0	0	0	0	0	0	0	0	0	0	0	0	0	0	0	4.18903	0	0	0	0	0	0	0	0	0	0	0	0	0	0	0	0	0	0	0	0	0	0	0	0
ENST00000532988.1	0	0	0	0	0	0	0	0	0	0	0	0	0	0	0	0	0	0	0	0	0	0	0	0	0	0	0	0	0	0	0	0	0	0	0	0	0	0	0	0	0	0	0	0	0	0	0	0	0
ENST00000432481.2	0	0	0	0	0	0	0	0	0	0	0	0	0	0	0	0	0	0	0	0	0	0	0	0	0	0	0	0	0	0	0	0	0	0	0	0	0	0	0	0	0	0	0	0	0	0	0	0	0
ENST00000419244.2	0	0	0	0	0	0	0	0	0	0	0	0	0	0	0	0	0	0	0	0	0	0	0	0	0	0	0	0	0	5.22087	0	0	0	0	0	0	0	0	0	0	0	0	0	0	0	0	0	0	0
ENST00000411146.1	0	0	0	0	0	0	0	0	0	0	0	0	0	0	0	0	0	0	0	0	0	0	0	0	0	0	0	0	0	0	0	0	0	0	0	0	0	0	0	0	0	0	0	0	0	0	0	0	0
ENST00000647598.1	0	0	0	0	0	0	0	1.10475	0	0	0	0	0	0	0	0	1.6962	0	0	0	0	0	0	0	0	0	0	0	0	4.52955	0	0	1.12323	0	0	0	0	0	1.32178	0	0	0	0	0	0	0.8215	0	0	0
ENST00000504009.1	0	0	0	0	0	0	0	0	0	0	0	0	0	0	0	0	0	0	0	0	0	0	0	0	0	0	0	0	0	0	0	0	0	0	0	0	0	0	0	0	0	0	0	0	0	0	0	0	0
ENST00000488720.1	0	0	0	0	0	0	0	0	0	0	0	0	0	0	0	0	0	0	0	0	0	0	0	0	0	0	0	0	0	0	0	0	0	0	0	0	0	0	0	0	0	0	0	1.30114	0	0	0	0	0
ENST00000602951.1	0	0	0	0	0	0	0	0	0	0	0	0	0	0	0	0	0	0	0	0	0	0	0	0	0	0	0	0	0	0	0	0	0	0	0	0	0	0	0	0	0	0	0	0	0	0	0	0	0
ENST00000385187.1	0	0	0	0	0	0	0	0	0	0	0	0	0	0	0	0	0	0	0	0	0	0	0	0	0	0	0	0	0	0	0	0	0	0	0	0	0	0	0	0	0	0	0	0	0	0	0	0	0
ENST00000604855.3	0	0	0	0	0	0.48311	0	0	0	0	0	0	0	0	0.403003	0	0	0	0	0	0	0	0	0	0	0	0	0	0	0	0	0	0	0	0	0	0	0.751449	0	0	0	0	0	0	1.47997	0	0	0	0
ENST00000506584.5	0	0	0	0	0	0	0	1.1323	0	0	0	0	0	0	0	0	0	0	0	0	0	0	0	0	0	0	0	0	0	0	0	0	0	0	0	0	0	0	0	0	0	0	0	0	0	0	0	0	0
ENST00000459325.1	0	0	0	0	0	0	0	0	0	0	0	0	0	0	0	0	0	0	0	0	0	0	0	0	0	0	0	0	0	0	0	0	0	0	0	0	0	0	0	0	0	4.09903	0	0	0	0	0	0	0
ENST00000561961.2	0	1.60377	0	0	0	0	0	0	0	0	0	1.32165	0	0	1.00842	0	0	0	0	0	0	0	0	0	0	0	0	0	0	0	0	0	0	0	0	0	0	0	0	0	0	0	0	0	0	0	1.19675	0.549052	0
ENST00000619883.1	0	0	0	0	0	0	0	0	7.78756	0	0	0	0	0	0	0	0	0	0	0	0	0	0	0	0	0	0	0	0	0	0	0	0	0	0	0	0	0	0	0	0	0	0	0	0	0	0	0	0
ENST00000559960.1	0	0	0	0	0	0	0	0	0	0	0	0	0	0	0	0	0	2.30725	0	0	0	0	0	0	2.8312	0	0	0	0	4.55544	0	0	0	0	0	0	3.8821	0	0	0	0	0	0	0	0	2.3447	0	0	0
ENST00000493791.3	0	0	0	0	0	0	0	0	0	0	0	0	0	0	0	0	0	0	0	0	0	0	0	0	0	0	0	0	0	0	0	0	0	0	0	0	0	0	0	0	0	0	0	0	0	0	0	0	0
ENST00000529667.1	0	0	0	0	0	0	0	0	0	0	0	0	0	0	0	0	0	0	0	0	0	0	0	0	0	0	0	0	0	0	0	0	0	0	0	0	0	0	0	0	0	0	0	0	0	0	0	0	0
ENST00000565827.1	0	0	0	0	0	0	0	0	0	0	3.90696	0	0	3.37349	0	0	0	0	0	0	0	0	0	0	4.31566	0	0	0	0	0	0	0	0	0	0	0	0	0	0	0	0	0	0	2.82247	0	0	0	0	0
ENST00000575089.1	0	0	0	0	0	0	0	0	0	0	0	0	0	0	0	0	0	0	0	0	0	0	0	0	0	0	0	0	0	0	0	0	0	0	0	0	0	0	0	0	0	0	0	0	0	0	0	3.79232	0
ENST00000603717.1	0	0	0	0	0	0	0	0	0	0	0	0	0	0	0	0	0	0	0	0	0	0	0	0	0	0	0	0	0	0	0	0	0	0	0	0	0	0	0	0	0	0	0	0	0	0	0	0	0
ENST00000583326.1	0	0	0	0	0	0	0	0	0	0	0	0	0	0	0	0	0	0	0	0	0	0	0	0	0	0	0	0	0	2.66848	0	0	0	3.93141	0	0	0	0	0	0	0	0	0	1.92386	0	0	0	0	0
ENST00000610146.1	0	0	0	0	0	0	0	0	0	0	0	0	0	0	0	0	1.02311	0	0	0	0	0	0	0	0	0	0	0	0	2.4944	0	0	0.62581	0	0	0	0	0	0	0	0	0	1.23587	0	0	0	0	0	0
ENST00000504922.5	0	0	0	0	0	0	0	0	0	0	0	0	0	0	0	0	0	0	0	0	0	0	0	0	0	0	0	0	0	0	0	0	0	0	0	0	0	0	0	0	0	0	0	0	0	0	0	0	0
ENST00000453895.1	0	0	0	0	0	0	0	0	0	0	0	0	0	0	0	0	0	0	0	0	0	0	0	0	0	0	0	0	0	0	0	0	0	0	0	0	0	0	0	0	0	0	0	0	0	3.34038	0	0	0
ENST00000612970.4	0	0	0	0	5.81211	0	0	0	0	0	0	0	0	0	0	0	0	0	0	0	0	0	0	2.67542	0	0	0	0	4.22699	0	0	0	0	0	0	5.04151	0	0	0	0	0	0	0	0	0	0	0	0	0
ENST00000391303.1	0	0	0	0	0	0	0	0	0	0	0	0	0	0	0	0	0	0	0	0	0	0	0	0	0	0	0	0	0	0	0	0	0	0	0	0	0	0	0	0	0	0	0	0	0	0	0	0	0
ENST00000521010.1	0	0	0	0	6.15858	0	2.01092	0	0	5.67627	0	0	0	0	0	0	0	0	2.71647	0	0	0	6.27632	0	0	0	0	0	0	5.42071	0	0	0	2.91005	0	0	0	0	0	0	0	0	0	0	0	0	0	0	0
ENST00000429482.1	0	0	0	0	0	0	0	0	0	0	0	0	0	0	0	0	0	0	0	0	0	0	0	0	0	0	0	0	0	0	0	0	0	0	0	0	0	0	0	0	0	0	0	0	0	0	0	0	0
ENST00000453455.1	0	0	0	0	0	0	0	0	0	0	0	0	0	0	0	0	0	0	0	0	0	0	0	0	0	0	0	0	0	0	0	0	0	0	0	0	0	0	0	0	0	0	0	0	0	0	0	0	0
ENST00000526936.5	0	0	0	0	0	0	0	0	0	0	0	0	0	0	0	0	0	0	0	0	0	0	0	0	2.80836	0	0	0	0	0	0	0	0	0	0	0	0	0	0	0	0	0	0	0	0	0	0	0	0
ENST00000579714.1	0	0	0	0	0	0	0	0	0	0	0	0	0	0	0	0	0	0	0	0	0	0	0	0	0	0	0	0	0	2.56417	0	0	0	0	0	0	0	0	0	0	0	0	0	0	0	0	0	0	0
ENST00000384460.1	0	0	0	0	0	0	0	0	0	0	0	0	0	0	0	0	0	0	0	0	0	0	0	0	0	0	0	0	0	5.73842	0	0	5.68259	0	0	0	0	0	0	0	0	0	0	0	0	0	0	0	0
ENST00000362077.4	0	0	0	0	0	0	0	0	0	0	0	0	2.15185	0	0	0	0	0	0	0	0	0	0	0	0	2.33852	0	0	0	0	0	0	0	0	0	0	0	0	2.12462	0	0	0	0	0	0	0	0	0	0
ENST00000477781.3	0	0	0	0	0	0	0	0	0	0	0	0	0	0	0	0	0	0	0	0	0	0	0	0	0	0	0	0	0	0	0	0	0	0	0	0	0	0	0	0	0	0	0	0	0	0	0	0	0
ENST00000429191.1	0	0	0	0	0	0	0	0	0	0	0	0	0	0	0	0	0	0	0	0	0	0	0	0	0	0	0	0	0	0	0	0	0	0	0	0	0	0	0	0	0	0	0	0	0	0	0	0	0
ENST00000619444.1	0	0	0	0	0	0	0	0	0	0	0	0	0	0	0	0	0	0	0	0	0	0	0	0	0	0	0	0	0	0	0	0	0	0	0	0	0	0	0	0	0	0	0	0	0	0	0	0	0
ENST00000421842.1	0	0	0	0	0	0	0	0	0	0	3.16175	0	0	0	7.56702	0	0	0	0	0	0	0	0	0	0	0	0	0	0	0	0	0	0	0	0	0	0	0	0	0	0	0	6.94156	0	0	0	0	0	0
ENST00000544415.1	0	0	0	0	0	0	0	0	0	0	0	0	0	0	0	0	0	0	0	0	0	0	0	0	0	0	0	0	0	0	0	0	0	0	0	0	0	0	0	0	0	0	0	0	0	0	0	0	0
ENST00000646962.1	0	0	0	0	0	0	0	0	0	0	0	0	0	0	0	0	0	0	0	0	0	0	0	0	0	0	0	0	0	0	0	0	0	0	0	0	0	0	0	0	0	0	0	0	0	0	0	0	0
ENST00000561007.1	0	0	0	0	0	0	0	0	0	0	0	0	0	0	0	0	0	0	0	0	0	0	0	6.49474	0	0	0	0	0	0	0	0	0	0	0	0	0	0	0	0	0	0	0	0	0	0	0	0	0
ENST00000636069.1	0	0	0	0	0	0	0	0	0	0	1.95741	0	3.12527	0	0	0	0	0	0	0	0	0	0	0	3.49996	0	0	0	0	0	0	0	0	0	0	0	0	0	0	0	0	0	0	1.81163	0	0	0	0	0
ENST00000496488.1	0	0	0	0	0	0	0	0	0	0	0	0	0	0	0	0	0	0	0	0	6.9638	0	0	0	0	0	0	0	0	0	0	0	0	0	0	0	0	0	0	0	0	0	0	0	0	0	0	0	0
ENST00000610161.1	0	0	0	0	0	0	0	0	0	0	0	0	0	0	0	0	0	0	0	0	0	0	0	0	0	0	0	0	0	0	0	0	0	0	0	0	0	0	0	0	0	0	0	0	0	0	0	0	0
ENST00000438428.1	0	0	0	0	0	0	0	0	0	0	0	0	0	0	0	0	0	0	0	0	0	0	0	0	0	0	0	0.0200964	0	0	0	0	0	0	0	0	0	0	0	0	0	0	0	0	0	0	0	0	0
ENST00000606351.5	0	0	2.92536	0	0	0	0	0	0	0	0	0	0	0	0	0	0	0	0	0	0	0	0	0	0	0	0	0	0	0	0	0	0	0	0	0	0	0	0	0	0	0	0	0	0	0	0	0	0
ENST00000363680.1	0	0	0	0	0	0	0	0	0	0	0	0	0	0	0	0	0	0	0	0	0	0	0	0	0	0	0	0	0	0	0	0	0	0	0	0	0	0	6.94558	0	0	0	0	0	0	0	0	0	0
ENST00000608779.3	0	0	0	0	0	0	0	0	0	0	0	0	0	0	0	0	0	0	0	0	0	0	0	0	0	0	0	0	0	0	0	0	0	0	0	0	0	0	0	0	0	0	0	0	0	0	0	0	0
ENST00000577041.1	0	0	0	0	3.1642	0	0	0	0	0	0	0	0	0	0	0	0	0	0	0	2.93096	0	0	0	0	0	0	0	0	0	0	0	3.33824	0	0	0	0	0	0	0	0	0	0	0	0	0	0	0	0
ENST00000458797.1	0	0	0	0	0	0	0	0	0	0	0	0	0	0	0	0	0	0	0	0	0	0	0	0	0	0	0	0	0	0	0	0	0	0	0	0	0	0	0	0	0	0	0	0	0	0	0	0	0
ENST00000504829.1	0	0	0	0	0	0	0	0	0	0	0	0	0	0	0	0	0	0	0	0	1.62243	0	0	0	0	0	0	0	0	0	0	0	0	2.00759	0	0	0	0	0	0	0	0	0	0	0	0	0	0	0
ENST00000421275.1	0	0	0	0	0	0	0	0	0	0	0	0	0	0	0	0	0	0	0	0	0	0	0	0	0	0	0	0	0	0	0	0	0	0	0	0	0	0	0	0	0	0	0	0	0	0	0	2.0787	0
ENST00000539313.1	0	0	0.00609563	0	0	0	0	0	0	0	0	3.05854	0	0	0	0	0	0	1.17535	0	0	0	3.02443	0	0	0	0	3.31018	0	0	0	0	0	0	0	0	0	0	0	0	0	2.46071	0	0	0	2.15451	0	0	0
ENST00000384550.1	0	0	0	0	0	0	0	0	0	0	0	0	0	0	0	0	4.66267	0	0	0	0	0	0	0	0	0	0	0	0	0	0	0	0	0	0	0	0	0	0	0	0	0	0	0	0	0	0	0	0
ENST00000644559.1	0	0	0	0	0	0	0	0	1.21209	0	0	0	0	0	0	0	0	0	0	0	0	0	0	0	0	0.860726	0	0	0	0	0	1.97057	0.637851	0	0	0	0	0	0	0	1.30836	0	0	0	0	0	0	1.90198	0
ENST00000610061.1	0	0	0	0	0	0	0	0	0	0	0	0	0	0	0	0	0	0	0	0	0	0	0	0	0	0	0	0	0	0	0	0	0	0	0	0	0	0	0	0	0	0	0	0	0	0	0	0	0
ENST00000609131.1	0	0	0	0	0	0	0	0	0	0	0	0	0	0	0	0	0	0	0	0	0	0	3.55113	0	0	0	0	0	0	0	0	5.15984	0	0	0	0	0	0	0	0	0	0	0	0	0	0	0	0	0
ENST00000528876.1	0	0	0	0	0	0	0	0	0	0	0	0	0	0	0	0	0	0	0	0	0	0	0	0	6.88229	0	0	0	0	0	0	0	0	0	0	0	0	0	0	0	0	0	0	0	0	0	0	0	0
ENST00000590376.1	0	0	0	0	0	0	0	0	0	0	0	0	0	0	0	0	0	0	0	0	0	0	0	0	0	0	0	0	0	0	0	0	0	0	0	0	0	0	0	0	0	0	0	0	0	0	0	0	0
ENST00000384737.1	0	0	0	0	0	0	0	0	0	0	0	0	0	0	0	0	0	0	0	0	0	0	0	0	0	0	0	0	0	0	0	0	0	4.07388	0	0	0	0	0	0	0	0	3.42162	0	0	0	0	0	0
ENST00000496127.3	0	0	0	0	0	0	0	0	0	0	0	0	0	0	0	0	0	0	0	0	0	0	0	0	0	0	0	0	0	0	0	0	0	0	0	0	0	0	0	0	0	0	0	0	0	0	0	6.87966	0
ENST00000363046.1	0	0	0	0	0	0	0	0	0	0	5.12189	0	0	0	2.42044	0	0	0	0	0	0	0	0	0	0	0	0	0	0	0	0	0	0	0	0	0	0	0	0	0	0	0	0	0	0	0	0	0	0
ENST00000543290.1	0	0	0	0	0	0	0	0	0	0	0	0	0	0	1.83752	0	0	0	0	0	0	0	0	0	0	0	0	0	0	0	0	0	0	0	0	0	0	0	0	0	0	0	0	0	0	0	3.38123	0	0
ENST00000616370.1	0	0	0	0	0	0	0	0	0	0	0	0	0	0	0	0	0	0	0	0	0	0	0	0	0	0	0	0	0	0	0	0	0	0	0	0	0	0	0	0	0	0	0	0	0	0	0	0	0
ENST00000363450.1	0	0	0	0	0	0	0	0	0	0	0	0	0	0	0	0	0	0	0	0	0	0	0	0	0	0	0	0	0	0	0	0	0	0	0	0	0	0	0	0	0	0	0	0	0	0	0	0	0
ENST00000620766.4	0	0	0	0	0	0	0	0	0	0	0	0	0	2.91161	4.89169	0	0	0	0	0	1.60858	0	0	2.02008	0	0	0	0	0	3.34631	1.91706	0	0	4.33138	0	0	0	0	0	0	0	0	0	4.39216	0	0	0	0	0
ENST00000412639.2	0	0	0	0	0	0	0	0	0	0	0	0	0	0	0	0	0	0	0	0	0	0	0	0	0	0	0	0	0	0	0	0	0	0	0	0	0	0	0	0	0	0	0	0	0	0	0	0	0
ENST00000530897.1	0	0	0	0	0	0	0	0	0	0	0	0	0	0	0	0	0	0	0	0	0	0	0	0	0	0	0	0	0	0	0	0	0	0	0	0	0	0	0	0	0	0	0	0	0	0	0	0	0
ENST00000438676.1	0	0	0	0	0	0	0	0	0	0	0	0	0	0	0	0	0	0	0	0	0	0	0	0	0	0	0	0	4.32273	0	0	0	0	0	0	0	0	0	0	0	0	0	0	0	0	0	0	0	0
ENST00000584139.1	0	0	0	0	3.80823	0	0	0	0	0	0	0	0	0	0	0	0	0	0	0	0	0	0	0	0	0	0	0	0	0	0	0	0	3.1546	0	0	0	0	0	0	0	0	0	0	0	0	0	0	0
ENST00000537514.1	0	0	0	0	0	0	0	0	0	0	0	0	4.59621	0	0	0	0	0	1.086	0	1.86482	0	2.9493	0	0	0	0	0	0	0	0	0	0.580776	0	0	0	0	0	0	0	0	0	0	0	0	3.66094	1.05378	0	0
ENST00000555297.1	0	0	0	0	0	0	0	0	0	0	0	0	0	0	0	0	0	0	0	0	0	0	0	0	0	0	0	0	0	0	0	0	0	0	0	0	0	0	0	0	0	0	0	0	0	0	0	0	0
ENST00000419253.1	0	0	0	0	0	0	0	0	0	0	0	0	0	0	0	0	0	0	0	0	0	0	0	0	0	0	0	0.000499755	0	0	0	0	0	0	0	0	0	0	0	0	0	0	0	0	0	0	0	0	0
ENST00000531742.1	0	0	0	0	0.762518	0	0	0.245423	0	0	0	0	0	0	0	0	1.65977	0	0	0	1.59784	0	0	0	0	0	5.37524	0	0	0	3.40799	2.79956	0	0	0	0	0	0	0	0	0	0	2.68949	4.49143	0	4.45004	3.55981	0	0
ENST00000616567.1	0	0	0	0	0	0	0	0	0	0	0	0	0	0	0	0	0	0	0	0	0	0	0	0	0	0	0	0	0	0	0	0	0	0	0	0	0	0	0	0	0	0	0	0	0	0	0	0	0
ENST00000390994.1	0	0	0	0	0	0	0	0	0	0	0	0	3.12794	0	0	0	0	0	0	0	0	0	0	0	0	0	0	0	0	0	0	0	0	0	0	0	0	0	0	0	0	0	0	0	0	0	0	0	0
ENST00000538041.1	0	0	0	0	0	0	0	0	0	0	0.892662	0	0	0	0	0	0	1.79107	0	0	2.08909	0	0	0	0	0	0	0	0	0	0	0	0	0	0	0	0	0	0	0	0	0	0	0	0	0	0	0	0
ENST00000590478.1	0	0	0	4.92977	0	0	0	0	0	0	0	0	0	0	0	0	0	0	0	0	0.401045	0	0	0	0	0	0	0	0	0	0	0	0	0.39825	0	0	0	0	0	0	0	0	0	0	0	0	0	0	0
ENST00000611728.1	0	0	0	0	0	2.25418	0	0	0	2.33131	0	0	0	0	2.59339	0	0	0	0	0	0	0	0	0	0	0	0	0	0	0	0	0	0	0	0	0	0	0	0	0	0	0	0	0	0	0	0	3.76448	0
ENST00000477764.3	0	0	0	0	0	0	0	0	0	0	0	0	0	0	0	0	0	0	0	0	0	0	0	0	0	0	0	0	0	0	0	0	0	0	0	0	0	0	0	0	0	0	0	0	0	0	0	0	0
ENST00000566787.1	0	0	0	0	0	0	0	0	0	0	0	0	0	0	0	0	0	0	0	0	0	0	0	0	0	0	0	0	0	0	0	0	0	0	0	0	0	0	0	0	0	0	0	0	0	0	0	0	0
ENST00000383616.2	0	0	0	0	0	0	0	0	0	0	0	0	0	0	0	0	0.000344379	0	0	0	0	0	0	0	2.41359	0	0	4.96e-06	0	0	0	0	0	0	0	0	0	0	0	0	0	0.0001408	0	0	0	1.19e-05	4.58237	0	0
ENST00000562653.1	0	0	0	0	0	0	0	0	0	0	0	0	0.514118	0	0	0	0	0	0	0	0	0	0	0	0	0	0	1.70805	0	0	0	0	0	0	0	0	0	0	0	0	0	0	0	0	0	0	0	0	0
ENST00000566990.1	0	0	0	0	0	0	0	0	0	0	0	0	0	0	0	0	0	0	0	0	0	0	0	0	0	0	0	0	0	0	0	0	0	0	0	0	0	0	0	0	0	0	0	0	0	0	0	0	0
ENST00000566804.1	0	0	0	0	0	0.437498	0	0	0	0	0	0	0	0	0	0	0	0	0	0	0	0	0	0	0.855227	0	0	0	0	0	0	0	0	0	0	0	0	0	0	0	0	0	0	0	0	0	0	0	0
ENST00000601369.5	0	0	0	0	0	0	0	0	0	0	0	0	0	0	0	0	0	0	0	0	0	0	0	0	0	0	0	0	0	0	0	0	0	0	0	0	0	0	0	0	0	2.15077	0	0	0	0	0	0	0
ENST00000513071.1	0	0	0	0	0	0	0	0	0	0	0	0	0	0	0	0	0	0	0	0	0	0	0	0	0	0	0	0	0	0	0	0	0	0	0	0	0	0	0	0	0	0	0	0	0	0	0	0	0
ENST00000523643.5	0	0	0	3.0921	0	0	0	0	0	0	0	0	0	0	0	0	0	0	0	0	0	0	0	0	0	2.03814	0	0	0	0	0	0	0	0	0	0	0	0	0	0	0	0	0	0	0	0	0	0	0
ENST00000384385.1	0	0	0	0	0	0	3.62835	0	0	0	0.482715	0	0	0	0	0	0	0	0.597584	0	0	0	0	0	0	0	0	0	0	0	0	0	1.83203	0	0	0	0	0	0	0	0	0	0	0	0	0	0	0	0
ENST00000456514.1	0	0	0	0	0	0	0	0	0	0	0	0	0	0	0	0	0	0	0	0	0	0	0	0	0	0	0	0	0	4.46022	0	0	0	0	0	0	0	0	0	0	0	0	0	0	0	0	0	0	0
ENST00000613756.1	0	0	0	0	0	0	0	0	0	0	0	0	0	0	0	0	0	0	0	0	0	0	0	0	0	0	0	0	0	0	0	0	0	0	0	0	0	0	0	0	0	0	0	0	0	0	0	0	0
ENST00000576250.5	0	0	0	0	0	0	0	0	0	0	0	0	0	0	0	0	0	0	0	0	0	0	0	0	0	3.3019	0	0	0	0	0	0	0	1.00842	0	0	0	0	0	0	0	2.09499	0	0	0	0	0	0	0
ENST00000419800.1	0	0	0	0	0	0	0	0	0	0	0	0	0	0	0	0	0	0	0	0	0	0	0	0	0	0	0	0	0	0	0	0	0	0	0	0	0	0	0	0	0	0	0	0	0	0	0	0	0
ENST00000436665.2	0	0	0	0	0	0	0	0	0	0	0.554467	0	0	1.78468	4.70717	0	0	0	0	0	0	0	0.714099	0	0	0	0	0	0	0	0.414862	0	0	0.427232	0	0	0	0	0	0	0	0	2.4317	0	0	0.746239	0	3.28645	0
ENST00000381108.3	0	0	0	0	0	0	0	0	0	0	0	4.04e-08	0	0	0	0	0	0	0	0	0	0	0	0	0	0	0	0	0	0	0	0	0	0	0	0	0	0	0	0	0	0	0	0	0	0	0	0	0
ENST00000443623.5	0	0	0	0	0	0	0	0	0	0	0	0	0	0	0	0	0	0	0	0	0	0	0	4.48932	0	0	0	0	0	0	0	0	0	0	0	0	0	0	0	0	0	0	0	0	0	0	0	0	0
ENST00000517454.1	0	0	0	0	0	0	0	0	0	0	0	0	0	0	0	0	0	0	0	0	0	0	0	0	3.959	0	0	0	2.19319	0	0	0	0	3.31947	0	0	0	0	0	0	0	0	0	0	0	0	0	1.23114	0
ENST00000623052.1	0	0	0	0	0	0	0	0	0	0	0	0	0	0	0	0	0	0	0	0	0	0	0	0	0	0	0	0	0	0	0	0	0	0	0	0	0	0	0	0	0	0	0	0	0	0	0	0	0
ENST00000583845.1	0	0	0	0	0	0	0	0	0	0	0	0	0	0	0	0	0	0	0	0	0	0	0	0	0	4.35497	0	0	5.46356	0	0	0	0	0	7.02021	0	0	0	0	0	0	0	0	0	0	0	0	0	0
ENST00000525043.4	0	0	0	1.76758	0.716365	0	0	0	0	0	0	0	0	0	0	1.70926	0	0	0	2.26208	0	0	0	0	1.07983	0	0	0	2.80613	0	1.39182	0	0	0	0	0	0	0	0	0	0	1.5678	0	0	0	1.78891	0	1.28594	0
ENST00000565944.1	0	0	0	0	0	0	0	0	0	0	1.43985	0	0	1.48389	0	0	0	1.58067	0	3.71049	0	0	0	0	3.73004	0	0	5.02656	2.81809	2.02995	0	0	1.51465	0	0	0	0	0	0	0	0	0	2.4534	0	0	1.74853	0	1.11983	0
ENST00000464659.1	0	0	0	0	0	0	0	0	0	0	0	0	0	0	0	0	0	0	0	0	1.49203	0	0	0	0	0	0	1.93064	0	0	0	0	0	0	0	0	0	0	0	2.3939	0	0	0	0	0	0	0	0	0
ENST00000607997.1	0	0	0	0	0	0	0	0	0	0	0	0	0	0	0	0	0	0	0	0	0	0	0	0	0	0	0	0	0	0	0	5.22022	0	0	0	0	0	0	0	0	0	0	0	0	0	0	0	0	0
ENST00000451707.1	0	0	0	1.78284	0	0	0	0	0	0	0	0	0	0	0.224671	0	0	0	0	0	0.530194	0	0	0.886192	0	0	0	0.404381	0.984127	0.598626	0	0	0	1.44614	0	0	0	0	0	0	0	0.574077	0	0.984881	0	0.488304	0	0.254058	0
ENST00000443063.1	0	0	0	0	0	0	0	0	0	1.55399	0	0	0	2.66221	0.49532	0	0	0	0	0	1.32852	0	0	1.04455	0.935758	0	2.36939	1.20578	1.50179	0	2.60969	0	0.650469	0.824113	0	1.71442	0	0.747851	0	0	0	1.50519	0	0.672118	1.47433	0	0	1.47985	0
ENST00000620272.4	0	0	0	0	0	0	0	0	2.55674	4.22528	0	0	0	1.73081	0	2.4786	0	0	3.30351	0	4.65643	0	0	0	5.19289	0	0	5.61873	3.12871	0	0	0	0	2.09572	3.1806	0	0	0	0	0	0	3.63258	0	0	0	0	0	0	0
ENST00000414976.1	0	0	0	0	0	0	0	0	0	0	0	0	0	3.48402	0	0	0	3.56135	0	0	0	0	3.72513	0	0	0	0	0	0	0	4.09812	0	0	0	0	0	5.12711	0	0	0	0	0	0	0	0	0	0	0	0
ENST00000626052.2	0	0	0	0	0	0	0	0	0	0	0	0	0	0	0	0	0	0	0	0	0	0	0	0	0	0	0	0	0	0	0	0	0	0	0	0	0	0	0	0	0	0	0	0	0	0	0	0	0
ENST00000576302.1	0	0	0	0	0	0	0	0	0	3.03525	0	0	2.5371	0	0	3.07258	0	0	0	0	0	0	0	0	0	0	0	0	0	0	0	0	0	0	0	0	0	0	0	0	0	0	0	0	0	0	0	0	0
ENST00000416229.1	0	0	0	0	0	0	0	0	0	0	0	0	0	0	0	0	0	0	0	0	0	0	0	0	0	0	0	0	0	0	0	0	4.35114	0	0	0	0	0	0	0	0	0	0	0	0	0	0	0	0
ENST00000558304.1	0	0	0	0	0	0	0	0	0	0	0	0	0	0	0	0	0	0	0	0	0	0	0	0	0	0	0	0	0	0	0	0	0	0	0	0	0	0	0	0	0	0	0	0	0	0	0	0	0
ENST00000551849.1	0	0	0	0	0	0	0	0	0	0	0	0	0	0	0	2.10176	0	0	0	0	0	0	0	0	0	0	0	0	0	0	0	0	0	0	0	0	0	0	0	0	0	0	0	0	0	0	0	0	0
ENST00000459372.1	0	0	0	0	0	0	0	0	0	0	0	0	0	0	0	0	0	0	0	0	0	0	0	0	0	0	0	0	0	0	0	0	0	0	0	0	0	0	0	0	0	6.35199	0	0	0	0	0	0	0
ENST00000498247.2	0	0	0	0	0	0	0	0	0	0	0	0	0	0	0	0	0	0	0	0	0	0	0	0	0	0	0	2.24804	2.78548	0	0	0	0	1.81468	0	3.01089	0	0	0	0	0	0	0	0	0	0	0	0	0
ENST00000470547.3	0	0	0	0	0	0	0	0	0	0	0	0	0	0	0	0	0	0	0	0	0	0	0	0	0	0	0	0	0	0	0	0	0	0	0	0	0	7.44978	0	0	0	0	0	0	0	0	0	0	0
ENST00000533146.5	0	0	0	0	0	0	0	0	0	0	0	0	0	0	0	0	0	0	0	0	0	0	0	0	0	0	0	0	0	0	0	0	0	0	0	0	0	0	0	0	0	0	0	0	0	0	0	1.30223	0
ENST00000647689.1	0	0	0	0	0	0	0	0	0	0	0	1.88312	0.721975	0	0	1.58795	0	0	0	0	1.2748	0	0	0	0	0	0	0	0	0	0.745749	0	0	1.27545	0	0	0	0	0	0	0	0	0	1.85585	0	0	0	0	0
ENST00000449648.1	0	0	0	0	0	0	0	0	0	0	0	0	0	0	0	0	3.99633	0	0	0	0	0	0	0	0	0	0	0	0	0	0	0	0	0	0	0	0	0	0	0	0	0	0	0	0	0	0	0	0
ENST00000602979.1	0	0	0	0	0	0	0	0	0	0	0	0	0	0	0	0	0	0	0	0	2.18006	0	0	0.831281	0	0	0	0	0	0	0	0	0	0	0	0	0	0	0	0	0	0	0	0	0	1.64783	0	0	0
ENST00000436656.5	4.91921	3.56982	5.60515	5.68984	4.37055	3.56992	1.15e-06	1.47834	6.03107	4.31192	0	3.10109	4.95631	1.74064	2.42466	2.76412	0	4.12458	2.27014	0	2.89794	0	3.21857	3.69418	0	2.00983	0	3.43548	0	4.20319	0	4.36341	3.69711	2.96741	0	2.93129	0	0	0	2.59064	4.79396	2.57302	0	5.43053	0	4.38933	2.91513	5.35769	0
ENST00000614758.1	11.4435	9.92354	10.0635	10.4049	9.14688	8.17891	8.46899	8.85306	11.1666	9.52214	9.14193	8.66806	10.397	8.07606	9.82714	8.53405	10.3426	9.14078	9.29493	9.62042	7.97733	8.4581	7.28276	9.24874	9.02178	9.76265	0	10.1955	8.56863	9.21607	10.1539	0	9.03257	9.27049	8.66889	10.7471	9.29511	9.12041	10.0898	10.9019	6.18173	9.27449	10.6381	10.7768	5.84418	10.6652	8.28682	9.20116	8.45034
ENST00000518865.5	5.50981	4.25357	3.70687	6.09802	0	1.97626	1.85416	1.96605	4.93771	0	0	4.28947	0	0	0	0	0	0	0	4.27769	0	3.29147	0	0	0	0	4.87588	0	0	4.09046	0	4.37758	3.43555	0	4.15313	0	4.68235	0	0	0	0	0	0	0	4.59917	0	1.59189	0	2.69701
ENST00000418539.2	12.5159	10.5576	14.8095	13.0283	7.07112	6.58832	0	5.54614	7.41599	8.58173	6.9253	5.71141	8.2055	7.65921	7.08796	7.43803	8.71233	6.9556	7.29159	6.60018	6.98916	5.67161	7.12495	6.48809	7.74925	8.15861	7.82258	9.1372	7.06424	8.15981	8.56368	7.78355	7.22849	6.89818	7.22661	8.81021	7.77794	4.97496	8.28805	8.51985	7.5807	8.59617	8.57096	7.60119	4.09488	9.39742	6.29704	7.81598	7.96297
ENST00000601701.1	4.30031	0	0	0	4.79398	0	0	0	0	0	0	2.68845	3.00385	0	0	0	4.50875	0	5.18069	0	0	0	0	0	3.00087	0	0	0	0	0	0	0	0	0	0	0	0	0	0.92108	0	0	1.10448	0	0	0	0	0	0	0
ENST00000631505.1	4.30031	0	0	0	4.79398	0	0	0	0	0	0	2.68845	3.00385	0	0	0	4.50875	0	5.18069	0	0	0	0	0	3.00087	0	0	0	0	0	0	0	0	0	0	0	0	0	0.92108	0	0	1.10448	0	0	0	0	0	0	0
ENST00000501177.7	0	0	0	6.65515	0	0	3.89053	1.28268	5.7557	0	0	0	2.23986	0	0	0	0	0	0	0	1.59016	0	0	2.6636	0	0	0	4.04538	0	4.62929	0	0	6.22208	5.24097	0	0	0	0	0	0	0	0	7.64147	0	0	0	3.82223	5.88546	0
ENST00000577309.1	0	0	0	0	0	0	0	0	0	0	0	0	0	0	0	0	0	0	0	0	0.26154	0	0	0	0	0	0	0.718658	0	0	0	0	0.377231	0	0	0	0	0	0	0	0	0	0	0.343746	0	0	0	0.248662	0
ENST00000384645.1	0	0	0	0	0	0	0	0	0	0	0	0	0	0	0	0	0	0	0	0	0	0	0	0	0	0	0	0	0	0	0	0	0	0	0	0	0	0	0	0	0	0	0	0	0	0	0	0	0
ENST00000565058.2	0.794538	0	0.239543	1.18233	0.114959	0.0803666	0	0	0	0.348884	3.87717	0	0	0.655828	0.119503	0.193779	0.196438	0.311566	0.1198	0	0	0.459821	0	0	0	0.153576	0	0.222096	0	0.1799	0	2.74884	0.299564	0.563029	0	0	0	0	0	0	0.148213	0	0	0.394553	0	0.68242	0.222012	0.130465	0
ENST00000632720.1	0.794538	0	0.239543	1.18233	0.114959	0.0803666	0	0	0	0.348884	3.87717	0	0	0.655828	0.119503	0.193779	0.196438	0.311566	0.1198	0	0	0.459821	0	0	0	0.153576	0	0.222096	0	0.1799	0	2.74884	0.299564	0.563029	0	0	0	0	0	0	0.148213	0	0	0.394553	0	0.68242	0.222012	0.130465	0
ENST00000648485.1	0	0	1.83584	0	0	0	0	0	0	0	0	0	0	0	0	0	0	0	0	0	0	0	0	0	0	0	0	0	0	0	0	0	0	0	0	0	0	0	0	0	0	0	0	0	0	0	0	0	0
ENST00000408493.2	0	0	0	0	0	0	0	0	0	0	0	0	0	0	0	0	0	0	0	0	0	0	0	0	0	0	0	0	0	0	0	0	0	0	0	0	0	0	0	0	0	0	0	0	0	0	0	0	0
ENST00000411798.1	0	0	0	0	0	0	0	0	0	0	0	0	0	0	0	0	0	0	0	0	0	0	0	0	0	0	0	0	0	0	0	0	0	0	0	0	0	0	0	0	0	0	0	0	0	0	0	0	0
ENST00000648443.1	0	0	0	0	0	0	0	0	0	0	0	0	0	0	0	0	0	0	0	0	0	0	0	0	0	0	0	0	0	0	0	0	0	0	0	0	0	0	0	0	0	0	0	0	0	0	0	0	0
ENST00000568314.1	0	0	0	0	0	0	0	0	0	0	0	0	0	0	0	0	0	0	0	0	0	0	0	0	0	0	0	0	0	0	0	0	0	0	0	0	0	0	0	0	0	0	0	0	0	0	0	0	0
ENST00000640838.1	0	0	0	0	2.89806	0	0	0	0	0	0	0	0	0	0	0	0	0	0	0	0	0	0	0	0	0	0	0	0	0	0	0	0	0	0	0	0	0	0	0	0	0	0	0	0	0	0	0	0
ENST00000420081.1	0	0	0	0	0	0	0	0	0	0	0	0	0	0	0	0	0	0	0	0	0	0	0	0	0	0	0	0	0	0	0	0	0	0	0	0	0	0	0	0	0	0	0	0	0	0	0	0	0
ENST00000499203.6	0	0	0	0	0	0	0	0	0	3.45205	0	0	0	1.10919	0	0	0	0.895764	0	0	1.4001	0	0	0	0.732003	0	0	0	0	0	0	2.41339	0	0.860605	0	0.871279	0	0	0	0	0	0	0	0	0	0.620159	0	1.00714	0
ENST00000387342.1	12.0746	10.2643	10.7284	11.7136	9.22258	9.18089	9.01151	7.96476	11.0903	9.87226	8.50515	9.02906	10.5158	8.44308	8.55376	10.3198	9.6777	10.2423	10.9704	8.12573	9.59091	8.98855	9.54995	8.85837	11.1888	10.4193	9.93796	9.62829	8.83983	10.0837	9.65642	10.0142	9.59849	9.48392	9.16982	11.2917	9.01996	5.75369	9.26063	9.41948	8.00717	10.0974	9.81721	10.5722	8.71657	10.5876	9.7631	9.38713	9.7572
ENST00000580828.1	0	0	0	0	0	0	0	0	0	3.26057	3.23627	0	2.77461	0	0	0	0	0	4.50823	0	0	0	0	0	4.04425	0	0	0	0	0	0	0	0	0	0	0	0	0	0	0	0	0	0	0	0	8.0094	0	0	0
ENST00000643877.1	0	0	0	0	0	0	0	0	0	0	0	0	0	0	6.29e-07	0	0	0	0	0	0	4.88e-05	0	0	0	0	0	0	0	0	0	0	0	0	0	0	0	0	0	0	0	0	0	0	0	0	0	0	0
ENST00000592758.1	0	0	7.81951	7.09278	5.26939	0	0	0.843458	4.4006	3.46103	2.09998	0	4.64971	2.15229	6.12711	6.35729	3.83931	0	3.2077	0	0	0	0	3.76126	4.21453	3.49228	0	3.03724	3.62147	0	1.65782	6.07886	4.18552	3.70602	0	10.021	0	0	7.11836	7.5987	2.4947	3.57889	2.36117	0	5.81913	4.13642	4.9938	0	5.14196
ENST00000642022.1	0	0	0	0	0	0.575021	0	0	0	0	0	0	0	0	0	0	0	0	0	0	0	0	0	0	0	0.699812	0	0	0	0	0	0	0	0	0	0	0	0	0	0	0	0	0	0	0	0	0	0	0
ENST00000413628.5	0	0	0	0	2.40016	0	0	0	0	0	0	0	0	0	0	0	0	0	0	0	0	0	0	0	0	0	2.35978	0	0	0	0	0	0	0	0	0	0	0	0	0	0	0	0	0	0	0	0	0	0
ENST00000533697.1	0	0	0	0	4.82428	1.2268	0	0	0	0	0	0	0	0	0	3.38407	0	0	3.64107	0	2.10997	0	2.83988	0	0	8.44395	5.68828	0	0	2.30863	0	0	0	0	0	3.421	0	0	4.25496	0	0	0	0	3.70482	0	0	0	0	0
ENST00000387372.1	12.3157	11.9639	13.6282	14.0517	11.5197	11.2844	11.0855	9.95914	13.0966	12.1716	9.91931	10.3286	12.0708	10.8534	10.2924	10.9243	12.1406	11.5672	11.5868	10.3822	10.4816	9.44096	10.9242	11.0255	11.1992	11.3459	11.4606	12.7221	10.1433	12.7057	13.575	11.6437	10.8908	10.5171	10.4762	13.5022	10.5417	9.4044	12.8155	11.8993	11.3798	13.2295	12.3103	12.3773	9.87567	13.4494	11.2312	11.879	9.91802
ENST00000563041.5	0	0	0	0	0	0	0	0	0	0	0	0	0	0	0	0	5.474	0	0	0	0	0	0	0	0	0	0	0	0	0	0	0	0	3.13811	0	0	0	0	0	0	0	0	0	0	0	0	0	0	0
ENST00000448374.5	0	0	0	0	0	0	0	0	0	0	0	0	0	0	0	0	0	0	0	0	0	0	7.33e-07	0	0	0	0	0	0	0	0	0	0	0	0	0	0	0	0	0	0	0	0	0	0	0	0	0	0
ENST00000459163.1	0	0	0	0	0	0	0	3.53458	0	0	0	0	0	0	0	0	4.86822	0	0	0	0	0	0	0	0	0	0	0	0	5.71776	0	0	0	0	0	0	0	0	0	0	0	0	0	0	0	0	0	0	0
ENST00000609134.1	0	0	0	0	0	0	0	0	0	0	0	0	0	0	0	0	0	0	0	0	0	0	0	0	0	0	0	0	0	0	0	0	0	0	0	0	0	0	0	0	0	0	0	0	0	0	0	0	0
ENST00000622621.1	0	0	6.16744	0	0	0	0	0	0	0	0	0	0	0	0	0	0	0	0	0	0	0	0	0	0	0	0	0	0	0	0	0	0	0	0	0	0	0	0	0	0	0	0	0	0	0	0.657821	0	0
ENST00000616527.4	0	0	0	0	0	0	0	0	0	0	0	0	0	0	0	0	0	0	0	0	0	0	0	0	0	0	0	0	0	0	0	0	0	0	0	0	6.14529	0	0	0	0	0	0	0	0	0	0	0	0
ENST00000419035.1	0	0	0	0	0	0	0	0	0	0	0	0	0	0	0	0	0	0	0	0	0	0	0	0	0	0	0	0	0	0	0	0	0	0	0	0	0	0	0	0	0	0	0	0	0	0	0	0	0
ENST00000648842.1	4.84519	0	0	0	0	0	0	0	0	0	0	0	0	0	0	0	0	0	0	0	0	0	0	0	0	0	0	0	0	0	0	0	0	0.756476	0	0	0	0	0	0	0	0	0	0	0	0	0	0	0
ENST00000567993.5	0	0	0	0	0	0	0	0	0	0	0	0	0	0	0	0	0	0	0	0	0	0	0	0	0	0	0	0	0	0	0	0	0	0	0	0	0	0	0	0	0	0	0	0	0	0	0	0	0
ENST00000642083.1	0	0	0	0	1.10554	0	0	0	0	0	0	0	0.568057	0	0	0.582393	0	0	0.378148	0	0.61437	1.84764	0	0.546992	0	0.562965	2.28118	0	0	0	1.68752	0	0	0	0	0	0	0.397271	0	0	0	0	0	0	1.41573	0	0	1.10048	0
ENST00000565189.1	0	0	0	0	2.4877	0	0	0	0	0	0	0	1.26824	0	0	0	0	0	0	0	3.34614	0	0	1.59397	0	0	0	0	0	0	0	0	0	3.39395	0	0	0	0	0	0	0	0	0	0	0	0	0	0	0
ENST00000581910.5	0	0	0	0	0	0	0	0	0	0	0	0	0	0	0	0	0	0	0	0	0	0	0	0	0	0	0	0	0	0	0	0	0	0	0	0	0	0	0	0	0	0	0	0	0	0	0	0	0
ENST00000605506.1	0	0	0	0	0	0	0	0	0	0	0	0	0	0	0	0	0	0	0	0	0	0	0	0	0	0	0	0	0	0	0	0	0	0	0	0	0	0	0	0	0	0	0	0	0	0	0	0	0
ENST00000503073.5	0	0	0	0	0	0	0	0	0	0	0	0	0	0	0	0	0	0	0	0	0.411555	0	0	0	0	0	0	0	0	0	0	0	0	0	0	0	0	0	0	0	0	0	0	0	0	1.84294	0	0	0
ENST00000646243.1	0	0	0	2.90595	0	0	0	0	0	0	0	0	0	1.60529	0	5.2617	1.03362	3.62398	0.967043	1.63787	0	4.3631	0	0	0	0	0	0	0	0	0	1.30107	0	2.47833	0	0	2.64819	0	0	0	0	0	0	0	4.35989	0	0	0	3.07749
ENST00000532918.4	0	0	0	0	0	0	0	0	0	0.442785	0	0	0.314802	0	0.299842	1.43504	0	0.433472	0	0	0	0	0	0.249029	0	0.373075	2.0279	0.653981	0	0	0.0219629	0	0	0	0	0.926749	0.834619	0.565055	0.387736	0	0	0	0	0	0	0	0	0	0
ENST00000518926.1	0	0	0	0	0	0	0	0	0	0	0	0	0	0	0	0	0	0	0	0	0	0	0	0	0	0	0	0	0	0	0	0	0	0	0	0	0	0	0	0	0	0	0	0	0	0	0	0	0
ENST00000492981.1	0	0	0	0	0	0	2.77349	0	0	0	0	0	0	0	0	0	0	0	0	0	0	0	0	0	0	0	0	0	0	4.77633	0	0	0	0	0	0	0	0	0	0	0	0	0	0	6.80271	0	0	0	0
ENST00000565336.1	0	0	0	0	0	0	0	0	0	0	0	0	0	0	0	0	0	0	0	0	0	0	0	0	0	0	0	0	0	0	0	0	0	0	0	0	0	0	0	0	0	0	0	0	0	0	0	0	0
ENST00000640674.1	0	0	0	0	0	0	0	0	0	0	0	0	0	0	0	0	0	0	0	0	0	0	0	0	0	0	0	0	0	0	0	0	0	0	0	0	0	0	0	0	0	0	0	0	0	0	0	0	0
ENST00000411512.2	0	0	0	0	0	0	0	0	0	0	0	0	0	0	0	0	0	0	0	0	0	0	0	0	0	0	0	0	0	0	0	0	0	1.72607	0	0	0	0	0	0	0	0	0	0	0	0	0	0	0
ENST00000612282.1	0	0	0	0	0	0	0	0	0	0	0	0	0	0	0	0	0	0	0	0	0	0	0	0	0	0	0	0	0	0	0	0	0	0	0	0	0	0	0	0	0	0	0	0	0	0	0	0	0
ENST00000503991.1	0	0	0	0	0	0	0	0	0	0	0	0	0	0	0	0	0	0	0	0	0	0	0	0	0	0	0	0	0	0	0	0	0	0	0	0	0	0	0	0	0	0	0	0	0	0	0	0	0
ENST00000418764.2	0	0	4.86283	0	4.17201	0	0	0	0	0	0	0	0	0	0	0	4.3915	0	6.36577	7.79375	0	0	0	0	0	0	0	0	0	0	0	0	0	0	0	0	0	0	0	0	0	0	0	0	0	0	0	0	0
ENST00000384129.2	0	0	0	0	0	0	0	0	0	0	0	0	0	0	0	0	0	0	0	0	0	0	0	0	0	0	0	0	0	0	0	0	0	0	0	0	0	0	0	0	0	0	0	0	0	0	0	0	0
ENST00000444981.5	0	0	0	0	5.56736	0	0	0	0	0	0	0	0	0	0	0	0	0	0	0	0	0	0	0	0	0	0	0	0	0	0	0	0	0	0	0	0	0	0	0	0	0	0	0	0	0	0	0	0
ENST00000605741.1	0	0	0	0	0.938102	0	0	0	0	0	0	0	0	1.97479	0.214092	0	0	0	0	0	0	0	0	0	0	0	0	0	0	0	0	0	0	0.46022	0	0	0	0	0	0.536433	0	0	0	0	0	0	0	0	0
ENST00000516006.1	0	0	0	0	0	0	0	0	0	0	0	0	0	0	0	0	0	0	0	0	0	0	0	0	0	0	0	0	0	0	0	0	0	0	0	0	0	0	0	0	0	0	0	0	0	0	0	0	0
ENST00000516404.1	0	0	0	0	0	0	0	0	0	0	0	0	0	0	0	0	0	0	0	0	0	0	0	0	0	0	0	0	0	0	0	0	0	0	0	0	0	0	0	0	0	0	0	0	0	0	0	0	0
ENST00000384147.1	0	0	0	6.8505	0	0	0	2.5535	0	0	0	0	0	0	3.11474	0	0	3.87572	0	0	0	0	0	0	0	0	0	0	4.53219	0	0	0	0	3.3236	5.49442	0	0	0	0	0	0	0	0	3.60862	0	0	0	5.11704	0
ENST00000456135.6	0	0	3.02954	0	0	0	0	0	0	0	0	0	0	0	0	1.60737	0	0	0	0	0	0	0	0	0	0	0	1.61769	0	0	0	0	0	0	0	0	0	0	0	0	0	0	0	2.18323	0	0	0	0	0
ENST00000583267.1	0	0	0	0	0	0	0	0	6.59436	0	1.59321	0	5.0179	0	0	4.15755	0	0	5.2986	0	0	0	3.88282	0	0	0	0	4.10761	0	0	0	0	0	0	0	0	0	1.90187	0	6.9439	0	0	6.62322	3.76278	0	0	0	1.23114	0
ENST00000566927.1	0	5.09842	0	0	0	0	0	0	0	0	0	0	0	0	0	0	0	0	0	0	0	0	0	0	0	0	0	0	0	0	0	0	0	0	0	0	0	0	0	0	0	0	0	0	0	0	0	5.64012	0
ENST00000383898.1	0	0	0	0	0	5.24638	3.62835	3.65422	3.20831	0	0.482715	0	2.76305	0	1.30144	0	2.10673	0	0.597584	0	1.24149	0	2.89184	0	0	1.18479	0	1.45085	1.13333	0	0	0	1.83203	3.03895	0	0	0	0	1.15966	1.18082	0	2.12465	0	0	0	0	0	1.0523	0
ENST00000384205.1	0	0	0	0	0	5.24638	3.62835	3.65422	3.20831	0	0.482715	0	2.76305	0	1.30144	0	2.10673	0	0.597584	0	1.24149	0	2.89184	0	0	1.18479	0	1.45085	1.13333	0	0	0	1.83203	3.03895	0	0	0	0	1.15966	1.18082	0	2.12465	0	0	0	0	0	1.0523	0
ENST00000384238.1	0	0	0	0	0	5.24638	3.62835	3.65422	3.20831	0	0.482715	0	2.76305	0	1.30144	0	2.10673	0	0.597584	0	1.24149	0	2.89184	0	0	1.18479	0	1.45085	1.13333	0	0	0	1.83203	3.03895	0	0	0	0	1.15966	1.18082	0	2.12465	0	0	0	0	0	1.0523	0
ENST00000384314.1	0	0	0	0	0	5.24638	3.62835	3.65422	3.20831	0	0.482715	0	2.76305	0	1.30144	0	2.10673	0	0.597584	0	1.24149	0	2.89184	0	0	1.18479	0	1.45085	1.13333	0	0	0	1.83203	3.03895	0	0	0	0	1.15966	1.18082	0	2.12465	0	0	0	0	0	1.0523	0
ENST00000384627.1	0	0	0	0	0	5.24638	3.62835	3.65422	3.20831	0	0.482715	0	2.76305	0	1.30144	0	2.10673	0	0.597584	0	1.24149	0	2.89184	0	0	1.18479	0	1.45085	1.13333	0	0	0	1.83203	3.03895	0	0	0	0	1.15966	1.18082	0	2.12465	0	0	0	0	0	1.0523	0
ENST00000384776.1	0	0	0	0	0	5.24638	3.62835	3.65422	3.20831	0	0.482715	0	2.76305	0	1.30144	0	2.10673	0	0.597584	0	1.24149	0	2.89184	0	0	1.18479	0	1.45085	1.13333	0	0	0	1.83203	3.03895	0	0	0	0	1.15966	1.18082	0	2.12465	0	0	0	0	0	1.0523	0
ENST00000606623.1	0	0	0	0	0	5.24638	3.62835	3.65422	3.20831	0	0.482715	0	2.76305	0	1.30144	0	2.10673	0	0.597584	0	1.24149	0	2.89184	0	0	1.18479	0	1.45085	1.13333	0	0	0	1.83203	3.03895	0	0	0	0	1.15966	1.18082	0	2.12465	0	0	0	0	0	1.0523	0
ENST00000362692.1	0	0	0	0	0	5.24638	3.62835	3.65422	3.20831	0	0.482715	0	2.76305	0	1.30144	0	2.10673	0	0.597584	0	1.24149	0	2.89184	0	0	1.18479	0	1.45085	1.13333	0	0	0	1.83203	0	0	0	0	0	0	0	0	2.12465	0	0	0	0	0	1.0523	0
ENST00000364234.1	0	0	0	0	0	5.24638	3.62835	3.65422	3.20831	0	0.482715	0	2.76305	0	1.30144	0	2.10673	0	0.597584	0	1.24149	0	2.89184	0	0	1.18479	0	1.45085	1.13333	0	0	0	1.83203	0	0	0	0	0	0	0	0	2.12465	0	0	0	0	0	1.0523	0
ENST00000364784.1	0	0	0	0	0	5.24638	3.62835	3.65422	3.20831	0	0.482715	0	2.76305	0	1.30144	0	2.10673	0	0.597584	0	1.24149	0	2.89184	0	0	1.18479	0	1.45085	1.13333	0	0	0	1.83203	0	0	0	0	0	0	1.18082	0	2.12465	0	0	0	0	0	1.0523	0
ENST00000365467.1	0	0	0	0	0	5.24638	3.62835	3.65422	3.20831	0	0.482715	0	2.76305	0	1.30144	0	2.10673	0	0.597584	0	1.24149	0	2.89184	0	0	1.18479	0	1.45085	1.13333	0	0	0	1.83203	0	0	0	0	0	0	1.18082	0	2.12465	0	0	0	0	0	1.0523	0
ENST00000500113.1	4.2947	5.05237	3.11239	3.84451	5.23704	2.08785	2.38094	3.20769	4.64619	4.39608	2.91968	2.99296	4.65037	3.75561	2.85389	4.22446	4.38515	3.31259	4.38694	5.12857	3.87272	4.01158	4.30208	3.03931	2.97173	4.41455	5.24427	5.14685	4.18379	4.71588	8.18676	5.24697	5.73052	3.58204	1.67999	7.27483	4.13859	3.50346	5.59276	3.90206	5.04543	4.59397	3.81263	4.02887	2.88186	5.23996	3.82965	4.9649	0
ENST00000384262.1	7.19826	0	0	0	0	0	0	0	0	3.84602	0	0	0	0	0	0	4.88857	0	0	0	3.46195	0	0	0	0	0	0	0	0	0	0	0	0	0	0	0	0	0	0	0	0	0	0	0	0	0	0	0	0
ENST00000384172.1	0	0	0	0	0	0	3.62835	0	0	0	0.482715	0	0	0	0	0	0	0	0.597584	0	1.24149	0	0	0	0	0	0	0	1.13333	0	0	0	1.83203	0	0	0	0	0	1.15966	1.18082	0	2.12465	0	0	0	0	0	0	0
ENST00000384534.1	0	0	0	0	0	0	3.62835	0	0	0	0.482715	0	0	0	0	0	0	0	0.597584	0	0	0	0	0	0	0	0	1.45085	0	0	0	0	1.83203	0	0	0	0	0	0	0	0	0	0	0	0	0	0	0	0
ENST00000611128.1	0	6.02488	0	0	0	0	0	0	0	0	0	0	0	0	0	0	0	0	0	0	0	0	0	3.12412	0	0	0	0	0	0	0	0	0	0	0	0	0	0	0	7.82878	0	0	0	3.05368	0	0	0	0	0
ENST00000412393.5	0	0	0	0	0	0	0	0	0	0	0	0	0	0	0	0	0	0	0	0	0	0	0	0	0	0	0	0	0	0	0	0	1.68938	0	0	0	0	0	0	0	0	0	0	0	0	0	0	0	0
ENST00000384793.1	0	0	0	0	0	0	3.62835	0	0	0	0.482715	0	0	0	0	0	0	0	0.597584	0	1.24149	0	0	0	0	0	0	0	1.13333	0	0	0	1.83203	0	0	0	0	0	1.15966	1.18082	0	2.12465	0	0	0	0	0	0	0
ENST00000566531.1	0	0	0	0	0	0	0	0	0	0	0	0	0	0	0	0	0	0	0	0	1.0472	0	0	0	0	0	0	0	0	0	0	0	0	0	0	0	0	0	0	0	0	0	0	0	0	0	0	0	0
ENST00000607951.1	0	0	0	0	0	0	0	0	0	0	0	0	0	0	0	0	0	0	0	0	0	0	0	0	0	0	0	0	0	0	0	0	0	0	0	0	0	0	0	0	0	0	0	0	0	0	0	0	0
ENST00000604724.5	0	1.44388	4.94102	1.58545	0	0	0	0	0	1.48662	2.692	0	0.685518	0.554887	0.360697	0	1.06162	0	0	0	0.998541	0	0	0.652043	1.77395	0	0	0.706447	4.16552	2.9653	0.401009	2.64128	0.755479	2.03199	0	0	0	0	0	0	0	0	1.14667	0.889107	0	0	0	0	0
ENST00000564775.2	0	0	0	0	0	0	0	0	0	0	0	0	0	0	0	0	0	0	0	0	0	0	0	0	0	0	0	0	0	0	0	0	0	0	0	0	0	0	0	0	0	0	0	0	0	0	0	0	0
ENST00000552856.1	0	0	0	0	0	0	0	0	0	0	0	0	0	0	0	0	0	0	0	0	0	0	0	0	0	0	0	0	0	0	0	0	0	0	0	0	0	0	0	0	0	0	0	0	0	0	0	3.52224	0
ENST00000606115.1	0	0	0	0	0	0	0	0	0	0	0	0	0	0	0	0	0	0	0	0	0	0	0	0	0	0	0	0	0	0	0	0	0	0	0	0	0	0	0	0	0	0	0	0	0	0	0	0	0
ENST00000598905.1	0	0	0	0	0	0	0	0	0	0	0	0	0	0	0	0	0	0	0	0	0	0	0	0	0	0	0	0	0	0	0	0	0	0	0	0	0	0	0	0	0	0	0	0	0	0	0	0	0
ENST00000419695.1	0	0	0	0	0	0	0	0	0	0	0	0	0	0	0	0	0	0	0	4.9438	1.35597	0	0	0	2.27297	0	0	0	0	0	0	0	0	1.36599	0	0	0	0	0	0	0	0	0	0	0	0	0	0	0
ENST00000612013.1	0	0	0	0	0	0	0	0	0	0	0	0	0	0	0	0	0	0	0	0	0	0	0	0	0	0	0	0	0	0	0	0	0	0	0	0	0	0	0	0	0	0	0	0	0	0	0	0	0
ENST00000470236.1	0	0	0	0	0	0	0	0	0	0	0	0	0	0	0	0	0	0	0	0	0	0	0	0	0	0	0	0	0	0	0	0	0	0	0	0	0	0	0	0	0	0	0	0	0	0	0	0	0
ENST00000384221.1	0	0	0	0	0	0	0	5.3337	0	0	0	0	0	0	0	0	0	0	0	0	0	0	0	0	0	0	0	0	0	0	0	0	0	0	0	0	0	0	0	0	0	0	0	0	0	0	0	0	0
ENST00000431043.1	0	4.54539	0	3.91319	2.00231	2.80876	2.30979	1.9922	4.02167	3.08029	1.19807	0	2.98434	1.927	0.973256	2.83189	4.31337	2.4851	2.99928	0	1.64794	0	1.49314	0	2.48491	3.06398	0	4.31921	0	4.24836	3.36114	0	3.24971	0.995996	0	0	0	0	2.20582	3.61234	3.70965	3.99376	3.09029	3.09855	2.44456	4.4868	4.28141	2.81629	0
ENST00000496640.2	0	0	0	0	1.47686	0.207287	0	0	0	0	0	0	1.16319	0	0	0	0	0	0	0	0	0	0	0	0	0	0	0	0	0	1.06628	0	1.44448	0	0	0	0	0	1.65579	0	0	0	0	0	0	0	0	0	0
ENST00000637109.1	0	0	0	0	0	0	0	0	0	0	0	0	0	0	0	0	0	0	0	0	0	0	0	0	0	0	0	0	0	0	0	0	0	0	0	0	0	0	0	0	0	0	0	0	0	0	0	0	0
ENST00000511775.1	0	0	0	0	0	0	0	0	0	0	0	0	0	0	0	0	0	0	0	0	0	0	0	0	0	0	0	0	0	0	0	0	0	0	0	0	0	0	0	0	0	0	0	0	0	0	0	0	0
ENST00000612568.1	0	0	0	0	0	0	4.86368	0	4.38513	2.97223	3.31931	0	0	3.02013	5.54932	0	0	0	0	0	0	0	0	0	0	0	0	0	0	0	0	0	1.77352	0	0	0	0	0	0	0	0	0	0	0	0	0	5.2687	5.88586	0
ENST00000359760.5	0	0	0	0	0	0	0	0	0	0	0	0	0	0	0	0	0	0	0	0	0	0	0	0	0	0	0	0	0	0	0.453265	0	0	0	0	0	0	0	0	0	0	0	0	0	0	0	0	0	0
ENST00000628427.1	0	0	0	0	0	0	0	0	0	0	0	0	0	0	0	0	0	0	0	0	0	0	0	0	0	0	0	0	0	0	0	0	0	0	0	0	0	0	0	0	0	0	0	0	0	0	0	0	0
ENST00000602319.1	0	0	0	1.23786	0.441872	0.312528	0	0	0	0	0	0	0	0	0	0	0	0	0	0	0.289426	0	0.865564	0	0	5.60986	0	3.42434	0	0	2.56943	0	1.22382	5.37017	2.24655	0	0	0	0.512771	0	0	0	0	4.68904	0	0	0	0.496612	2.90317
ENST00000620377.1	0	0	0	0	0	0	0	1.21375	0	0	0	0	0	0	0	0	0	0	0	0	0	0	0	0	0	0	0	3.29998	0	0	0	0	0	0	0	0	0	0	0	0	0	0	0	0	0	0	0	0	0
ENST00000573622.1	0	0	0	0	0	0	0	0	0	0	0	0	0	0	0	0	0	0	0	0	0	0	0	0	0	0	0	0	3.10182	0	0	0	0	0	0	0	0	0	0	0	0	4.91654	0	0	0	0	0	0	0
ENST00000577621.1	0	0	0	0	0	0	0	0	0	0	0	0	0	0	0	0	0	0	0	0	0	0	0	0	0	0	0	0	0	0	0	0	0	0	0	0	0	0	0	0	0	0	0	0	0	0	0	0	0
ENST00000641428.1	0	0	0	0	0.549481	0.39795	0	0	0	0	0	0.623057	0	0	0	0	0	0	0	0	0.197562	0	0	0	0	0	2.04697	0	0	0	0	1.09883	0	0.191798	2.21794	0.550234	0	0	0	0	0	0	0	0	0.744604	1.5873	0	0	0
ENST00000604692.1	0	0	0	0	0	0	0	0	0	0	0	0	0	0	0	0	0	0	0	0	0	0	0	0	0	0	0	0	0	0	0	0	0	0	0	0	0	0	0	0	0	0	0	0	0	5.36733	0	0	0
ENST00000567150.1	0	0	0	0	2.53518	0	0	3.29332	5.09385	0	0	2.30003	4.62782	4.78689	0	0	0	0	3.92541	0	1.02441	0	0	0	4.01355	0	0	0	0	0	0	0	1.34271	0	0	0	0	0	0	0	0	0	0	0	0	0	4.40883	2.93027	0
ENST00000446989.1	0	0	0	3.50421	0	0	0	0	0	0	0	0	0	0	0	0	0	0	0	0	0	0	0	0	0	0	0	0	0	2.88685	0	0	0	0	0	0	0	0	0	0	0	0	0	0	0	0	0	0	0
ENST00000418474.1	3.10684	0	0	0	0	0	0	0	0	0	0	0	0	0	0	0	0	0	0	0	0	0	0	0.792412	0	0	0	0	0	0	0	0	0	0	0	0	0	0	0	3.3638	0	0	0	0	0	0	0	0	0
ENST00000609469.5	0	0	0	0	0	0	0	0	3.8909	0	0	0	0	0	0	0	0	0	0	0	0	0	0	0	0	0	0	0	0	0	0	0	0	3.09177	0	0	0	0	0	0	0	0	0	0	0	0	0	0	0
ENST00000623647.1	3.82664	4.91566	6.70607	0	3.47506	0.696349	2.60778	0.985757	3.14829	1.79559	1.64417	1.70573	0	0	0	0	2.7881	0	0	3.4241	0	4.52596	0	2.21108	3.31494	3.66732	3.19566	3.88001	4.98121	3.37493	0.731328	3.71132	3.34333	2.67548	2.39609	4.26127	2.21159	0	3.21697	0	1.65417	0	0	0	3.87239	4.81044	3.39514	0	0
ENST00000645498.1	0	0	0	0	0	0	0	0	0	0	0	0	0	0	0	0	0	0	0	0	0	0	0	0	0	0	0	0	0	0	0	0	0	0	0	0	0	0	0	0	0	0	0	0	0	0	0	0	0
ENST00000421122.6	0	0	0	0	0	0	0	0	0	0	0	0	0	0	0	0	0	0	0	0	0	0	0	0	0	0	0	0	0	0	0	0	0	0	0	0	0	0	0	0	0	0	0	0	0	0	0	2.51211	0
ENST00000429010.1	0	0	0	0	0	0	0	0	0	0	0	0	0	0	0	0	0	0	0	0	0	0	0	0	0	0	0	0	0	0	0	0	0	0	0	0	0	0	0	0	0	0	0	0	0	0.655369	0	0	0
ENST00000540865.5	0	0	0	0	0	0	0	0	0	0	0	0	0	0	0	0	0	0	0	0	0	0	0	0	0	0	0	0	0	0	0	0	0	0	0	0	0	0	0	0	0	0	0	0	0	0	0	0	0
ENST00000398043.2	0	0	0	0	0	0	0	0	0	0	0	0	0	0	0	0	0	0	0	0	0	0	0	0	0	0	0	0	0	0	0	0	0	0	0	0	0	0	0	0	0	0	0	0	0	0	0	0	0
ENST00000586526.1	0	0	0	0	0.602887	0.744623	0	0	0	0.513025	0	0	0	0	0	0	0.92985	0	0	0	1.31804	1.73999	0	0.878848	0	0	0	0	0	0	0.385297	0	0	0.398648	0	1.03621	0	0	0.684752	0.811921	0	0	0.684694	0.490922	0	0	0	0.381809	0
ENST00000612829.5	9.86802	8.33067	5.55095	9.52722	10.4711	5.37774	7.75251	7.41214	9.52588	9.60386	8.90692	7.88765	9.37202	8.69931	8.04067	8.65162	7.81629	9.00814	9.18395	7.50572	7.54656	7.37165	8.71068	8.64358	7.97875	9.43496	8.95403	10.0592	9.23514	9.66153	10.6418	8.01704	9.52329	7.77392	6.7801	12.3475	8.65431	6.66255	10.9377	9.03738	9.05607	9.60532	8.21204	9.43601	7.32178	9.52591	8.76213	10.0495	7.55547
ENST00000635744.1	9.86802	8.33067	5.55095	9.52722	10.4711	5.37774	7.75251	7.41214	9.52588	9.60386	8.90692	7.88765	9.37202	8.69931	8.04067	8.65162	7.81629	9.00814	9.18395	7.50572	7.54656	7.37165	8.71068	8.64358	7.97875	9.43496	8.95403	10.0592	9.23514	9.66153	10.6418	8.01704	9.52329	7.77392	6.7801	12.3475	8.65431	6.66255	10.9377	9.03738	9.05607	9.60532	8.21204	9.43601	7.32178	9.52591	8.76213	10.0495	7.55547
ENST00000636449.1	9.86802	8.33067	5.55095	9.52722	10.4711	5.37774	7.75251	7.41214	9.52588	9.60386	8.90692	7.88765	9.37202	8.69931	8.04067	8.65162	7.81629	9.00814	9.18395	7.50572	7.54656	7.37165	8.71068	8.64358	7.97875	9.43496	8.95403	10.0592	9.23514	9.66153	10.6418	8.01704	9.52329	7.77392	6.7801	12.3475	8.65431	6.66255	10.9377	9.03738	9.05607	9.60532	8.21204	9.43601	7.32178	9.52591	8.76213	10.0495	7.55547
ENST00000636813.1	9.86802	8.33067	5.55095	9.52722	10.4711	5.37774	7.75251	7.41214	9.52588	9.60386	8.90692	7.88765	9.37202	8.69931	8.04067	8.65162	7.81629	9.00814	9.18395	7.50572	7.54656	7.37165	8.71068	8.64358	7.97875	9.43496	8.95403	10.0592	9.23514	9.66153	10.6418	8.01704	9.52329	7.77392	6.7801	12.3475	8.65431	6.66255	10.9377	9.03738	9.05607	9.60532	8.21204	9.43601	7.32178	9.52591	8.76213	10.0495	7.55547
ENST00000637028.1	9.86802	8.33067	5.55095	9.52722	10.4711	5.37774	7.75251	7.41214	9.52588	9.60386	8.90692	7.88765	9.37202	8.69931	8.04067	8.65162	7.81629	9.00814	9.18395	7.50572	7.54656	7.37165	8.71068	8.64358	7.97875	9.43496	8.95403	10.0592	9.23514	9.66153	10.6418	8.01704	9.52329	7.77392	6.7801	12.3475	8.65431	6.66255	10.9377	9.03738	9.05607	9.60532	8.21204	9.43601	7.32178	9.52591	8.76213	10.0495	7.55547
ENST00000639829.1	0	0	0	0	0	0	0	0	0	0	0	0	0	0	0	0	0	0	0	0	0	0	0	0	0	0	0	0	0	0	0	0	0	0	0	0	0	0	0	0	0	0	0	0	0	0	0	0	0
ENST00000508832.2	0	0	0	0	0	0	0	0	0	0	0	0	0	0	0	0	0	1.17972	0	0	0	0	0	0	0	0	0	0	0	0	0	0	0	3.58786	0	0	0	0	0	0	0	0	0	0	0	0	0	0	0
ENST00000418968.4	1.82331	3.72777	3.94162	1.0677	0	0.258373	0	0.543314	0.698306	3.96164	0.954936	2.33276	1.2005	3.76162	0.38042	1.32497	0	0.356685	5.09836	3.23073	0.439827	0	3.045	0.551041	2.62482	3.79964	3.1358	3.09266	2.41623	4.56049	1.53405	0	3.9766	0.235345	0.901484	0.625132	1.619	0	0	0	0	0.52304	0	1.8604	2.38043	4.29783	0.660308	2.68756	0
ENST00000579798.1	7.30772	7.20253	7.28317	6.6885	0	7.31416	6.52846	6.40144	6.60357	6.3297	0	4.41924	6.77004	4.57319	2.47531	5.94986	4.03971	4.72742	4.83062	0	5.06364	6.32767	4.39212	0	4.75898	5.19704	7.49081	5.97349	6.5429	5.43992	6.72914	0	4.67021	6.03053	0	8.44377	5.02355	4.90686	5.01965	7.94443	3.56016	7.2047	4.3743	6.33965	4.72987	6.03956	0	5.6768	6.31999
ENST00000362443.1	0	0	5.16273	0	0	0	0	3.48351	4.19569	2.9067	0	4.21674	3.29981	2.97113	2.35185	0	0	0	4.12706	0	0	0	0	0	0	0	0	3.16192	3.68479	0	0	0	0	0	0	0	0	0	0	0	0	0	3.3049	2.79331	0	4.35289	0	3.32595	0
ENST00000416952.5	0	0	0	0	0	0	1.43029	0	0	0	2.17784	0	0	0	0	0	0	0	0	0	0	0	0	0	0	0	0	0	3.38154	0	3.5838	0	0	0	0	0	0	0	3.034	0	0	0	0	0	0	0	0	0	0
ENST00000387449.1	7.40178	8.55421	8.95638	8.51001	5.27436	5.75875	6.34555	4.68737	6.95798	5.97006	4.01201	0	7.56951	0	4.91745	6.62067	6.64331	5.79281	6.30701	0	3.64934	0	6.43315	5.52779	6.40146	5.69496	0	6.57478	5.84004	6.51677	3.61135	7.54595	6.72078	3.6387	0	7.7337	0	0	4.54722	4.83667	5.55795	6.43186	5.43146	6.43315	0	6.86152	0	4.48685	0
ENST00000427161.1	19.4393	19.506	19.0633	19.033	19.1541	19.83	19.8293	19.8586	19.3259	17.2321	18.4393	18.9159	17.858	18.5964	18.6356	19.013	18.7161	18.7335	18.6433	19.1319	19.0443	19.1207	18.6238	18.8766	18.7363	18.6665	18.9151	18.113	18.9623	18.9145	16.654	19.2834	18.6452	18.7083	19.0065	17.9098	19.1667	18.9867	18.9049	18.7109	19.1406	18.358	18.8307	18.5675	19.2331	18.1963	19.2917	18.5276	19.1759
ENST00000366097.2	5.14124	2.86891	4.1676	3.70979	0	1.74167	0	0	3.78855	3.39477	2.25943	2.64065	3.77729	2.79427	1.76277	2.29592	3.49944	3.57835	2.52257	3.81957	3.88505	0	4.25895	3.70535	3.87486	4.25129	0	3.80456	2.112	4.60458	2.74413	3.49089	1.60367	3.47633	2.98997	3.7364	3.14319	3.47892	4.38632	3.80549	1.89676	4.9337	5.44033	4.68739	0	6.44452	3.32042	5.32069	0
ENST00000516830.1	0	0	0	0	0	2.40035	0	0	4.16679	0	0	0	0	0	0	0	0	0	0	0	0	0	0	0	0	0	0	0	0	0	0	0	0	2.73799	0	3.9694	0	0	0	0	0	0	0	0	0	0	0	0	0
ENST00000582842.1	0	0	0	3.77545	0	0	0	0	0	0	0	0	0	0	1.59068	0	0	0	0	0	0	0	0	1.34135	0	1.82674	0	0	0	0	0	0	0	1.11936	0	2.98348	0	0	0	0	0	0	0	0	0	0	0	1.04541	0
ENST00000610460.1	0	3.7057	0	3.90877	1.49435	0	2.7211	2.2442	1.57606	0	0.790345	1.63206	2.01294	2.50973	0.955313	1.359	1.373	2.16952	0	2.63917	0	0	1.02095	1.66704	1.22785	1.15343	0	4.19199	2.68392	0	0	4.5484	1.42152	2.43762	0	0	0	0.996443	0	1.87119	1.68823	4.51966	1.01149	1.61284	1.85945	0	1.49167	1.34987	4.10791
ENST00000611446.1	0	3.7057	0	3.90877	1.49435	0	2.7211	2.2442	1.57606	0	0.790345	1.63206	2.01294	2.50973	0.955313	1.359	1.373	2.16952	0	2.63917	0	0	1.02095	1.66704	1.22785	1.15343	0	4.19199	2.68392	0	0	4.5484	1.42152	2.43762	0	0	0	0.996443	0	1.87119	1.68823	4.51966	1.01149	1.61284	1.85945	0	1.49167	1.34987	4.10791
ENST00000612463.1	0	3.7057	0	3.90877	1.49435	0	2.7211	2.2442	1.57606	0	0.790345	1.63206	2.01294	2.50973	0.955313	1.359	1.373	2.16952	0	2.63917	0	0	1.02095	1.66704	1.22785	1.15343	0	4.19199	2.68392	0	0	4.5484	1.42152	2.43762	0	0	0	0.996443	0	1.87119	1.68823	4.51966	1.01149	1.61284	1.85945	0	1.49167	1.34987	4.10791
ENST00000613359.1	0	3.7057	0	3.90877	1.49435	0	2.7211	2.2442	1.57606	0	0.790345	1.63206	2.01294	2.50973	0.955313	1.359	1.373	2.16952	0	2.63917	0	0	1.02095	1.66704	1.22785	1.15343	0	4.19199	2.68392	0	0	4.5484	1.42152	2.43762	0	0	0	0.996443	0	1.87119	1.68823	4.51966	1.01149	1.61284	1.85945	0	1.49167	1.34987	4.10791
ENST00000616292.1	0	3.7057	0	3.90877	1.49435	0	2.7211	2.2442	1.57606	0	0.790345	1.63206	2.01294	2.50973	0.955313	1.359	1.373	2.16952	0	2.63917	0	0	1.02095	1.66704	1.22785	1.15343	0	4.19199	2.68392	0	0	4.5484	1.42152	2.43762	0	0	0	0.996443	0	1.87119	1.68823	4.51966	1.01149	1.61284	1.85945	0	1.49167	1.34987	4.10791
ENST00000618998.1	0	3.7057	0	3.90877	1.49435	0	2.7211	2.2442	1.57606	0	0.790345	1.63206	2.01294	2.50973	0.955313	1.359	1.373	2.16952	0	2.63917	0	0	1.02095	1.66704	1.22785	1.15343	0	4.19199	2.68392	0	0	4.5484	1.42152	2.43762	0	0	0	0.996443	0	1.87119	1.68823	4.51966	1.01149	1.61284	1.85945	0	1.49167	1.34987	4.10791
ENST00000619471.1	0	3.7057	0	3.90877	1.49435	0	2.7211	2.2442	1.57606	0	0.790345	1.63206	2.01294	2.50973	0.955313	1.359	1.373	2.16952	0	2.63917	0	0	1.02095	1.66704	1.22785	1.15343	0	4.19199	2.68392	0	0	4.5484	1.42152	2.43762	0	0	0	0.996443	0	1.87119	1.68823	4.51966	1.01149	1.61284	1.85945	0	1.49167	1.34987	4.10791
ENST00000619779.1	0	3.7057	0	3.90877	1.49435	0	2.7211	2.2442	1.57606	0	0.790345	1.63206	2.01294	2.50973	0.955313	1.359	1.373	2.16952	0	2.63917	0	0	1.02095	1.66704	1.22785	1.15343	0	4.19199	2.68392	0	0	4.5484	1.42152	2.43762	0	0	0	0.996443	0	1.87119	1.68823	4.51966	1.01149	1.61284	1.85945	0	1.49167	1.34987	4.10791
ENST00000418300.1	0	0	5.90734	5.33529	2.9628	0	2.29972	0	0	0	0	0	4.4283	4.1304	3.47866	0	0	0	0	0	5.05456	0	0	0	0	0	0	6.5235	4.71257	4.48548	6.72652	0	0	0	0	3.94133	0	0	0	4.66747	0	0	4.80374	0	0	5.64824	0	0	0
ENST00000424518.5	4.23225	2.57213	0	5.55544	5.46969	0	0	0	1.06571	0	0	1.76542	0	0	1.05522	0	0	4.5243	0	0	0	2.50661	0	0	0	0	0	0	0	0	0	0	0	0	0	0	0	0	0	4.65471	0	0	3.08628	0	0	0	0	0	0
ENST00000608721.1	0	6.19259	0	1.73568	0	0	0	0	1.87241	0	4.65654	0	0	0	0	0	1.07725	0	0	0	0	0	0	0	0	0	0	0	0	6.0378	0	0	0	0	0	0	1.70241	0	0	0	3.65877	0	4.04712	0	3.06174	0	0	0	0
ENST00000645257.1	0	0	0	0	1.49165	0	0	0	0	0	0	0	0	0	0	0	0	0	0	0	0	0	0	0	0	0	0	0	0	0	0	0	0	0	0	0	0	0	0	0	0	0	0	0	0	0	0	0	0
ENST00000629969.1	9.24271	8.60709	6.74936	11.3322	4.56155	8.32656	4.87646	6.24686	9.28227	9.54054	7.65276	11.1298	11.0293	8.90005	6.44673	6.94611	7.80565	9.70267	7.30039	9.70706	9.0228	5.65838	6.93056	4.69425	8.10027	10.6238	9.48983	8.71659	6.30705	7.44415	10.4832	8.9713	7.68605	5.04937	7.63525	9.55114	12.6745	6.12294	8.69556	10.0379	0.0292736	8.89761	3.11707	8.91854	5.8236	11.06	0.0476417	9.72455	0.200914
ENST00000417354.3	0	3.14319	0	0	0	0.716664	0	0	1.02747	5.48346	0	0	0	0	0	2.13545	0	0	0	0	0	0	0	0	0	0	2.36795	4.73101	0.941003	0	0	0	0.929087	0	0	0.936037	0	0	0.656851	0	3.23247	0	0.62923	0	0	0	3.26332	0	0
ENST00000581572.1	0	3.62157	6.50338	4.77183	4.63704	3.77479	4.30892	0	3.98912	3.60453	0	4.62345	4.17781	3.9718	3.00919	5.90116	4.63694	2.09899	0	0	3.75909	4.02933	6.66499	3.57186	4.40309	3.3497	6.13204	3.4909	3.48365	7.36554	8.67573	6.4111	2.05359	3.95537	0.00460337	3.78455	3.72084	3.99498	3.186	3.99743	2.37086	4.43242	5.1429	4.04071	4.3743	6.0825	2.96419	5.78864	4.97692
ENST00000584213.1	0	3.62157	6.50338	4.77183	4.63704	3.77479	4.30892	0	3.98912	3.60453	0	4.62345	4.17781	3.9718	3.00919	5.90116	4.63694	2.09899	0	0	3.75909	4.02933	6.66499	3.57186	4.40309	3.3497	6.13204	3.4909	3.48365	7.36554	8.67573	6.4111	2.05359	3.95537	0.00460337	3.78455	3.72084	3.99498	3.186	3.99743	2.37086	4.43242	5.1429	4.04071	4.3743	6.0825	2.96419	5.78864	4.97692
ENST00000387441.1	0	6.75296	7.47271	9.86667	0	4.56812	5.14323	4.47095	0	4.77467	4.74851	0	8.1711	3.89543	4.69964	4.84614	7.15008	4.04581	5.10533	0	4.9365	0	0	8.68883	0	6.7761	6.77975	4.09853	4.64749	0	7.08036	0	0	5.32844	0	7.50897	5.8721	4.22124	5.29548	0	5.33725	4.66234	6.5096	5.22945	0	4.37264	0	3.34465	0
ENST00000334146.7	0	0	0	0	3.54701	0	0	0.999806	0	0	0	0	0	0	0	0	1.46007	0	0	0	0.586869	0	0	4.88767	0	0	0	0	0	0	0	0	0	1.15671	0	0	0	0	0	5.28397	0	0	0	0.46094	0	5.19294	1.00167	0	0
ENST00000633876.1	0	0	0	0	3.54701	0	0	0.999806	0	0	0	0	0	0	0	0	1.46007	0	0	0	0.586869	0	0	4.88767	0	0	0	0	0	0	0	0	0	1.15671	0	0	0	0	0	5.28397	0	0	0	0.46094	0	5.19294	1.00167	0	0
ENST00000387365.1	7.17734	6.75296	7.47271	7.55092	6.61052	4.56812	0	2.654	6.15586	9.14978	5.31547	0	5.99622	0	8.15061	6.80802	6.41987	6.29611	6.66208	8.86063	4.9365	0	5.80154	7.93915	0	8.35227	0	8.40832	7.76532	4.74491	3.40534	6.33036	8.42396	7.88317	5.61215	6.92796	0	0	7.26767	6.57461	0	10.3058	6.9905	8.4171	5.57382	0	7.33743	5.54824	0
ENST00000449258.1	6.71242	4.67194	0	0	0	0	1.96714	0	0	0	0	0	5.66842	0	7.79866	6.72136	0	0	0	0	0	0	0	2.17072	5.01123	0	0	0	0	0	0	0	0	0	6.15041	0	0	0	0	0	4.76735	6.1039	0	6.5959	5.57554	0	0	0	0
ENST00000548900.1	4.6634	3.30909	0	7.62532	4.5091	3.38523	2.52329	5.35265	8.39802	7.51698	0	0	7.551	3.36133	5.39937	6.2001	2.30068	6.93275	6.86176	0	3.23842	3.44754	0	4.60642	4.46564	5.12106	4.55142	4.50043	6.40083	5.57016	4.21503	4.9588	6.5903	5.63019	3.54479	0	4.65833	0	7.38074	2.63779	0	4.39987	7.34815	6.78136	4.72456	7.62745	3.91024	5.20801	4.98236
ENST00000387461.2	7.19826	7.76722	8.86723	8.98216	8.84228	6.35216	4.2034	6.03261	6.75493	8.27028	7.04776	8.94338	8.19209	9.74855	8.03881	8.14319	6.44069	5.59195	6.90332	6.57191	4.39495	0	8.96931	8.61696	8.68548	9.16497	9.78925	8.94264	7.78628	8.03857	3.42442	0	5.94093	6.78571	6.61818	11.1472	8.6792	0	8.74214	9.10664	8.84887	8.71617	7.6594	9.24367	8.73758	7.3313	6.04957	9.52196	0
ENST00000516752.1	0	0	0	0	0	0	0	0	0	3.00956	0	0	0	0	4.79331	0	0	0	0	0	0	0	0	0	0	0	0	0	0	0	0	0	0	0	0	0	0	0	0	0	0	0	0	0	0	0	0	0	0
ENST00000446321.1	0	0	0	0	0	0	0	0	0	0	0	0	0	0	1.07208	0	0	0	0	0	0	0	0	0	0	0	0	0	0	0	0	0	0	0	0	0	0	0	0	0	0	0	0	0	4.24837	5.28228	0	0	0
ENST00000363925.1	0	0	0	0	0	0	0	0	0	2.07945	0	0.81312	0	0	0	0	0	0	0	0	2.54398	0	5.19926	0	2.77096	0	0	0	0	0	0	0	0	0	0	0	0	0	0	0	0	0	0	0.092868	0	0	0	0	0
ENST00000365668.1	0	0	0	0	0	0	5.87931	4.37974	0	2.07945	0	0	0	0	0	0	0	3.10317	0	0	0	0	5.19926	2.86699	2.77096	3.53966	0	3.1528	0	0	2.50983	0	3.96092	2.53442	0	0	0	0	0	0	3.41238	3.68957	0	0	0	0	0	2.45469	0
ENST00000612326.4	0	3.34037	4.0252	0	1.30675	0	0	0	0	2.9038	0	0	3.62218	0	0	0	0	0	0	0	0	0	0	1.80507	0	0	0	0	0	0	0	0	0	0	0	0	0	0	5.75969	0	0	0	0	3.89634	0	6.07651	0	0	3.8905
ENST00000603308.1	0	0	0	3.02267	6.04044	2.39624	0	0.361235	6.74651	5.56872	0	0	0	3.40063	0	0	0	2.76604	3.64272	0	0	0	2.13805	0	0	5.21908	0	5.06284	2.44801	3.56301	0	0	4.52113	4.52548	0	0	0	0	0	0	0	0	0	1.6998	0	2.18347	0	0	0
ENST00000295549.8	4.67129	0	0	0	0	0	0	0	0	0	3.40772	0	0	4.48288	0	0	0	0	0	0	0	3.03266	0	0	0	0	0	6.69257	0	0	0	0	0	0	0	0	0	0	5.13677	0	0	0	0	0	5.13239	0	1.5666	0.713328	3.28919
ENST00000568302.5	4.84527	0	0	0	0	0	0	0	0	0	5.63541	7.71807	7.66039	4.91334	0	0	6.99211	0	0	0	0	0	0	2.93202	0	0	0	2.25962	8.13458	0	0	0	0	0	0	0	0	0	0	0	5.63979	0	0	7.07929	0	0	0	6.223	0
ENST00000387456.1	0	0	5.14283	5.9407	0	0	0	0	0	3.78815	0	7.76931	0	0	3.1849	0	4.82843	4.00711	6.04361	0	0	0	0	0	4.59326	0	0	0	0	4.70525	4.85672	0	0	0	0	4.92319	0	0	0	0	0	0	0	0	7.50993	0	0	0	0
ENST00000429443.1	0	0	0	0	0	0	0	0	0	0	0	0	0	0	0	0	0	0	0	0	0	0	0	0	0	0	0	0	0	0	0	0	0	0	0	0	0	0.849456	0	0	0	0	0	0	0	0	0	0	0
ENST00000562549.2	0	0	4.48497	0	3.78702	0	0	0	4.0948	0	0	0	0.807451	0	0	0	0	0	0	0	0	2.82626	0	0	0	0	0	1.85336	0	1.60592	0	0	1.1509	0	0	0	0	0	0	2.77025	0	0	0	0	0	1.35712	0	0	0
ENST00000609270.1	7.48962	0	5.03106	5.47061	7.79682	0	0	2.02522	6.78381	5.27905	6.60333	4.17691	3.21642	3.81058	2.30628	0	7.36717	6.3808	0	6.76057	6.4622	4.17326	0	2.79566	0	2.55105	0	0	5.77126	0	1.60818	0	2.91237	6.75702	5.53824	10.4248	3.75814	0	8.66823	0	0	6.56466	5.46649	0	6.00162	0	5.48715	7.0644	6.62265
ENST00000648812.1	0	2.19762	2.08164	0	2.7878	1.62204	1.04579	0.74415	0	3.89957	0	0	2.40608	1.29638	0.814306	2.37266	3.69118	0	0	0	3.21284	0.901369	2.04878	0	2.19952	2.98754	0	4.17708	3.0083	1.99895	2.34354	0	2.69407	2.34631	3.59253	2.55057	2.37333	2.33674	1.28905	2.09981	1.36278	4.81385	1.2113	2.28643	0	0	1.75312	3.99482	0
ENST00000564830.2	0	0	0	0	0	0	0	0	6.74811	2.20214	0	0	0	0	0	0	0	0	2.44264	0	0	0	0	2.95568	0	0	6.23272	0	0	0	2.48826	0	0	0	0	0	0	0	0	0	3.45293	0	0	0	0	3.83266	0	0	7.21346
ENST00000606707.1	0	0	0	0	5.1778	0	4.42253	2.96006	0	0	2.73362	0	4.36455	4.262	6.0546	0	6.9563	0	0	0	2.40927	0	0	5.52182	0	0	6.5864	4.46816	7.57102	0	0	0	0	0	5.99486	4.7745	0	0	3.22607	0	6.29429	3.53876	4.06536	3.53995	0	0	0	6.10842	0
ENST00000525023.1	0	0	5.64511	3.20985	3.18785	2.47862	2.97984	0	3.46439	4.63491	5.39976	0	4.45553	3.33527	2.23305	2.7752	0	4.58357	0	0	3.18132	0	2.25417	0	0	2.41907	0	5.97515	0	5.4503	2.18183	4.76511	3.26638	2.38204	0	2.71561	3.58164	0	2.12778	2.49589	5.32994	0	0	0	0	2.09395	2.9302	3.54258	4.92042
ENST00000642453.1	0	0	5.64511	3.20985	3.18785	2.47862	2.97984	0	3.46439	4.63491	5.39976	0	4.45553	3.33527	2.23305	2.7752	0	4.58357	0	0	3.18132	0	2.25417	0	0	2.41907	0	5.97515	0	5.4503	2.18183	4.76511	3.26638	2.38204	0	2.71561	3.58164	0	2.12778	2.49589	5.32994	0	0	0	0	2.09395	2.9302	3.54258	4.92042
ENST00000609247.1	0	0	0	0	0	0	0	0	0	0	0	0	0	0	0	0	0	0	0	0	0	0	0	0	0	0	0	0	0	0	0	0	0	0	0	0	0	0	0	0	0	0	0	0	0	0	0	0	0
ENST00000484429.2	0	0	0	0	0	1.28467	0	0	0	0	0	0	0	0	0	2.63735	0	0	0	0	2.71947	0	0	0	0	0	0	0	0	0	0	0	2.67416	0	0	0	0	0	0	0	3.04048	2.40824	0	0	0	2.10749	0	0	0
ENST00000445330.1	0	0	0	0	0	0	0	0	0	0	0	0	0	0	0	0	0	0	0	0	0	0	0	0	0	0	0	0	0	0	0	0	0	0	0	0	0	0	0	0	0	0	0	0	0	0	0	0	0
ENST00000500102.6	0	0	0	0	0	0	0	0	0	0	0	0	0	0	0	0	0	0	0	0	0	0	0	0	0	0	0	0	0	0	0	0	4.13906	0	0	0	0	0	0	0	0	0	0	0	0	0	0	0	0
ENST00000583069.2	0	0	0	5.86445	0	0	0	0	0	3.30568	0	0	0	0	0	0	3.11235	3.12699	2.44854	0	3.53602	0	2.55789	0.177063	2.88719	0	0	0	2.89098	0	8.25972	0	0.948252	0	0	0	0	0	0	0	0	12.4821	0	0	0	0	0	2.57142	0
ENST00000612667.1	0	0	0	0	0	0	0	0	0	0	0	0	0	0	0	0	0	0	0	0	0	0	0	0	0	0	0	0	0	0	0	0	0	0	0	0	0	0	0	0	0	0	0	0	0	0	0	0	0
ENST00000623753.1	0	0	0	4.4619	0	0	0	0	0	0	0	0	0	3.37712	0	0	4.14768	0	0	0	0	0	0	0	0	0	0	0	0	0	2.59634	0	0	0	0	0	0	0	0	0	0	0	0	4.85129	0	0	0	2.62788	0
ENST00000629859.2	0	0	0	0	0	0	0	0.734539	0	0	0	0	0	0	0	0	0	0	0	0	0	0	0	0	0	0	0	0	0	0	0	0	0	0	0	0	0	0	0	0	0	0	0	0	0	0	0	0	0
ENST00000597203.1	0	0	0	0	0	0	0	2.33401	0	0	0	0	1.7026	0	1.65544	2.98995	0	0	4.1669	0	2.54899	5.82483	0	0	9.00362	0	0	0	6.02088	0	0	0	0	0	0	0	0	0	0	8.61379	0	0	0	5.38364	0	0	0	7.13421	0
ENST00000647745.1	0	0	3.88702	0	0	0.770837	0	0	0	0	0	0	0.953789	0	0.776592	0	0	1.20102	0	0	0	0	0	2.09376	0	0	0	0	0	0	0	0	0	0	0	0	0	0	0	0	0	0	0	0	0	0	0	0	0
ENST00000606188.1	0	0	0	0	0	0	0	0	0	0	0	0	0	0	0	0	0	0	0	0	0	0	0	0	0	0	0	0	0	0	0	0	4.36643	0	0	0	0	0	0	4.31446	0	0	0	0	0	0	0	0	0
[truncated: 178 more columns]
