# Supplementary material for: Single-cell long noncoding RNA (lncRNA) transcriptome implicates MALAT1 in triple-negative breast cancer (TNBC) resistance to neoadjuvant chemotherapy
Source: Cell Death Discov. 2021 Jan 25;7:23. doi: 10.1038/s41420-020-00383-y (PMC7835365; doi:10.1038/s41420-020-00383-y)
Supplement: Supplementary file 4 — Supplementary table 4 [file 41420_2020_383_MOESM4_ESM.xlsx]

## Sheet: GE.PERSISTENCE_vs_EXTINCTION-fo
Supplementary table 4. Differentially expressed genes between persistence and extinction TNBC pre NAC treatment
GeneID (Regulation criterion: fold > 2.0 and rawp p-value < 0.05)	Gene stable ID	Transcript stable ID	Gene name	PERSISTENCE_vs_EXTINCTION-log_fold	PERSISTENCE_vs_EXTINCTION-p_value
ENST00000602946.1	ENSG00000269968	ENST00000602946	AC006064.4	3.42418	2.22317e-57
ENST00000593917.2	ENSG00000225339	ENST00000593917	AL354740.1	3.34754	2.7794e-31
ENST00000459965.2	ENSG00000253829	ENST00000459965	AC067817.2	3.11759	1.4766e-81
ENST00000610057.1	ENSG00000273149	ENST00000610057	AL138963.4	3.02521	3.4693e-40
ENST00000581170.5	ENSG00000265091	ENST00000581170	AP001496.2	2.9608	3.65469e-28
ENST00000562409.1	ENSG00000260038	ENST00000562409	AC009090.1	2.89857	8.93652e-60
ENST00000602520.5	ENSG00000269893	ENST00000602520	SNHG8	2.84575	1.59685e-24
ENST00000609972.1	ENSG00000230651	ENST00000609972	RGPD4-AS1	2.83843	5.5924e-101
ENST00000562203.1	ENSG00000260507	ENST00000562203	AC133919.1	2.78842	8.43414e-53
ENST00000598613.1	ENSG00000236467	ENST00000598613	KCNMA1-AS1	2.69941	2.14409e-80
ENST00000582536.1	ENSG00000265073	ENST00000582536	AC010761.2	2.60961	1.09256e-46
ENST00000620153.1	ENSG00000277250	ENST00000620153	AC079945.2	2.56422	8.85877e-56
ENST00000389680.2	ENSG00000211459	ENST00000389680	MT-RNR1	2.4505	5.65123e-57
ENST00000585559.1	ENSG00000267117	ENST00000585559	AC010525.1	2.43142	2.37604e-67
ENST00000360440.5	ENSG00000196274	ENST00000360440	AC027243.1	2.42261	4.55311e-54
ENST00000625598.1	ENSG00000280614	ENST00000625598	FP236383.4	2.40744	1.18113e-45
ENST00000627981.1	ENSG00000281181	ENST00000627981	FP236383.5	2.40744	1.18113e-45
ENST00000631211.1	ENSG00000280800	ENST00000631211	FP671120.7	2.40744	1.18113e-45
ENST00000617791.1	ENSG00000251562	ENST00000617791	MALAT1	2.39215	5.18094e-32
ENST00000562063.1	ENSG00000260814	ENST00000562063	AC073657.1	2.38548	1.01551e-59
ENST00000621981.1	ENSG00000278791	ENST00000621981	AC114498.2	2.30942	7.02321e-17
ENST00000640330.1	ENSG00000283795	ENST00000640330	MIR4426	2.3005	4.55824e-14
ENST00000624086.3	ENSG00000236830	ENST00000624086	CBR3-AS1	2.29618	4.69866e-80
ENST00000455336.2	ENSG00000229587	ENST00000455336	AL158825.2	2.28072	2.08214e-64
ENST00000573308.5	ENSG00000263327	ENST00000573308	TAPT1-AS1	2.27986	3.21311e-28
ENST00000427831.1	ENSG00000228643	ENST00000427831	AC079779.2	2.2787	1.5078e-69
ENST00000649944.1	ENSG00000260558	ENST00000649944	AC018557.2	2.27105	7.82437e-76
ENST00000620171.1	ENSG00000278514	ENST00000620171	AC068831.7	2.26764	1.24184e-89
ENST00000603981.1	ENSG00000270871	ENST00000603981	AC015849.3	2.25749	6.95403e-75
ENST00000632285.1	ENSG00000282202	ENST00000632285	AC015849.12	2.25749	6.95403e-75
ENST00000638356.1	ENSG00000283907	ENST00000638356	AD000090.1	2.24495	2.84884e-48
ENST00000445817.1	ENSG00000234277	ENST00000445817	LINC01641	2.2322	1.05249e-34
ENST00000436656.5	ENSG00000234741	ENST00000436656	GAS5	2.20848	2.9578e-41
ENST00000648798.1	ENSG00000218510	ENST00000648798	LINC00339	2.20767	3.07989e-42
ENST00000416076.1	ENSG00000225761	ENST00000416076	AL596247.1	2.14427	1.21954e-49
ENST00000607315.1	ENSG00000271869	ENST00000607315	AC026979.2	2.14425	1.62131e-79
ENST00000573479.1	ENSG00000262477		AC021224.1	2.13459	8.18507e-26
ENST00000602890.1	ENSG00000269888	ENST00000602890	AC112491.1	2.12352	2.52101e-13
ENST00000458007.2	ENSG00000241772	ENST00000458007	AC092620.1	2.10739	1.29632e-52
ENST00000577988.2	ENSG00000265185	ENST00000577988	SNORD3B-1	2.07964	2.14674e-64
ENST00000436423.1	ENSG00000232464	ENST00000436423	Z98949.2	2.07215	3.57646e-47
ENST00000579037.1	ENSG00000265010	ENST00000579037	AC087301.1	2.04617	1.22714e-43
ENST00000582718.1	ENSG00000264577	ENST00000582718	AC010761.1	2.04386	8.87679e-19
ENST00000640010.1	ENSG00000228536	ENST00000640010	LYPLAL1-AS1	2.02757	5.43831e-74
ENST00000476964.5	ENSG00000242808		SOX2-OT	2.02536	4.34912e-80
ENST00000610034.1	ENSG00000272912	ENST00000610034	AL356608.1	2.02135	7.50854e-84
ENST00000412298.5	ENSG00000230091	ENST00000412298	TMEM254-AS1	1.99979	2.15934e-73
ENST00000518637.1	ENSG00000253374	ENST00000518637	AC023644.1	1.98824	1.61102e-12
ENST00000452197.5	ENSG00000234741	ENST00000452197	GAS5	1.97329	5.61903e-24
ENST00000577659.1	ENSG00000265142		MIR133A1HG	1.96882	5.17478e-43
ENST00000483140.5	ENSG00000175061		SNHG29	1.95415	1.31199e-14
ENST00000598112.2	ENSG00000269044	ENST00000598112	AC024075.2	1.95168	1.16557e-69
ENST00000437930.4	ENSG00000180139	ENST00000437930	ACTA2-AS1	1.9453	6.25186e-39
ENST00000481898.5	ENSG00000175061	ENST00000481898	SNHG29	1.93668	4.4463e-26
ENST00000583934.1	ENSG00000265401	ENST00000583934	AC093484.3	1.92594	4.52281e-14
ENST00000610481.1	ENSG00000251562	ENST00000610481	MALAT1	1.90336	1.16504e-19
ENST00000607100.5	ENSG00000228784	ENST00000607100	LINC00954	1.87147	1.37289e-49
ENST00000433510.2	ENSG00000272763	ENST00000433510	AC103702.2	1.86011	5.70968e-43
ENST00000571192.1	ENSG00000262786	ENST00000571192	AC005224.1	1.85724	1.65818e-70
ENST00000650374.1	ENSG00000248787	ENST00000650374	AC092903.2	1.85467	2.57335e-65
ENST00000578152.5	ENSG00000227115	ENST00000578152	LINC01630	1.84881	1.07888e-64
ENST00000584923.1	ENSG00000263934	ENST00000584923	SNORD3A	1.84083	2.15136e-53
ENST00000609663.5	ENSG00000231890	ENST00000609663	DARS-AS1	1.83901	5.35185e-26
ENST00000597411.1	ENSG00000268030	ENST00000597411	AC005253.1	1.83716	4.79577e-48
ENST00000567563.1	ENSG00000259827	ENST00000567563	AC026461.1	1.8252	4.06051e-22
ENST00000567464.1	ENSG00000260626	ENST00000567464	AC136944.1	1.8247	3.00934e-33
ENST00000503723.1	ENSG00000250472	ENST00000503723	TRIM36-IT1	1.81013	1.66747e-49
ENST00000553321.1	ENSG00000258384	ENST00000553321	AC068831.2	1.79471	2.39142e-62
ENST00000561440.2	ENSG00000284803	ENST00000561440	AC245033.4	1.79008	1.85519e-09
ENST00000647388.1	ENSG00000231721	ENST00000647388	LINC-PINT	1.78284	1.71872e-58
ENST00000647856.1	ENSG00000285796	ENST00000647856	AL162458.1	1.77299	1.09288e-66
ENST00000432045.6	ENSG00000226380	ENST00000432045	AC016831.1	1.76802	6.67318e-68
ENST00000502188.1	ENSG00000246851	ENST00000502188	AL157938.3	1.76186	3.5409e-66
ENST00000594089.1	ENSG00000269038	ENST00000594089	AP001462.1	1.75143	1.26498e-29
ENST00000621050.1	ENSG00000277825	ENST00000621050	AC020917.3	1.74306	1.59728e-48
ENST00000647034.1	ENSG00000242808	ENST00000647034	SOX2-OT	1.73511	1.16003e-48
ENST00000616078.1	ENSG00000276397	ENST00000616078	LINC01879	1.73502	9.06112e-59
ENST00000597619.1	ENSG00000269842	ENST00000597619	AC011453.1	1.72961	6.61293e-59
ENST00000423222.5	ENSG00000153363	ENST00000423222	LINC00467	1.71121	5.35084e-60
ENST00000600959.1	ENSG00000269303	ENST00000600959	AC020907.3	1.70205	1.50991e-33
ENST00000586983.1	ENSG00000266922	ENST00000586983	AC008543.3	1.69225	1.82714e-34
ENST00000561978.1	ENSG00000253438	ENST00000561978	PCAT1	1.68536	2.33152e-56
ENST00000449984.1	ENSG00000226899	ENST00000449984	AL731577.1	1.68407	2.6721e-38
ENST00000438293.1	ENSG00000231437	ENST00000438293	LINC01750	1.68317	1.12493e-52
ENST00000376482.3	ENSG00000235077	ENST00000376482	AC073842.1	1.67196	8.61488e-12
ENST00000522197.1	ENSG00000248690		HAS2-AS1	1.66989	1.35234e-31
ENST00000599411.2	ENSG00000269667	ENST00000599411	AC092723.1	1.65247	1.45869e-32
ENST00000568885.2	ENSG00000260816	ENST00000568885	AC027279.1	1.63583	2.45842e-68
ENST00000631128.1	ENSG00000281693	ENST00000631128	AC217775.1	1.62968	1.56745e-48
ENST00000435597.1	ENSG00000232611	ENST00000435597	AL683813.2	1.61531	6.99359e-56
ENST00000591866.2	ENSG00000267666	ENST00000591866	AC004156.1	1.6141	2.22859e-41
ENST00000440276.2	ENSG00000230937	ENST00000440276	MIR205HG	1.61284	7.94046e-11
ENST00000596769.1	ENSG00000267943	ENST00000596769	AC010328.1	1.60828	1.92201e-61
ENST00000427111.4	ENSG00000237248	ENST00000427111	LINC00987	1.59442	1.06349e-17
ENST00000582762.2	ENSG00000263940	ENST00000582762	RN7SL275P	1.59304	1.29593e-19
ENST00000581152.2	ENSG00000266754	ENST00000581152	RN7SL524P	1.58293	2.32541e-24
ENST00000561320.5	ENSG00000259380	ENST00000561320	AC087473.1	1.5621	2.28044e-20
ENST00000515329.1	ENSG00000251249	ENST00000515329	AC097375.3	1.56125	3.50162e-66
ENST00000500949.6	ENSG00000247556	ENST00000500949	OIP5-AS1	1.55278	3.89656e-51
ENST00000449642.5	ENSG00000224897	ENST00000449642	POT1-AS1	1.55041	5.54457e-33
ENST00000418282.2	ENSG00000232416	ENST00000418282	BPESC1	1.54962	4.87191e-38
ENST00000414075.5	ENSG00000234741	ENST00000414075	GAS5	1.54559	9.14083e-14
ENST00000617568.1	ENSG00000274317		LINC02334	1.54139	6.0633e-59
ENST00000360737.4	ENSG00000197182	ENST00000360737	MIRLET7BHG	1.54114	3.65453e-43
ENST00000480237.1	ENSG00000196668	ENST00000480237	LINC00173	1.51273	3.58002e-36
ENST00000387347.2	ENSG00000210082	ENST00000387347	MT-RNR2	1.50075	8.77611e-34
ENST00000642667.1	ENSG00000285367	ENST00000642667	AC087564.1	1.49885	2.43246e-27
ENST00000585691.1	ENSG00000267462	ENST00000585691	AC090377.1	1.49541	1.11878e-47
ENST00000527986.5	ENSG00000254635	ENST00000527986	WAC-AS1	1.48689	5.14693e-30
ENST00000641087.1	ENSG00000235823	ENST00000641087	OLMALINC	1.48609	1.02212e-21
ENST00000578326.2	ENSG00000264352	ENST00000578326	RN7SL602P	1.48543	1.29584e-41
ENST00000594820.5	ENSG00000249786	ENST00000594820	EAF1-AS1	1.48484	1.26041e-23
ENST00000326677.9	ENSG00000177410	ENST00000326677	ZFAS1	1.47645	1.17217e-10
ENST00000618132.1	ENSG00000251562	ENST00000618132	MALAT1	1.4756	3.83005e-12
ENST00000608826.1	ENSG00000272631	ENST00000608826	AC067750.1	1.47422	1.27437e-56
ENST00000501965.2	ENSG00000246541	ENST00000501965	AC096746.1	1.46285	6.93554e-41
ENST00000610122.1	ENSG00000234432	ENST00000610122	AC092171.3	1.45502	1.82016e-42
ENST00000644216.1	ENSG00000232234	ENST00000644216	AL355499.1	1.45495	9.15822e-53
ENST00000486913.3	ENSG00000241956	ENST00000486913	AC109466.1	1.4445	9.58133e-16
ENST00000610352.1	ENSG00000276645	ENST00000610352	AL020995.2	1.43769	5.05157e-15
ENST00000511821.1	ENSG00000248223	ENST00000511821	AC026785.2	1.41992	5.11882e-10
ENST00000547042.1	ENSG00000258092	ENST00000547042	AC005841.1	1.41552	1.34701e-15
ENST00000456740.1	ENSG00000226772	ENST00000456740	AL021393.1	1.40763	2.93448e-22
ENST00000649802.1	ENSG00000285565	ENST00000649802	AL671762.1	1.40381	3.71538e-21
ENST00000435411.6	ENSG00000234663	ENST00000435411	LINC01934	1.40004	6.35365e-65
ENST00000499624.3	ENSG00000244879	ENST00000499624	GABPB1-AS1	1.396	3.05723e-36
ENST00000623490.1	ENSG00000279714	ENST00000623490	Z95114.2	1.38582	1.18178e-41
ENST00000602330.1	ENSG00000270017	ENST00000602330	AC107976.1	1.37203	7.1421e-14
ENST00000624072.1	ENSG00000279080	ENST00000624072	AL022322.2	1.36183	6.89013e-59
ENST00000415019.1	ENSG00000176320	ENST00000415019	AL138899.1	1.36042	7.2264e-40
ENST00000607781.1	ENSG00000243819	ENST00000607781	RN7SL832P	1.35358	6.36126e-35
ENST00000443374.6	ENSG00000226200		SGMS1-AS1	1.35306	7.1684e-47
ENST00000428008.5	ENSG00000177410		ZFAS1	1.35276	4.66976e-12
ENST00000518749.1	ENSG00000253629	ENST00000518749	AP000426.1	1.35254	5.41184e-17
ENST00000597346.1	ENSG00000269821	ENST00000597346	KCNQ1OT1	1.34993	2.58924e-49
ENST00000621052.1	ENSG00000274827	ENST00000621052	LINC01297	1.34689	2.53286e-29
ENST00000562284.1	ENSG00000260918	ENST00000562284	AC107398.3	1.34614	8.16434e-54
ENST00000623789.1	ENSG00000278920	ENST00000623789	AC005005.4	1.34545	7.01474e-49
ENST00000529247.1	ENSG00000254741	ENST00000529247	AC067930.1	1.34457	1.19691e-11
ENST00000633838.1	ENSG00000282189	ENST00000633838	AC067930.6	1.34457	1.19691e-11
ENST00000582080.1	ENSG00000263938	ENST00000582080	AC100832.2	1.34377	2.39472e-23
ENST00000590606.5	ENSG00000267383	ENST00000590606	AC011447.3	1.3343	2.82395e-12
ENST00000577698.1	ENSG00000265100	ENST00000577698	AC005332.1	1.33323	5.05692e-31
ENST00000556225.1	ENSG00000257621	ENST00000556225	PSMA3-AS1	1.32494	7.12796e-15
ENST00000623726.1	ENSG00000279738	ENST00000623726	AL022311.1	1.32476	2.31077e-49
ENST00000610851.1	ENSG00000251562	ENST00000610851	MALAT1	1.30986	1.14592e-09
ENST00000581254.2	ENSG00000264423	ENST00000581254	RN7SL718P	1.30555	1.12928e-16
ENST00000643016.1	ENSG00000284848	ENST00000643016	LINC02359	1.27702	5.83787e-33
ENST00000604028.1	ENSG00000270207		AC077690.1	1.27573	2.31532e-17
ENST00000411094.1	ENSG00000223026	ENST00000411094	RN7SKP247	1.26504	3.2996e-16
ENST00000631050.2	ENSG00000232006	ENST00000631050	AC005537.2	1.25968	3.99206e-10
ENST00000443966.2	ENSG00000235590	ENST00000443966	GNAS-AS1	1.25861	8.75086e-33
ENST00000548595.1	ENSG00000257553	ENST00000548595	AC034102.4	1.25027	4.10405e-15
ENST00000436123.1	ENSG00000224074	ENST00000436123	LINC00691	1.2462	9.93078e-26
ENST00000566291.1	ENSG00000260534	ENST00000566291	AC100827.3	1.24281	4.51166e-32
ENST00000635423.1	ENSG00000283010	ENST00000635423	AL589826.2	1.24223	1.48079e-28
ENST00000609937.1	ENSG00000273472	ENST00000609937	AC096733.3	1.24053	1.02574e-44
ENST00000445332.1	ENSG00000236255	ENST00000445332	AC009404.1	1.23654	9.46429e-38
ENST00000591501.1	ENSG00000267100	ENST00000591501	ILF3-DT	1.2288	1.76633e-27
ENST00000517509.5	ENSG00000170919	ENST00000517509	TPT1-AS1	1.2243	7.0814e-30
ENST00000563727.1	ENSG00000248540	ENST00000563727	AC010931.1	1.21316	1.22778e-29
ENST00000562917.1	ENSG00000261670	ENST00000562917	AC012213.2	1.20651	6.22647e-37
ENST00000624945.1	ENSG00000279159	ENST00000624945	AC003681.1	1.20233	6.63299e-30
ENST00000623543.1	ENSG00000280007	ENST00000623543	AC008079.1	1.19652	1.06108e-32
ENST00000620532.1	ENSG00000276449	ENST00000620532	AC004076.2	1.18559	3.39216e-39
ENST00000419362.1	ENSG00000235615	ENST00000419362	AJ239322.1	1.18288	3.34078e-30
ENST00000562644.1	ENSG00000260603		AC133539.1	1.18007	1.5652e-06
ENST00000384262.1	ENSG00000206989	ENST00000384262	SNORD63	1.16614	5.03711e-14
ENST00000439694.5	ENSG00000234352	ENST00000439694	AC009264.1	1.16424	2.43001e-29
ENST00000428647.1	ENSG00000232164	ENST00000428647	LINC01873	1.14363	1.59658e-11
ENST00000366105.2	ENSG00000234222	ENST00000366105	LIX1L-AS1	1.12974	7.10778e-15
ENST00000649270.1				1.12879	7.9891e-31
ENST00000428411.5	ENSG00000226419		SLC16A1-AS1	1.12153	3.6942e-27
ENST00000580862.1	ENSG00000263963	ENST00000580862	AC008670.1	1.12099	7.76407e-05
ENST00000623075.1	ENSG00000280383	ENST00000623075	Z95331.1	1.11855	3.00568e-52
ENST00000413496.2	ENSG00000232220	ENST00000413496	AC008440.1	1.11617	4.42681e-11
ENST00000626667.1	ENSG00000280719	ENST00000626667	PCAT5	1.11017	6.07844e-31
ENST00000561800.1	ENSG00000261002	ENST00000561800	AC036103.1	1.10566	3.23476e-11
ENST00000406213.1	ENSG00000218537	ENST00000406213	MIF-AS1	1.10478	3.5946e-18
ENST00000625226.1	ENSG00000281335	ENST00000625226	MIF-AS1	1.10478	3.5946e-18
ENST00000587586.5	ENSG00000234945	ENST00000587586	GTF3C2-AS1	1.1018	5.1767e-14
ENST00000643616.1	ENSG00000229140	ENST00000643616	CCDC26	1.08394	1.27919e-34
ENST00000510907.5	ENSG00000250634	ENST00000510907	LINC01182	1.07829	6.82472e-33
ENST00000450589.5	ENSG00000234741	ENST00000450589	GAS5	1.07637	5.78523e-08
ENST00000641383.1	ENSG00000284722	ENST00000641383	AP003175.1	1.05843	1.47221e-16
ENST00000641117.1	ENSG00000284735	ENST00000641117	AL139424.3	1.05733	6.684e-24
ENST00000602255.1	ENSG00000267892	ENST00000602255	AC022144.1	1.05333	1.96669e-34
ENST00000635341.1	ENSG00000282869	ENST00000635341	AC256309.1	1.05333	1.96669e-34
ENST00000587426.5	ENSG00000235652	ENST00000587426	AL356599.1	1.05259	1.55873e-06
ENST00000645822.1	ENSG00000285280	ENST00000645822	AL390957.1	1.05034	1.82845e-16
ENST00000429464.1	ENSG00000235597	ENST00000429464	LINC01102	1.04838	1.91444e-27
ENST00000534336.1	ENSG00000251562	ENST00000534336	MALAT1	1.04301	1.89236e-15
ENST00000563775.1	ENSG00000259895	ENST00000563775	AC106820.2	1.03678	1.35431e-19
ENST00000649318.1	ENSG00000285887	ENST00000649318	AL009176.1	1.01986	1.34229e-33
ENST00000563605.1	ENSG00000261385	ENST00000563605	AC009088.3	1.01764	4.71494e-11
ENST00000449573.5	ENSG00000243004	ENST00000449573	AC005062.1	1.01577	0.00011124
ENST00000605929.1	ENSG00000272381	ENST00000605929	LINC02664	1.01487	8.26741e-26
ENST00000624215.1	ENSG00000280011	ENST00000624215	AL031595.2	1.01186	3.18699e-48
ENST00000414504.6	ENSG00000230223	ENST00000414504	ATXN8OS	1.01068	1.84282e-16
ENST00000553459.1	ENSG00000166917	ENST00000553459	MIR202HG	1.00359	4.90655e-16
ENST00000565064.1	ENSG00000260228	ENST00000565064	AC009119.1	1.00358	5.23972e-13
ENST00000572187.1	ENSG00000262298	ENST00000572187	AC004584.1	1.00114	3.53398e-16
ENST00000428181.1	ENSG00000242044	ENST00000428181	CR933859.1	-1.02673	6.8578e-11
ENST00000387409.1	ENSG00000210144	ENST00000387409	MT-TY	-1.06392	1.42661e-05
ENST00000629969.1	ENSG00000281383	ENST00000629969	FP671120.8	-1.07957	5.98973e-08
ENST00000419852.1	ENSG00000223534	ENST00000419852	HLA-DQB1-AS1	-1.08676	1.43519e-19
ENST00000582911.5	ENSG00000175061	ENST00000582911	SNHG29	-1.15274	2.59012e-13
ENST00000544890.1	ENSG00000111328	ENST00000544890	CDK2AP1	-1.20951	1.43413e-09
ENST00000387461.2	ENSG00000210196	ENST00000387461	MT-TP	-1.21008	2.01507e-06
ENST00000577272.1	ENSG00000283944	ENST00000577272	MIR4709	-1.25563	2.28479e-06
ENST00000579798.1	ENSG00000266655	ENST00000579798	MIR3908	-1.27197	1.07984e-07
ENST00000606707.1	ENSG00000272330	ENST00000606707	AC002044.1	-1.30592	7.55508e-11
ENST00000365668.1	ENSG00000202538	ENST00000365668	RNU4-2	-2.1663	7.98835e-26
ENST00000612829.5	ENSG00000284378	ENST00000612829	MIR1244-1	-2.27286	1.29152e-18
ENST00000635744.1	ENSG00000283429	ENST00000635744	MIR1244-3	-2.27286	1.29152e-18
ENST00000636449.1	ENSG00000283498	ENST00000636449	MIR1244-2	-2.27286	1.29152e-18
ENST00000636813.1	ENSG00000283475	ENST00000636813	MIR1244-4	-2.27286	1.29152e-18
ENST00000637028.1	ENSG00000283344	ENST00000637028	MIR1244-4	-2.27286	1.29152e-18
ENST00000387372.1	ENSG00000210107	ENST00000387372	MT-TQ	-2.91016	4.03594e-24
ENST00000362443.1	ENSG00000199313	ENST00000362443	RNU4-82P	-3.27485	3.07818e-49
ENST00000548900.1	ENSG00000257764	ENST00000548900	AC020656.1	-3.81249	1.826e-38
