# Supplementary material for: Single-cell long noncoding RNA (lncRNA) transcriptome implicates MALAT1 in triple-negative breast cancer (TNBC) resistance to neoadjuvant chemotherapy
Source: Cell Death Discov. 2021 Jan 25;7:23. doi: 10.1038/s41420-020-00383-y (PMC7835365; doi:10.1038/s41420-020-00383-y)
Supplement: Supplementary file 5 — Supplementary table 5 [file 41420_2020_383_MOESM5_ESM.xlsx]

## Sheet: 161 up and down 1.5 FC BT549_MD
Supplementary table 5. Common differentially expressed genes in MALAT1-KO models
Gene Symbol	BT549	BT549-MALAT1	MDA-MB-231	MDA-MB-231-MALAT1
ID1	7.72893	8.46508	3.7619	5.02222
H2AC8	7.19812	8.49284	0.10332	1.33566
H1-5	7.11796	9.03995	0	1.66181
H3C7	6.69808	7.77926	0.064845	1.39816
H4C3	6.58351	7.96929	7.80736	8.41685
H3C13	6.58339	8.85719	6.58741	7.44191
H4C5	6.40136	7.40631	0.122933	0.955272
THBS1	6.37156	7.02477	7.03251	7.79954
H2AC16	5.93878	7.52265	0.194383	1.21152
H2BC8	5.84062	7.3173	0.0523489	0.757928
H3C12	5.44754	7.29361	4.84523	5.59319
H1-3	5.33323	6.70307	0.04036	1.4165
ODC1	5.17962	5.98677	5.41647	6.04755
H2BC14	4.76411	6.64008	4.29257	5.13205
H4C4	4.62904	5.883	0	1.31712
H2AC4	4.54548	6.49472	6.3945	7.09931
H2BC3	4.41179	6.46465	6.33795	7.05079
NME1-NME2	4.22115	5.4254	4.55104	5.30082
H2AC15	3.6173	5.20809	5.67654	6.51718
H2AC18	3.33124	7.46022	3.13956	7.08972
H2BC9	2.9818	4.88755	0.0131692	0.691549
SCFD2	2.92263	3.71922	1.83595	2.50823
KRTAP2-3	2.70856	3.33138	0.776189	3.06313
CTU1	2.63131	3.33169	2.07934	2.76835
GAS2L1	1.83946	2.88643	3.02705	3.65709
ENC1	1.44037	2.98909	4.22156	4.88646
EDN1	1.24547	3.35074	3.70925	4.60376
AC019257.8	1.14707	1.99151	0.30516	1.046
AC117378.1	1.0635	2.75792	0	2.10364
EGR1	0.837697	1.55892	1.36629	2.12798
AC138811.2	0.757757	2.70179	0.50633	1.19284
AL021546.1	0	0.647186	0	1.11836
FTH1	10.8391	8.71802	9.36266	8.59789
MT-CO1	10.0926	8.81594	9.95292	8.65105
MT-CO3	10.0579	8.89517	9.74323	8.77384
PSAP	9.44418	8.27361	8.36708	7.54853
GDF15	8.92742	8.15171	5.75366	4.95448
HSP90B1	8.81802	7.25235	8.12016	7.2899
MT-CO2	8.47123	7.47216	8.87379	7.9996
AARS1	7.91334	6.81884	5.93586	5.18053
PLTP	7.64367	6.06737	2.34126	1.21587
MT-ND3	7.53804	6.17275	8.39149	7.71331
NUCB1	7.30295	6.01938	5.55302	4.94334
GRN	7.24139	5.95694	7.16322	6.29774
MMP1	7.09208	4.68692	8.91786	7.60006
GBA	6.84844	5.65498	5.10878	4.43652
MDK	6.84135	6.24966	2.70763	1.8629
OS9	6.77989	5.03437	4.89462	4.21974
DNAJC3	6.35256	4.88943	4.32335	3.69097
NFE2L1	6.21878	4.91738	5.99322	5.40557
PSG5	6.21488	4.78213	1.68229	0.963963
PCED1A	6.15022	5.45019	3.80885	3.20552
PLD3	6.11304	5.16844	4.8031	4.11089
CTSF	5.98844	5.04105	4.18564	3.39187
HLA-E	5.84938	4.80987	6.95371	6.20568
EIF1	5.81047	4.88085	5.74614	5.1389
BNIP3L	5.80437	4.47731	4.4126	3.66572
MAP1LC3B	5.53603	3.67881	3.58207	2.85944
OSMR	5.22964	4.50945	4.47021	3.63601
GTPBP2	5.19766	2.97666	4.77395	3.95758
CTNS	5.15794	4.20418	3.20396	2.56059
CLDN1	5.0652	2.81339	3.40861	2.26045
ZSWIM8	5.04329	4.22027	2.9839	2.35406
WDR45	5.02739	3.90388	4.12013	3.28906
NTN4	5.00671	3.9887	2.16454	1.43987
PTGS2	4.91774	3.44844	1.57926	0.969102
SEZ6L2	4.91286	3.59423	3.20331	2.30764
ZNF581	4.89894	4.09334	3.97054	3.37101
SLX1B	4.89336	4.19539	3.28865	2.61964
AKR1B1	4.83586	3.97719	6.78777	5.64288
COL6A2	4.73243	3.39908	4.72625	3.91332
RBCK1	4.70234	4.05908	4.28299	3.67411
WIPI1	4.69702	3.60918	4.26642	3.5416
GPR108	4.65878	3.44599	4.63188	3.99855
BNIP3	4.64944	3.90587	4.76914	4.12881
GFPT1	4.51403	3.05477	4.26319	3.6681
GNPTG	4.50115	3.03845	3.15326	2.49941
GAA	4.50016	2.27441	3.8157	2.77852
TPP1	4.49244	2.69329	3.2185	2.16206
LURAP1L	4.47424	3.69119	1.7178	0.985146
HLA-B	4.34878	2.60636	8.11642	7.36052
TNIP1	4.30566	3.57247	6.19492	5.56587
MEGF6	4.28661	3.4173	1.55559	0.863722
TCIRG1	4.28265	3.52835	4.99553	4.12248
CDK5RAP3	4.14879	3.22133	3.87155	3.21274
ARMCX2	4.13034	2.94623	4.08997	3.30074
ORAI3	4.11231	3.22441	3.37764	2.6182
TSTD1	4.03993	3.43026	2.87066	2.26354
MT-ATP8	4.00233	3.26202	4.39789	3.65722
EDIL3	3.90374	2.80739	4.04313	3.38054
PCK2	3.8889	2.24157	3.7877	3.04197
ERAP1	3.81998	2.89028	3.80088	3.12744
ERO1B	3.794	1.62519	2.05998	1.29122
IRAK2	3.79191	2.86065	4.40786	3.62985
SLC6A9	3.79065	1.98324	1.97854	1.06594
NUPR1	3.78145	1.19935	1.8523	0.801384
TRAPPC6A	3.77912	2.82382	1.68141	0.97815
FCGRT	3.75642	2.46634	3.1976	2.15449
IRF7	3.70223	1.43922	3.01599	2.31308
CYBRD1	3.64628	3.0404	4.7295	3.99073
HSPA6	3.61804	0.1927	2.62644	0.900991
NMNAT2	3.59489	2.3707	2.29512	1.54675
STAT2	3.52419	2.39569	3.63669	2.66536
STX16	3.46671	2.60565	2.59533	1.89646
SLFN5	3.34989	1.71228	2.70434	1.88314
METTL27	3.34189	2.61804	2.12928	1.45812
LETMD1	3.29716	2.33889	2.5245	1.86798
NATD1	3.28888	2.22667	1.83639	1.14486
CALCOCO1	3.12291	1.92244	2.07842	1.33825
FAM13B	3.06202	2.17753	2.84581	2.2242
TTC17	3.03224	2.37811	3.19972	2.55638
LTBP3	3.02516	2.43378	1.82464	0.767686
ALDOC	3.02203	1.95282	1.69065	1.02813
KRCC1	2.99987	2.00384	2.85645	2.24742
C1R	2.95545	1.60313	1.8885	1.09202
SLC1A4	2.86428	1.16115	2.85909	1.83605
INO80B-WBP1	2.84992	2.112	2.55154	1.7528
AC068580.4	2.78041	1.40065	1.96958	0.980799
NEURL2	2.75227	1.28757	1.70093	0.891086
IFITM1	2.74838	0.548207	5.08425	4.05854
SOD2_1	2.70501	2.07373	4.88905	3.46482
SLC16A13	2.6921	2.01027	1.7535	1.13386
DYSF	2.62591	1.56557	3.96051	3.31788
CREBRF	2.60277	1.44312	2.24434	1.65868
MROH1	2.59987	1.96887	2.92057	2.32416
SPAG4	2.57568	1.21453	1.95339	1.13045
TTLL1	2.52179	1.53189	1.62465	0.861276
SMIM14	2.47366	0.853231	1.9356	1.13509
GPSM3	2.42511	1.09823	4.20648	3.50866
GOLGA8B	2.42156	1.77245	2.50978	1.75268
UPK3BL1	2.29837	1.49011	2.8011	1.76906
LRP1	2.24586	1.31417	2.83605	1.83926
AD000671.1	2.24077	1.07905	0.863879	0
PSG4	2.2174	0.334033	1.93655	1.20047
KYNU	2.12006	1.28617	1.25103	0.600146
ZSWIM4	2.06342	1.19559	1.96442	1.124
IRF1	1.98255	1.1165	3.13556	2.35672
ANG	1.97323	1.30009	1.47704	0.873202
AC008581.2	1.91141	0.90319	0.751899	0
CTSO	1.88296	0.837245	1.47346	0.67513
PLXNA3	1.76562	1.1232	2.54214	1.91665
EBF4	1.70794	0.685178	2.40474	1.44999
LAMP3	1.70535	0.0450993	1.40183	0.260751
BORCS7	1.61354	0.972763	2.39034	1.77363
ZHX2	1.59419	0.581716	2.0076	1.37993
APOL6	1.59316	0.926286	2.72777	1.9862
ZNF76	1.56809	0.960769	3.36959	2.78374
UPK3BL2	1.50496	0.718784	1.1761	0.497366
IGFBP1	1.46882	0.386731	3.64601	2.92857
MXRA8	1.38879	0.728598	3.18527	2.58767
ERN1	1.32944	0.618666	2.51913	1.79312
LTB4R	1.28168	0.590781	1.43584	0.82389
UCN	1.26242	0.598383	1.73516	1.0519
AL121900.1	1.23644	0.500846	1.09885	0.200141
AC068631.3	1.2122	0.611435	0.901048	0
TCP11L2	1.16862	0.120616	2.13045	0.892093
FAM47E-STBD1	1.15877	0.382939	1.46776	0.725934
EBI3	1.04656	0.229276	3.30168	2.44534
AC084337.2	0.856245	0.183913	1.17701	0.337126
NDRG1	0.835829	0.197647	4.94365	3.7115
GPNMB	0.803979	0.18309	1.17277	0.378127
