# Supplementary material for: Single-cell long noncoding RNA (lncRNA) transcriptome implicates MALAT1 in triple-negative breast cancer (TNBC) resistance to neoadjuvant chemotherapy
Source: Cell Death Discov. 2021 Jan 25;7:23. doi: 10.1038/s41420-020-00383-y (PMC7835365; doi:10.1038/s41420-020-00383-y)
Supplement: Supplementary file 6 — Supplementary table 6 [file 41420_2020_383_MOESM6_ESM.xlsx]

## Sheet: GE.MALAT1_vs_WT-fold2.0_rawp0.0
Supplementary table 6. Differentially expressed lncRNAs in MALAT1-KO BT-549 and MDA-MB-231 TNBC models.
GeneID (Regulation criterion: fold > 2.0 and rawp p-value < 0.05)	Gene stable ID	Gene name	MALAT1_vs_WT-log_fold	MALAT1_vs_WT-p_value	minus log10 p value
ENST00000667934.1	ENSG00000255458	AC108471.3	1.6485	0.0129851	1.88656
ENST00000417038.1	ENSG00000226853	AC010894.2	1.47099	0.00723966	2.14028
ENST00000628650.2	ENSG00000225216	AC007362.1	1.42701	0.0219988	1.6576
ENST00000662766.1	ENSG00000249859	PVT1	1.29456	0.00810651	2.09117
ENST00000423402.5	ENSG00000179818	PCBP1-AS1	1.24395	0.0426219	1.37037
ENST00000668414.1	ENSG00000267575	AC006504.5	1.19867	0.0355544	1.44911
ENST00000409054.2	ENSG00000222041	CYTOR	1.15092	0.0175942	1.75463
ENST00000563103.1	ENSG00000260035	AC051619.7	1.09589	0.0324473	1.48882
ENST00000623272.1	ENSG00000280110	AC087893.4	1.02988	0.010456	1.98064
ENST00000660378.1	ENSG00000247092	SNHG10	1.02956	0.00763815	2.11701
ENST00000602718.1	ENSG00000270083	AL021878.2	1.02005	0.0373257	1.42799
ENST00000658957.1	ENSG00000224209	LINC00466	-1.00843	0.0385516	1.41396
ENST00000442417.5	ENSG00000225205	AC078883.1	-1.01023	0.0443722	1.35289
ENST00000600512.1	ENSG00000269752	AC008761.2	-1.01196	0.0168723	1.77283
ENST00000546714.1	ENSG00000258136	AC007622.2	-1.01471	0.037167	1.42984
ENST00000626089.2	ENSG00000242086	MUC20-OT1	-1.02474	0.0198469	1.70231
ENST00000630361.2	ENSG00000232518	AC074366.1	-1.03296	0.0442523	1.35406
ENST00000600987.1	ENSG00000268743	AC008737.1	-1.03466	0.00564149	2.24861
ENST00000609953.1	ENSG00000272825	AL844908.1	-1.03667	0.0134347	1.87177
ENST00000548742.1	ENSG00000257653	AC117498.2	-1.04208	0.0302131	1.5198
ENST00000656506.1	ENSG00000228422	LINC00687	-1.04785	0.0183714	1.73586
ENST00000529934.5	ENSG00000255031	AP002807.1	-1.07248	0.0347347	1.45924
ENST00000653411.1	ENSG00000245060	LINC00847	-1.07554	0.0199083	1.70097
ENST00000622897.2	ENSG00000231760	AL355312.2	-1.07876	0.029183	1.53487
ENST00000467245.5	ENSG00000198496	NBR2	-1.08331	0.015728	1.80333
ENST00000663781.1	ENSG00000175061	SNHG29	-1.0986	0.0300812	1.52171
ENST00000641951.1	ENSG00000284696	LINC02808	-1.0997	0.0354005	1.45099
ENST00000585280.5	ENSG00000234494	SP2-AS1	-1.10162	0.0355323	1.44938
ENST00000579174.5	ENSG00000196295	GARS-DT	-1.11658	0.018623	1.72995
ENST00000613949.1	ENSG00000276241	AC243829.2	-1.11826	0.0322556	1.49139
ENST00000555461.1	ENSG00000259125	LRP1-AS	-1.12456	0.020547	1.68725
ENST00000623633.1	ENSG00000280238	AC022400.10	-1.12763	0.0261447	1.58262
ENST00000423793.1	ENSG00000238058	AL355574.1	-1.13215	0.0230176	1.63794
ENST00000605499.1	ENSG00000271335	AL117336.2	-1.14008	0.0253341	1.5963
ENST00000589257.1	ENSG00000267026	AL136084.2	-1.16291	0.0164052	1.78502
ENST00000602947.3	ENSG00000269934	AL353593.1	-1.17048	0.0330625	1.48066
ENST00000662213.1	ENSG00000196756	SNHG17	-1.17338	0.0481578	1.31733
ENST00000357045.4	ENSG00000237655	AC073834.1	-1.18297	0.0293966	1.5317
ENST00000547089.1	ENSG00000257165	AC079362.1	-1.18761	0.00544922	2.26367
ENST00000519257.1	ENSG00000253320	AZIN1-AS1	-1.19422	0.0415645	1.38128
ENST00000556583.1	ENSG00000255435	AP001267.3	-1.20072	0.00691255	2.16036
ENST00000433905.2	ENSG00000229299	AL121845.1	-1.20104	0.0456912	1.34017
ENST00000421083.1	ENSG00000238057	ZEB2-AS1	-1.21841	0.038591	1.41351
ENST00000592842.1	ENSG00000267420	AC007993.2	-1.21952	0.0309461	1.50939
ENST00000668252.1	ENSG00000286827	AC072026.2	-1.22533	0.0301812	1.52026
ENST00000607933.1	ENSG00000206195	DUXAP8	-1.23061	0.019258	1.71539
ENST00000645023.1	ENSG00000245532	NEAT1	-1.2401	0.0290392	1.53702
ENST00000502066.7	ENSG00000245694	CRNDE	-1.24436	0.00461475	2.33585
ENST00000581622.1	ENSG00000266644	AC103810.5	-1.24532	0.0107241	1.96964
ENST00000579830.1	ENSG00000263588	AC091043.1	-1.25017	0.0464424	1.33309
ENST00000524309.1	ENSG00000240915	AC120042.1	-1.2548	0.0227487	1.64304
ENST00000537288.1	ENSG00000256661	A2ML1-AS1	-1.27725	0.029266	1.53364
ENST00000507279.5	ENSG00000283155	AC116353.5	-1.30416	0.0285546	1.54432
ENST00000461448.6	ENSG00000197989	SNHG12	-1.30511	0.0463435	1.33401
ENST00000510261.1	ENSG00000250081	AC025176.1	-1.30985	0.00392976	2.40563
ENST00000655136.1	ENSG00000253103	LINC01609	-1.31163	0.0326517	1.48609
ENST00000518090.1	ENSG00000253737	AP003469.3	-1.3157	0.0405616	1.39188
ENST00000534336.1	ENSG00000251562	MALAT1	-1.33548	0.00936994	2.02826
ENST00000437128.1	ENSG00000237568	AC099063.1	-1.35275	0.0229129	1.63992
ENST00000415124.1	ENSG00000233223	AC016876.2	-1.35547	0.0375665	1.4252
ENST00000615571.1	ENSG00000237596	AL138828.1	-1.37709	0.0160997	1.79318
ENST00000605985.1	ENSG00000272537	AC005014.3	-1.39001	0.0160814	1.79368
ENST00000658327.1	ENSG00000235652	AL356599.1	-1.43437	0.00580819	2.23596
ENST00000359823.2	ENSG00000197644	AC106870.1	-1.47455	0.00874289	2.05834
ENST00000559737.6	ENSG00000259248	USP3-AS1	-1.54598	0.018729	1.72748
ENST00000610851.1	ENSG00000251562	MALAT1	-1.55635	0.019828	1.70272
ENST00000654706.1	ENSG00000227627	AL080276.2	-1.60718	0.0360491	1.44311
ENST00000449289.5	ENSG00000234741	GAS5	-1.60941	0.0157435	1.8029
ENST00000412628.1	ENSG00000224093	BCAR3-AS1	-1.65587	0.0154205	1.8119
ENST00000599276.1	ENSG00000213904	LIPE-AS1	-1.77299	0.0204291	1.68975
ENST00000533009.1	ENSG00000255252	AL078612.2	-1.90471	0.0208628	1.68063
ENST00000533920.1	ENSG00000247095	MIR210HG	-1.92371	0.00197902	2.70355
ENST00000552893.1	ENSG00000258017	AC011603.3	-1.93736	0.0148729	1.82761
ENST00000443623.5	ENSG00000231721	LINC-PINT	-2.01446	0.0493925	1.30634
ENST00000661056.1	ENSG00000226853	AC010894.2	-2.05333	0.0242797	1.61476
ENST00000555898.5	ENSG00000259118	AL139022.1	-2.12311	0.026055	1.58411
ENST00000656227.1	ENSG00000234608	MAPKAPK5-AS1	-2.19783	0.0471935	1.32612
ENST00000670617.1	ENSG00000245532	NEAT1	-2.74527	0.0312133	1.50566
ENST00000610137.1	ENSG00000273196	AC062037.3	-4.53174	0.00250934	2.60044
